# Supplementary material for: Steroid 21-hydroxylase deficiency dysregulates essential molecular pathways of metabolism and energy provision
Source: Biol Open. 2025 Sep 8;14(9):bio061977. doi: 10.1242/bio.061977 (PMC12452057; doi:10.1242/bio.061977)
Supplement: Table S7. [file biolopen-14-061977-TableS7.xlsx]

## Sheet: larvae raw counts
	wt1	wt2	wt3	wt4	cyp1	cyp2	cyp3
ENSDARG00000103202	0	0	0	0	0	0	1
ENSDARG00000009657	238	259	306	297	320	305	310
ENSDARG00000096472	0	0	0	0	0	0	0
ENSDARG00000096156	1	0	0	0	0	1	1
ENSDARG00000076160	0	0	0	0	0	0	0
ENSDARG00000117163	6	5	9	12	9	12	10
ENSDARG00000096187	0	0	0	0	0	0	0
ENSDARG00000076014	6	4	7	7	3	4	1
ENSDARG00000098876	1	5	1	1	11	4	3
ENSDARG00000031930	0	0	0	0	0	0	0
ENSDARG00000096435	0	0	0	0	0	0	0
ENSDARG00000103471	14	10	14	19	15	16	12
ENSDARG00000093665	1	0	0	1	0	0	0
ENSDARG00000098144	0	0	1	0	0	0	1
ENSDARG00000093658	307	263	354	341	402	343	370
ENSDARG00000095324	0	0	0	0	0	0	0
ENSDARG00000098510	1	0	0	0	1	0	0
ENSDARG00000021336	0	1	0	0	0	0	0
ENSDARG00000094646	542	558	683	641	765	666	853
ENSDARG00000021595	1098	1132	1240	1198	1441	1220	1788
ENSDARG00000096039	0	0	0	0	0	0	0
ENSDARG00000096153	0	0	0	0	0	1	0
ENSDARG00000095200	3	8	4	1	14	7	7
ENSDARG00000096463	1	1	3	0	3	4	1
ENSDARG00000102062	2	3	0	0	7	6	6
ENSDARG00000090116	9	4	3	5	13	3	8
ENSDARG00000102464	7	6	17	14	11	9	14
ENSDARG00000095149	1	1	1	1	0	0	0
ENSDARG00000092714	0	3	5	2	4	3	1
ENSDARG00000112103	0	0	0	0	0	0	0
ENSDARG00000096462	0	0	0	0	0	0	0
ENSDARG00000045801	170	190	213	189	250	255	315
ENSDARG00000096855	0	1	0	0	0	0	0
ENSDARG00000104074	2	0	0	2	0	1	1
ENSDARG00000097754	0	0	0	2	0	0	0
ENSDARG00000095103	0	0	0	0	0	0	0
ENSDARG00000015623	11	6	9	3	6	7	9
ENSDARG00000101202	0	0	0	0	0	0	0
ENSDARG00000102559	5	3	4	5	2	4	3
ENSDARG00000030694	2472	2630	2802	2739	2993	2897	3330
ENSDARG00000093168	0	0	0	0	0	0	0
ENSDARG00000093983	4	2	5	14	12	14	6
ENSDARG00000030598	88	122	157	114	155	127	151
ENSDARG00000092097	2	1	2	1	1	0	0
ENSDARG00000113342	0	0	0	0	0	0	0
ENSDARG00000097811	0	0	0	0	0	0	0
ENSDARG00000116640	0	0	0	0	1	0	0
ENSDARG00000113663	0	0	0	0	0	0	0
ENSDARG00000101775	12	4	9	5	7	11	6
ENSDARG00000112642	0	0	0	0	0	0	0
ENSDARG00000090160	13	15	11	7	18	21	19
ENSDARG00000045758	7	15	18	12	30	20	17
ENSDARG00000096491	0	0	0	0	0	0	0
ENSDARG00000097971	0	0	0	0	0	0	0
ENSDARG00000045760	214	205	248	202	305	198	352
ENSDARG00000096484	0	0	0	0	0	0	0
ENSDARG00000031346	200	235	236	267	293	266	323
ENSDARG00000024211	0	0	0	0	0	1	1
ENSDARG00000096461	2	0	0	0	2	1	1
ENSDARG00000099327	2	3	2	1	0	3	6
ENSDARG00000017661	64	110	109	76	120	69	124
ENSDARG00000007523	278	349	383	310	477	317	517
ENSDARG00000045671	0	0	0	0	0	0	0
ENSDARG00000045672	0	0	0	0	0	0	0
ENSDARG00000098115	2	6	10	5	1	2	5
ENSDARG00000091561	7	2	4	3	2	5	4
ENSDARG00000026839	103	99	127	122	123	124	109
ENSDARG00000088961	0	1	3	2	2	5	2
ENSDARG00000089179	2	3	1	2	4	3	6
ENSDARG00000093424	0	0	2	2	3	3	5
ENSDARG00000101374	26	24	30	27	40	24	20
ENSDARG00000088616	0	0	0	0	1	2	2
ENSDARG00000045544	6	7	7	4	17	11	6
ENSDARG00000115818	0	0	1	0	1	0	1
ENSDARG00000077356	7	9	7	4	7	5	6
ENSDARG00000045673	0	0	0	1	0	1	0
ENSDARG00000097907	2	0	0	1	0	0	0
ENSDARG00000012684	841	809	813	797	861	737	927
ENSDARG00000093557	2	0	0	2	1	1	1
ENSDARG00000092583	3	7	8	4	13	3	7
ENSDARG00000101849	1408	1063	1199	1284	914	820	855
ENSDARG00000091477	1	1	0	1	3	4	3
ENSDARG00000113005	0	0	0	1	0	1	0
ENSDARG00000045675	33	23	25	27	32	23	37
ENSDARG00000096065	0	1	1	1	2	0	0
ENSDARG00000099699	1	1	4	0	2	1	4
ENSDARG00000096481	4	1	0	0	1	1	2
ENSDARG00000001781	30	32	44	49	44	39	57
ENSDARG00000069555	2	0	0	0	0	0	0
ENSDARG00000116546	0	0	0	0	0	0	0
ENSDARG00000016979	572	654	627	593	652	557	573
ENSDARG00000096114	0	0	1	1	0	0	0
ENSDARG00000099595	0	0	0	2	0	0	0
ENSDARG00000092596	0	1	0	0	0	0	1
ENSDARG00000100479	16	21	14	21	25	17	19
ENSDARG00000103186	24	21	47	21	18	22	44
ENSDARG00000098143	1	0	0	0	0	0	0
ENSDARG00000070477	41	26	45	45	37	39	48
ENSDARG00000087743	0	0	1	0	0	0	0
ENSDARG00000094888	0	0	0	1	0	3	1
ENSDARG00000117132	1	1	0	2	0	0	2
ENSDARG00000106667	0	0	1	0	0	0	0
ENSDARG00000110946	2	0	2	0	0	3	2
ENSDARG00000045490	852	849	909	915	1184	1077	1200
ENSDARG00000089860	6	4	14	5	12	10	15
ENSDARG00000101960	0	0	0	0	2	1	0
ENSDARG00000097073	0	0	1	1	1	0	0
ENSDARG00000039843	104	99	117	127	126	114	120
ENSDARG00000093994	0	0	0	0	0	1	0
ENSDARG00000089159	41	25	59	50	45	49	28
ENSDARG00000104064	2	4	5	0	6	5	5
ENSDARG00000096037	160	116	137	165	73	86	83
ENSDARG00000096222	24	16	20	27	26	27	43
ENSDARG00000094034	0	0	0	1	0	0	1
ENSDARG00000014804	33	45	44	45	51	37	61
ENSDARG00000018111	43	67	83	72	89	65	94
ENSDARG00000096218	0	0	0	0	0	0	1
ENSDARG00000102370	3	2	3	0	0	2	1
ENSDARG00000101916	1	3	2	0	0	2	0
ENSDARG00000096131	0	0	0	0	0	0	0
ENSDARG00000088181	142	174	207	169	212	199	302
ENSDARG00000015931	1206	1516	1639	1477	1790	1590	2519
ENSDARG00000094177	2	1	0	4	3	4	4
ENSDARG00000102473	56	62	56	69	60	65	95
ENSDARG00000045850	173	182	166	191	217	179	166
ENSDARG00000110696	0	0	0	0	0	0	0
ENSDARG00000114172	0	1	2	1	1	0	1
ENSDARG00000094545	0	0	0	1	1	0	1
ENSDARG00000103143	2	0	1	1	0	1	0
ENSDARG00000101690	19	19	26	23	26	18	41
ENSDARG00000077220	0	1	3	2	1	3	0
ENSDARG00000103998	0	0	0	0	0	0	1
ENSDARG00000109821	3	0	5	3	2	3	2
ENSDARG00000099475	0	0	0	0	0	0	0
ENSDARG00000104211	0	0	0	0	0	0	0
ENSDARG00000103229	1	2	3	1	1	0	1
ENSDARG00000099561	0	0	1	0	0	0	1
ENSDARG00000098071	0	1	0	0	1	0	0
ENSDARG00000113626	0	3	0	0	5	0	1
ENSDARG00000100061	1	0	0	0	0	1	2
ENSDARG00000101030	11	8	10	4	10	12	15
ENSDARG00000102316	0	0	1	1	3	1	0
ENSDARG00000077654	185	225	274	225	236	185	289
ENSDARG00000102098	0	0	0	0	0	0	0
ENSDARG00000114894	3	1	0	2	2	3	2
ENSDARG00000102837	0	0	0	0	0	0	0
ENSDARG00000102542	0	0	1	2	5	5	1
ENSDARG00000057983	43	22	34	38	57	46	26
ENSDARG00000098281	0	2	0	0	2	1	1
ENSDARG00000070546	5	0	1	7	7	5	4
ENSDARG00000102357	0	0	0	0	0	0	0
ENSDARG00000045676	175	186	217	218	254	280	302
ENSDARG00000034300	15	22	21	28	29	18	27
ENSDARG00000045522	200	156	215	207	197	192	206
ENSDARG00000020015	228	205	194	238	226	262	256
ENSDARG00000101675	4	2	0	3	5	3	0
ENSDARG00000019235	368	506	546	486	601	507	671
ENSDARG00000063097	36	51	51	42	49	50	78
ENSDARG00000045914	1251	1251	1514	1465	1739	1739	2241
ENSDARG00000100311	13	22	15	17	29	16	15
ENSDARG00000105724	0	0	0	0	0	0	0
ENSDARG00000105810	0	0	0	1	0	0	0
ENSDARG00000104208	0	0	0	0	0	0	0
ENSDARG00000102679	9	19	27	17	32	16	44
ENSDARG00000101883	28	33	29	24	32	33	49
ENSDARG00000100294	46	55	58	45	49	62	45
ENSDARG00000045677	16132	13508	14848	15756	21881	18730	24776
ENSDARG00000100578	1	2	2	3	6	1	1
ENSDARG00000006747	480	640	589	518	653	462	930
ENSDARG00000104852	2	0	1	1	0	1	1
ENSDARG00000094980	1	1	0	0	0	1	0
ENSDARG00000056938	226	134	265	207	360	476	321
ENSDARG00000100640	0	1	1	0	0	4	1
ENSDARG00000001912	78	88	99	96	111	85	117
ENSDARG00000014572	484	428	638	499	763	732	768
ENSDARG00000056950	814	926	742	997	1520	1306	1506
ENSDARG00000104412	1	1	4	2	4	1	2
ENSDARG00000032639	555	416	652	554	1117	794	987
ENSDARG00000100632	1	1	0	0	1	0	1
ENSDARG00000103346	5	3	4	0	8	5	7
ENSDARG00000033296	37	74	89	75	118	87	128
ENSDARG00000045878	100	130	135	129	149	155	192
ENSDARG00000098519	0	0	0	0	0	0	0
ENSDARG00000100164	0	1	3	0	0	0	1
ENSDARG00000056954	34	47	40	41	55	34	70
ENSDARG00000089142	12	11	22	12	20	13	25
ENSDARG00000099626	0	1	0	0	0	0	0
ENSDARG00000045877	553	570	624	646	774	656	898
ENSDARG00000098406	2	0	0	3	2	0	0
ENSDARG00000077205	2	6	4	2	10	5	7
ENSDARG00000029105	30	24	23	34	41	23	45
ENSDARG00000006283	422	434	503	535	528	433	538
ENSDARG00000068701	513	508	533	476	581	508	747
ENSDARG00000097967	0	0	0	0	0	0	0
ENSDARG00000110658	4	6	7	5	11	7	6
ENSDARG00000069292	18	18	43	19	19	32	19
ENSDARG00000103441	7	12	5	15	11	10	8
ENSDARG00000101475	0	0	0	0	0	0	0
ENSDARG00000045541	60	65	58	67	62	70	79
ENSDARG00000045542	397	363	424	480	470	481	434
ENSDARG00000103675	0	0	0	0	0	0	0
ENSDARG00000045543	1284	1289	1409	1389	1439	1389	1391
ENSDARG00000103689	5	4	3	1	4	3	8
ENSDARG00000105173	0	0	0	0	0	0	0
ENSDARG00000068705	46	43	57	41	61	68	53
ENSDARG00000045680	309	302	294	324	406	282	386
ENSDARG00000012435	1	1	0	0	0	1	1
ENSDARG00000087438	1	2	7	3	3	2	6
ENSDARG00000097601	4	5	5	2	0	0	1
ENSDARG00000094593	0	0	0	0	0	0	0
ENSDARG00000016886	3	12	4	8	5	9	5
ENSDARG00000102008	4	9	4	4	4	2	7
ENSDARG00000045560	86	106	84	89	143	92	114
ENSDARG00000075731	0	0	0	0	0	1	0
ENSDARG00000098522	0	1	0	0	0	0	0
ENSDARG00000007639	150	193	214	199	253	185	246
ENSDARG00000039681	358	364	433	419	457	436	500
ENSDARG00000011605	163	168	149	183	209	226	286
ENSDARG00000045864	7	10	4	11	5	7	12
ENSDARG00000113510	0	3	1	2	1	3	2
ENSDARG00000109251	0	0	1	0	0	0	0
ENSDARG00000063299	751	938	996	846	1149	760	1159
ENSDARG00000098390	2	1	2	1	5	3	8
ENSDARG00000079391	416	420	436	428	420	419	373
ENSDARG00000045913	381	370	399	405	444	414	376
ENSDARG00000098985	0	0	0	0	0	0	0
ENSDARG00000109740	0	0	0	0	0	0	1
ENSDARG00000105244	0	0	0	0	0	0	0
ENSDARG00000101046	0	0	0	0	0	0	0
ENSDARG00000099145	0	0	0	0	0	1	0
ENSDARG00000070015	0	0	0	0	0	0	0
ENSDARG00000100112	2	2	2	0	5	3	5
ENSDARG00000101447	1	1	0	1	4	3	2
ENSDARG00000073915	4	4	2	5	9	5	6
ENSDARG00000095293	2	3	3	2	0	3	3
ENSDARG00000045863	2	0	0	1	2	0	0
ENSDARG00000091746	1	3	1	0	0	1	2
ENSDARG00000021647	584	708	799	734	842	732	1037
ENSDARG00000057974	78	81	76	75	103	100	127
ENSDARG00000100995	1	0	0	0	0	0	0
ENSDARG00000102994	4	0	3	3	3	3	2
ENSDARG00000101829	0	0	3	3	1	3	2
ENSDARG00000104351	0	0	0	0	1	0	0
ENSDARG00000063008	144	171	168	152	233	142	253
ENSDARG00000093470	0	0	0	0	0	0	0
ENSDARG00000068708	625	725	832	796	810	619	766
ENSDARG00000015921	217	218	229	249	255	264	208
ENSDARG00000045681	29	32	34	21	41	35	27
ENSDARG00000045594	18	29	29	40	41	38	64
ENSDARG00000045911	105	159	156	137	179	110	237
ENSDARG00000045540	434	431	496	489	510	469	512
ENSDARG00000045595	17	29	40	32	40	37	53
ENSDARG00000102659	0	0	0	0	0	0	0
ENSDARG00000105162	39	52	43	34	57	47	57
ENSDARG00000088524	1	1	3	1	5	5	8
ENSDARG00000063481	16	10	18	11	20	10	21
ENSDARG00000045847	678	657	745	841	763	710	818
ENSDARG00000104468	0	0	1	0	0	0	0
ENSDARG00000105137	2	8	7	6	10	7	7
ENSDARG00000100387	0	0	0	0	0	0	0
ENSDARG00000100855	0	0	0	0	0	0	0
ENSDARG00000105306	1	1	3	4	4	6	6
ENSDARG00000102130	0	0	0	0	2	0	0
ENSDARG00000088245	0	1	1	0	1	1	0
ENSDARG00000099174	0	0	0	0	0	0	0
ENSDARG00000089814	4	8	4	6	6	5	8
ENSDARG00000096499	0	0	3	1	3	6	0
ENSDARG00000070230	20	41	40	23	51	53	58
ENSDARG00000098514	6	6	13	10	13	8	7
ENSDARG00000006215	793	731	976	1001	1189	978	971
ENSDARG00000016691	708	640	853	837	821	824	647
ENSDARG00000041665	1011	1008	1018	1128	889	664	999
ENSDARG00000098515	2	5	2	5	3	2	4
ENSDARG00000045598	875	853	1178	1060	1136	941	900
ENSDARG00000087319	10	9	16	12	24	7	27
ENSDARG00000098270	5	12	7	9	14	21	12
ENSDARG00000096458	0	0	0	0	0	0	0
ENSDARG00000096437	0	0	0	0	0	0	0
ENSDARG00000016010	244	279	312	282	381	386	376
ENSDARG00000045910	459	442	498	501	534	530	517
ENSDARG00000043796	22	25	22	14	28	12	20
ENSDARG00000091970	3	8	10	9	6	4	5
ENSDARG00000089304	2	1	3	0	0	0	0
ENSDARG00000045683	0	2	3	1	4	2	3
ENSDARG00000007018	2	0	1	3	1	5	1
ENSDARG00000045846	105	83	97	98	140	123	88
ENSDARG00000024874	150	202	210	205	204	166	234
ENSDARG00000095695	1	4	5	5	5	4	2
ENSDARG00000086650	0	0	1	2	0	4	1
ENSDARG00000092775	0	1	2	7	0	3	0
ENSDARG00000056152	201	184	248	231	184	199	198
ENSDARG00000053563	4	3	0	2	1	2	1
ENSDARG00000096138	0	0	0	0	0	0	0
ENSDARG00000014024	4	3	7	5	3	3	1
ENSDARG00000098879	1	0	0	0	1	0	0
ENSDARG00000045580	694	519	656	707	909	1076	796
ENSDARG00000099520	0	1	0	1	0	0	0
ENSDARG00000058244	26	16	34	31	39	25	28
ENSDARG00000095997	11	15	10	23	10	8	10
ENSDARG00000093546	33	28	33	33	19	28	17
ENSDARG00000095596	0	0	0	0	0	0	0
ENSDARG00000056145	9	5	12	11	12	10	6
ENSDARG00000003822	76	75	80	88	76	95	94
ENSDARG00000078745	246	271	365	297	317	296	369
ENSDARG00000045909	36	40	37	33	49	26	45
ENSDARG00000105458	2	6	2	5	7	5	9
ENSDARG00000097527	1	1	1	1	1	3	5
ENSDARG00000094484	0	0	0	0	2	2	0
ENSDARG00000094308	1	4	2	3	6	2	0
ENSDARG00000096226	0	0	1	0	2	0	0
ENSDARG00000096186	0	2	3	2	2	4	4
ENSDARG00000096189	7	2	2	3	4	1	3
ENSDARG00000088378	0	1	0	0	0	0	0
ENSDARG00000012066	424	425	510	501	815	906	832
ENSDARG00000062983	101	94	109	107	106	111	116
ENSDARG00000099099	31	37	38	46	55	30	82
ENSDARG00000105694	6	3	5	1	4	7	3
ENSDARG00000105800	0	1	2	3	3	1	0
ENSDARG00000105672	0	0	0	0	0	0	0
ENSDARG00000105743	0	0	0	0	0	0	0
ENSDARG00000098776	0	1	3	1	1	1	0
ENSDARG00000057942	7	10	8	8	12	6	8
ENSDARG00000017366	66	75	87	91	104	111	116
ENSDARG00000086449	10	5	6	6	4	3	9
ENSDARG00000025073	17129	17058	16431	17657	21116	19062	20905
ENSDARG00000003570	682	706	830	838	795	836	961
ENSDARG00000096011	0	1	4	2	4	5	5
ENSDARG00000106998	0	0	0	0	0	0	1
ENSDARG00000077926	44	46	59	46	50	63	53
ENSDARG00000105675	1	1	1	2	2	1	1
ENSDARG00000033413	122	107	149	141	129	141	129
ENSDARG00000109558	0	0	0	0	0	0	0
ENSDARG00000100049	0	0	0	0	0	0	0
ENSDARG00000101292	0	0	1	0	3	1	2
ENSDARG00000089296	10	14	21	13	18	9	22
ENSDARG00000095521	3	3	2	3	2	4	6
ENSDARG00000104625	0	0	0	0	0	0	0
ENSDARG00000101236	49	56	54	57	61	63	60
ENSDARG00000061544	3	8	5	9	5	15	3
ENSDARG00000074873	1	0	0	0	0	0	0
ENSDARG00000103365	0	0	0	0	0	0	0
ENSDARG00000104584	1	1	2	2	1	0	1
ENSDARG00000090366	6	6	3	3	5	2	6
ENSDARG00000095461	0	0	1	1	0	0	1
ENSDARG00000094017	2	1	7	2	2	5	2
ENSDARG00000076690	9	2	3	3	5	11	5
ENSDARG00000076252	1	3	3	2	3	1	1
ENSDARG00000101363	138	129	154	169	228	177	257
ENSDARG00000093165	0	0	1	1	0	0	2
ENSDARG00000095042	1	1	1	1	1	0	1
ENSDARG00000103538	0	0	0	0	0	0	0
ENSDARG00000073881	59	78	89	66	104	85	97
ENSDARG00000096162	0	0	0	0	0	0	0
ENSDARG00000100412	0	1	0	0	0	0	3
ENSDARG00000020812	1	0	0	0	0	0	0
ENSDARG00000088836	3	1	0	1	3	5	4
ENSDARG00000037960	289	278	432	322	339	395	279
ENSDARG00000094215	18	17	21	16	16	20	22
ENSDARG00000095013	1	0	0	4	2	2	1
ENSDARG00000090947	1	0	0	0	1	1	1
ENSDARG00000096188	1	0	0	0	0	2	0
ENSDARG00000096005	0	0	2	0	0	1	0
ENSDARG00000094007	0	0	0	0	0	0	0
ENSDARG00000091013	4	7	1	1	4	2	2
ENSDARG00000103872	0	0	0	0	0	0	0
ENSDARG00000102461	11	22	33	23	35	32	41
ENSDARG00000027249	3102	3258	2955	3233	2951	2281	3030
ENSDARG00000101296	0	0	0	0	0	0	0
ENSDARG00000006396	44	91	78	67	84	44	82
ENSDARG00000005451	2060	2247	2393	2355	2916	2777	3464
ENSDARG00000095951	0	0	1	0	0	0	0
ENSDARG00000100590	0	1	1	0	0	0	0
ENSDARG00000093924	0	0	0	1	0	0	0
ENSDARG00000099076	0	0	0	0	0	0	0
ENSDARG00000092241	2	1	5	4	5	2	11
ENSDARG00000034375	48	76	60	70	111	68	104
ENSDARG00000079698	108	100	123	89	112	94	93
ENSDARG00000102027	21	42	35	37	49	32	63
ENSDARG00000099945	6	9	9	6	8	4	7
ENSDARG00000105689	40	43	53	49	56	49	63
ENSDARG00000101763	0	0	0	0	0	0	0
ENSDARG00000105831	36	47	30	40	55	50	72
ENSDARG00000095717	4	1	3	4	4	2	3
ENSDARG00000096001	13	14	12	4	9	12	18
ENSDARG00000100963	5	4	0	3	4	4	3
ENSDARG00000021239	91	105	98	124	149	126	135
ENSDARG00000075090	0	0	0	0	0	0	0
ENSDARG00000098610	0	2	0	0	1	1	1
ENSDARG00000104678	27	26	37	37	36	35	73
ENSDARG00000102480	3	2	3	7	2	3	3
ENSDARG00000105712	0	0	0	0	0	0	0
ENSDARG00000095696	24	25	22	27	49	31	14
ENSDARG00000045481	32	49	45	41	41	25	41
ENSDARG00000004794	1	3	4	5	9	13	6
ENSDARG00000045482	90	119	114	109	149	115	178
ENSDARG00000076476	0	0	0	0	0	0	0
ENSDARG00000099870	24	20	34	25	32	42	25
ENSDARG00000021590	57	48	65	60	80	46	107
ENSDARG00000095486	0	0	0	0	0	0	0
ENSDARG00000094558	3	4	3	2	3	6	5
ENSDARG00000045843	716	660	959	863	1075	1062	1198
ENSDARG00000096000	2	3	4	2	7	7	10
ENSDARG00000096072	0	0	0	1	0	0	0
ENSDARG00000022424	301	280	299	334	346	344	304
ENSDARG00000096091	43	47	43	45	54	42	60
ENSDARG00000031737	5	0	5	13	6	8	14
ENSDARG00000093685	0	0	0	0	0	0	0
ENSDARG00000019861	24	42	43	38	51	46	46
ENSDARG00000087293	4	1	2	0	0	0	0
ENSDARG00000017163	1	2	6	3	2	1	2
ENSDARG00000059043	3	3	8	8	8	5	3
ENSDARG00000095993	1	1	0	1	1	2	5
ENSDARG00000103310	3	1	0	0	4	1	3
ENSDARG00000039185	455	494	534	534	692	577	758
ENSDARG00000102635	0	0	1	0	0	0	2
ENSDARG00000020101	593	587	662	734	730	698	757
ENSDARG00000090461	1	4	2	1	2	3	2
ENSDARG00000099652	164	151	178	151	262	200	258
ENSDARG00000059196	0	1	0	0	2	1	2
ENSDARG00000095989	0	0	0	0	0	0	0
ENSDARG00000095440	1	0	0	1	0	0	1
ENSDARG00000096163	1	0	0	0	0	0	0
ENSDARG00000020749	6	2	3	3	4	4	1
ENSDARG00000098177	0	1	0	1	3	1	0
ENSDARG00000102595	2	3	2	1	0	2	1
ENSDARG00000109604	0	1	2	0	1	3	1
ENSDARG00000100283	0	0	0	0	0	0	0
ENSDARG00000113192	0	0	0	0	0	0	1
ENSDARG00000114935	6	6	4	9	9	10	7
ENSDARG00000009262	19	15	18	16	23	13	32
ENSDARG00000087714	1	7	3	4	5	2	6
ENSDARG00000075281	81	93	137	113	143	105	146
ENSDARG00000089875	6	3	3	4	10	3	7
ENSDARG00000113896	11	8	4	9	38	8	22
ENSDARG00000068161	0	1	0	0	2	0	0
ENSDARG00000101948	0	4	0	1	1	1	2
ENSDARG00000099330	0	0	0	0	0	0	0
ENSDARG00000105246	0	0	0	1	0	0	0
ENSDARG00000094023	0	0	0	0	0	1	0
ENSDARG00000045493	38	34	53	34	46	47	65
ENSDARG00000099751	0	0	0	0	1	1	1
ENSDARG00000099432	0	0	1	0	0	0	1
ENSDARG00000114938	0	0	0	0	0	0	0
ENSDARG00000070314	137	131	140	134	126	137	129
ENSDARG00000045524	105	117	125	110	127	102	114
ENSDARG00000103215	1	0	0	0	0	0	0
ENSDARG00000102941	0	0	0	0	0	0	0
ENSDARG00000043781	91	66	82	84	91	74	72
ENSDARG00000097086	27	39	31	25	37	26	48
ENSDARG00000097215	25	31	40	42	50	36	50
ENSDARG00000058127	20	21	34	32	31	39	44
ENSDARG00000094305	0	0	0	0	0	0	0
ENSDARG00000087518	3	4	2	5	6	5	3
ENSDARG00000045685	513	496	546	522	565	583	653
ENSDARG00000045708	1	3	2	4	4	4	4
ENSDARG00000103105	1	0	0	0	0	0	0
ENSDARG00000111465	6	2	3	3	8	4	10
ENSDARG00000070126	0	1	3	0	1	0	1
ENSDARG00000045765	8	19	13	10	20	16	16
ENSDARG00000023766	425	445	497	488	468	474	451
ENSDARG00000105063	0	3	0	3	0	0	0
ENSDARG00000097286	1	0	0	0	1	0	0
ENSDARG00000102716	2	3	2	4	4	0	3
ENSDARG00000090355	0	0	0	0	0	0	0
ENSDARG00000099899	1	1	1	1	0	2	1
ENSDARG00000032653	341	397	346	364	541	419	643
ENSDARG00000102515	1	0	0	0	0	0	0
ENSDARG00000019396	258	270	313	289	325	259	288
ENSDARG00000103992	2	0	0	1	0	1	0
ENSDARG00000102904	0	1	3	1	3	1	0
ENSDARG00000045842	237	200	243	234	268	175	270
ENSDARG00000095332	56	47	46	61	68	64	59
ENSDARG00000102104	0	0	0	1	1	2	2
ENSDARG00000101047	132	142	166	156	153	161	242
ENSDARG00000018618	819	777	826	826	948	908	1204
ENSDARG00000003512	353	410	400	381	425	284	456
ENSDARG00000033443	257	194	279	257	298	226	281
ENSDARG00000003789	408	436	579	555	604	457	686
ENSDARG00000096064	0	0	0	0	0	0	0
ENSDARG00000100780	9	7	8	4	14	9	9
ENSDARG00000113690	1	3	1	2	0	1	2
ENSDARG00000062968	389	448	531	484	558	401	607
ENSDARG00000096067	0	0	0	0	0	0	0
ENSDARG00000078167	1	3	3	2	2	1	2
ENSDARG00000104108	323	289	538	311	514	512	429
ENSDARG00000099825	4	2	5	3	2	3	3
ENSDARG00000096109	0	0	0	0	0	0	0
ENSDARG00000045788	45	60	66	72	85	62	105
ENSDARG00000115094	14	18	17	16	16	13	18
ENSDARG00000025046	55	42	51	59	108	83	91
ENSDARG00000032765	918	933	1059	1143	777	734	664
ENSDARG00000068857	5	5	11	6	16	6	2
ENSDARG00000045789	134	199	224	165	206	188	326
ENSDARG00000013476	5	7	8	7	7	9	11
ENSDARG00000102215	2	5	6	5	2	1	1
ENSDARG00000099833	239	230	249	306	281	257	275
ENSDARG00000103265	1	2	0	3	4	0	3
ENSDARG00000098145	3	0	1	2	1	2	0
ENSDARG00000068874	0	0	0	2	1	0	1
ENSDARG00000096726	0	0	1	1	0	1	0
ENSDARG00000068869	2	0	0	0	0	0	0
ENSDARG00000068865	0	0	3	3	1	0	0
ENSDARG00000045525	315	250	348	365	377	341	363
ENSDARG00000045483	28	55	69	39	61	40	98
ENSDARG00000099785	0	0	0	0	0	0	0
ENSDARG00000092759	25	20	24	22	27	14	13
ENSDARG00000097345	0	0	0	0	0	0	0
ENSDARG00000096762	0	0	1	0	0	1	1
ENSDARG00000092471	0	6	3	7	5	6	7
ENSDARG00000097091	6	6	5	3	6	3	6
ENSDARG00000103870	4	2	3	9	17	13	13
ENSDARG00000088640	3	2	7	9	5	5	3
ENSDARG00000117156	2	0	0	1	4	5	4
ENSDARG00000097393	0	0	0	0	0	0	0
ENSDARG00000039356	78	87	93	87	120	104	133
ENSDARG00000090192	2	0	0	1	1	3	0
ENSDARG00000109466	2	0	3	1	2	1	0
ENSDARG00000113564	1	1	2	7	2	2	5
ENSDARG00000096046	2	2	0	4	2	5	1
ENSDARG00000023026	15	23	27	19	16	11	13
ENSDARG00000116587	2	2	0	0	4	0	1
ENSDARG00000045822	375	331	328	377	551	431	437
ENSDARG00000086296	3	7	7	10	9	19	15
ENSDARG00000045687	77	127	142	89	123	107	158
ENSDARG00000098615	0	0	0	0	0	0	0
ENSDARG00000109358	78	99	110	90	111	98	148
ENSDARG00000045900	190	207	218	221	273	183	279
ENSDARG00000042469	866	886	975	907	1077	999	1036
ENSDARG00000095275	0	0	3	0	0	3	1
ENSDARG00000096118	262	246	239	246	316	331	343
ENSDARG00000113431	1	0	0	0	0	0	2
ENSDARG00000100414	0	0	0	0	0	0	0
ENSDARG00000026855	4	6	2	2	6	4	8
ENSDARG00000104968	0	0	2	3	1	3	1
ENSDARG00000015966	288	299	294	342	409	362	429
ENSDARG00000101459	1	0	3	1	0	1	1
ENSDARG00000014395	4	7	4	4	7	3	4
ENSDARG00000115299	1	0	0	1	1	0	1
ENSDARG00000045790	67	64	82	94	85	74	94
ENSDARG00000059064	6	10	14	14	13	15	17
ENSDARG00000045691	175	173	162	186	220	190	195
ENSDARG00000099725	0	0	0	0	0	0	0
ENSDARG00000045692	309	316	379	342	419	377	462
ENSDARG00000096208	0	0	0	0	0	0	0
ENSDARG00000089852	0	0	2	3	1	4	0
ENSDARG00000004497	175	136	192	151	170	146	120
ENSDARG00000045527	105	113	136	132	170	158	202
ENSDARG00000045874	160	170	164	180	204	188	285
ENSDARG00000045873	8	8	12	9	8	14	9
ENSDARG00000057468	57	52	68	53	77	57	101
ENSDARG00000022550	28	29	34	35	16	28	25
ENSDARG00000008720	1243	1286	1313	1260	1571	1366	2095
ENSDARG00000111837	43	55	69	79	63	60	98
ENSDARG00000105245	0	0	0	0	0	0	0
ENSDARG00000100537	0	0	0	0	0	0	0
ENSDARG00000104052	0	0	0	0	0	0	0
ENSDARG00000027316	911	836	941	995	927	786	994
ENSDARG00000078520	47	47	47	41	63	93	83
ENSDARG00000063563	116	120	143	140	161	128	142
ENSDARG00000045484	62	60	70	58	64	57	89
ENSDARG00000100654	0	1	0	0	1	0	1
ENSDARG00000057929	44	42	37	43	69	48	53
ENSDARG00000101992	11	13	22	17	15	13	10
ENSDARG00000032405	1551	1216	1520	1601	1288	1297	1078
ENSDARG00000097583	99	106	91	102	86	70	79
ENSDARG00000004055	101	88	105	135	140	120	143
ENSDARG00000016968	334	329	350	391	424	369	446
ENSDARG00000095159	0	0	0	2	0	1	0
ENSDARG00000093371	0	0	1	0	0	0	0
ENSDARG00000087206	283	304	329	306	341	327	387
ENSDARG00000039302	277	285	317	312	380	349	321
ENSDARG00000011769	131	123	175	166	158	129	147
ENSDARG00000102278	0	0	0	0	0	0	0
ENSDARG00000022795	44	58	51	58	54	54	48
ENSDARG00000100987	0	0	0	0	0	0	0
ENSDARG00000004904	46	50	69	45	66	71	80
ENSDARG00000087597	8	4	6	7	11	5	2
ENSDARG00000099493	1	0	0	0	1	0	1
ENSDARG00000039350	139	119	164	137	174	170	171
ENSDARG00000095132	2	0	2	1	2	1	1
ENSDARG00000101469	4	2	5	1	2	2	0
ENSDARG00000096147	2	1	1	1	0	1	0
ENSDARG00000116197	0	3	4	0	1	1	1
ENSDARG00000093461	0	1	1	2	1	0	1
ENSDARG00000103420	0	0	1	1	2	1	1
ENSDARG00000058159	80	107	82	97	124	76	101
ENSDARG00000095186	3	4	2	1	1	2	0
ENSDARG00000097353	39	47	34	33	40	35	48
ENSDARG00000094254	0	0	1	0	0	1	0
ENSDARG00000104262	0	0	0	0	0	1	2
ENSDARG00000093058	560	498	583	597	682	635	626
ENSDARG00000097507	106	69	79	83	99	91	78
ENSDARG00000103281	0	0	1	1	2	0	0
ENSDARG00000045837	12	16	27	10	8	5	9
ENSDARG00000104380	45	38	45	41	47	39	74
ENSDARG00000095099	0	0	0	0	1	0	0
ENSDARG00000056859	30	22	35	31	54	51	54
ENSDARG00000099932	0	2	1	0	0	0	0
ENSDARG00000104270	0	0	0	0	0	0	0
ENSDARG00000096078	0	0	0	1	0	0	1
ENSDARG00000098426	1	0	0	1	0	1	2
ENSDARG00000099384	1	8	16	8	13	11	12
ENSDARG00000116763	0	0	0	0	0	0	0
ENSDARG00000096986	24	30	22	21	36	31	21
ENSDARG00000100669	3	2	3	3	2	3	1
ENSDARG00000078014	179	165	185	156	220	180	152
ENSDARG00000098167	0	0	0	0	0	0	0
ENSDARG00000057921	45	95	97	74	104	75	131
ENSDARG00000100961	0	5	5	0	2	1	1
ENSDARG00000101463	1	1	4	2	2	2	1
ENSDARG00000103348	3	0	0	0	0	0	0
ENSDARG00000098758	0	0	0	0	0	1	1
ENSDARG00000098677	0	0	0	0	0	0	0
ENSDARG00000008398	34	55	38	47	52	27	45
ENSDARG00000098409	0	2	1	0	0	1	2
ENSDARG00000104038	0	3	0	2	0	2	0
ENSDARG00000114908	1	0	0	2	2	1	1
ENSDARG00000090778	152	157	145	144	167	166	185
ENSDARG00000002952	167	184	185	178	252	225	261
ENSDARG00000022187	175	201	210	203	227	185	251
ENSDARG00000073963	28	31	31	31	22	19	47
ENSDARG00000022165	518	510	637	662	746	768	673
ENSDARG00000032618	111	90	145	145	138	184	142
ENSDARG00000079143	21	27	25	27	26	32	29
ENSDARG00000015278	34	20	34	34	36	33	33
ENSDARG00000102878	282	315	346	285	399	277	404
ENSDARG00000045528	108	139	121	135	150	145	161
ENSDARG00000115564	0	0	1	1	2	2	3
ENSDARG00000099255	0	0	0	0	0	0	2
ENSDARG00000069607	108	90	121	118	152	107	164
ENSDARG00000098213	1	1	1	0	0	0	0
ENSDARG00000099277	0	1	1	0	4	1	0
ENSDARG00000101623	5	5	2	3	14	8	12
ENSDARG00000100386	1	2	0	3	1	0	0
ENSDARG00000111046	0	0	0	1	0	0	1
ENSDARG00000101483	2	0	0	1	2	2	1
ENSDARG00000102256	1	2	1	1	0	0	1
ENSDARG00000101165	0	0	0	0	0	0	0
ENSDARG00000103536	0	0	0	0	0	0	0
ENSDARG00000101997	0	4	7	2	7	2	3
ENSDARG00000057714	232	184	277	299	202	190	146
ENSDARG00000098193	0	1	2	0	0	1	0
ENSDARG00000099152	2	1	1	1	0	0	0
ENSDARG00000002131	220	264	296	249	332	253	539
ENSDARG00000025576	129	124	120	135	153	123	145
ENSDARG00000045601	20	18	28	17	43	40	25
ENSDARG00000063149	185	199	220	211	250	231	324
ENSDARG00000100099	0	0	0	0	0	0	0
ENSDARG00000028192	17	15	21	18	25	20	22
ENSDARG00000090769	1	1	1	0	4	0	6
ENSDARG00000098452	2	1	3	1	1	4	3
ENSDARG00000005897	74	57	88	95	118	118	132
ENSDARG00000045835	640	402	484	530	554	326	320
ENSDARG00000045224	2	8	3	3	3	0	4
ENSDARG00000059311	2252	2571	3036	2653	3120	2584	4308
ENSDARG00000007764	128	166	158	116	176	184	217
ENSDARG00000045834	26	26	26	37	17	17	23
ENSDARG00000116216	2	0	3	0	1	0	2
ENSDARG00000045836	110	114	146	119	145	125	188
ENSDARG00000104681	0	0	0	0	0	0	0
ENSDARG00000098335	0	0	0	1	0	0	0
ENSDARG00000092677	668	622	645	659	689	580	657
ENSDARG00000103473	4	10	5	5	7	10	11
ENSDARG00000006409	5	7	5	7	10	5	8
ENSDARG00000020871	461	556	617	562	609	453	674
ENSDARG00000093254	4	10	2	3	6	5	4
ENSDARG00000096074	0	0	0	0	1	0	1
ENSDARG00000096217	3	1	3	0	3	4	3
ENSDARG00000105057	0	0	0	0	0	0	0
ENSDARG00000096107	1	1	1	1	5	3	3
ENSDARG00000059053	164	168	191	198	212	172	140
ENSDARG00000011246	96	120	115	107	143	113	128
ENSDARG00000103031	2	2	1	0	8	1	4
ENSDARG00000102543	0	0	0	0	0	0	0
ENSDARG00000019644	9578	10103	10815	10334	11233	10560	10336
ENSDARG00000096012	5	2	5	2	10	1	6
ENSDARG00000088861	3	7	6	9	6	16	15
ENSDARG00000045557	44	46	48	66	62	31	100
ENSDARG00000117096	0	0	0	0	3	0	1
ENSDARG00000097434	12	8	5	8	5	2	8
ENSDARG00000096041	3	2	0	0	2	1	1
ENSDARG00000009252	240	227	280	286	237	249	203
ENSDARG00000045555	125	122	145	126	152	149	163
ENSDARG00000098430	0	0	1	1	0	3	2
ENSDARG00000033757	57	62	68	86	101	96	106
ENSDARG00000105304	0	0	0	1	0	0	0
ENSDARG00000032799	196	228	230	199	303	196	356
ENSDARG00000053127	51	43	54	58	74	45	65
ENSDARG00000096823	0	0	0	0	0	0	0
ENSDARG00000062651	129	112	115	132	130	156	150
ENSDARG00000099670	1	0	1	0	0	1	0
ENSDARG00000045898	405	374	414	439	571	536	520
ENSDARG00000100214	0	0	1	0	3	0	3
ENSDARG00000017386	8	7	16	15	18	10	20
ENSDARG00000075215	18	20	21	17	30	22	40
ENSDARG00000111716	2	1	2	4	5	4	7
ENSDARG00000027424	484	421	505	469	728	543	670
ENSDARG00000090033	2	1	4	1	9	4	8
ENSDARG00000073965	1	0	1	1	0	0	0
ENSDARG00000011764	118	121	152	125	127	112	135
ENSDARG00000053709	7	15	9	5	12	13	11
ENSDARG00000087168	1	3	3	3	1	1	8
ENSDARG00000101213	2	1	0	1	0	4	0
ENSDARG00000098155	0	0	0	0	0	0	0
ENSDARG00000016538	6	10	12	10	7	2	4
ENSDARG00000116226	0	0	0	0	0	0	0
ENSDARG00000016526	406	454	530	452	570	439	801
ENSDARG00000096194	0	0	0	0	0	0	0
ENSDARG00000109749	1	3	5	7	11	2	4
ENSDARG00000045552	4	1	4	4	8	2	3
ENSDARG00000087699	0	0	0	0	0	1	0
ENSDARG00000032389	58	54	76	40	109	120	105
ENSDARG00000096084	0	0	0	0	0	1	0
ENSDARG00000045694	239	239	264	260	260	240	230
ENSDARG00000070441	40	63	83	52	81	53	71
ENSDARG00000093713	2	4	4	1	4	1	4
ENSDARG00000111237	0	0	0	0	0	0	0
ENSDARG00000110315	0	0	0	0	0	0	0
ENSDARG00000099372	0	0	0	0	0	0	0
ENSDARG00000103411	0	0	0	0	0	0	0
ENSDARG00000115716	0	0	0	0	0	0	0
ENSDARG00000115021	0	0	0	0	0	0	0
ENSDARG00000103201	0	0	0	0	0	0	0
ENSDARG00000109296	0	0	0	0	0	0	0
ENSDARG00000114429	0	0	0	0	0	0	0
ENSDARG00000103635	0	0	0	0	0	0	0
ENSDARG00000098506	0	0	0	0	0	0	0
ENSDARG00000000019	594	746	829	791	954	749	1238
ENSDARG00000101517	2	6	0	6	2	2	5
ENSDARG00000103719	0	0	0	0	0	0	0
ENSDARG00000031228	295	282	319	325	378	438	413
ENSDARG00000097579	0	1	0	0	2	3	0
ENSDARG00000069261	57	65	50	64	53	50	55
ENSDARG00000096098	0	0	0	0	0	0	0
ENSDARG00000006060	72	103	94	101	118	86	82
ENSDARG00000045513	506	566	483	522	582	502	642
ENSDARG00000114893	0	1	0	1	3	3	0
ENSDARG00000102644	0	0	0	0	0	0	0
ENSDARG00000098878	0	0	0	0	0	0	0
ENSDARG00000007315	124	87	128	131	159	142	188
ENSDARG00000101695	1	0	3	0	4	0	6
ENSDARG00000034326	421	454	527	479	578	416	583
ENSDARG00000099829	1	1	1	1	0	1	3
ENSDARG00000104925	1	1	2	1	5	0	1
ENSDARG00000102848	2	2	1	2	4	2	4
ENSDARG00000101598	1	4	2	2	7	3	11
ENSDARG00000025859	182	171	238	227	292	282	291
ENSDARG00000089005	0	0	0	0	0	0	0
ENSDARG00000101450	1	1	2	0	3	0	7
ENSDARG00000101689	1	1	5	3	3	2	3
ENSDARG00000113022	0	0	2	0	0	0	0
ENSDARG00000093427	2	9	9	7	12	10	10
ENSDARG00000104893	1	3	4	1	0	4	2
ENSDARG00000096099	0	0	0	3	2	0	3
ENSDARG00000102455	1	5	1	0	3	3	4
ENSDARG00000101312	2	1	3	1	4	1	4
ENSDARG00000101351	3	2	2	2	0	0	0
ENSDARG00000053136	44	53	64	67	99	102	67
ENSDARG00000098569	1	2	4	2	2	2	2
ENSDARG00000110323	6	1	5	7	5	7	5
ENSDARG00000099926	0	0	0	0	0	0	0
ENSDARG00000045514	5252	4886	5348	5269	5954	5737	5454
ENSDARG00000045485	89	107	118	98	122	101	124
ENSDARG00000095980	1	1	2	4	0	2	2
ENSDARG00000086259	11	16	5	12	7	10	7
ENSDARG00000053131	1	5	2	4	1	5	4
ENSDARG00000007405	487	522	553	611	640	596	697
ENSDARG00000005547	68	75	72	85	96	70	93
ENSDARG00000105079	88	85	70	76	101	61	67
ENSDARG00000097326	0	0	0	0	0	0	1
ENSDARG00000100959	0	1	0	0	0	0	0
ENSDARG00000006029	238	160	215	215	287	260	281
ENSDARG00000090957	2	5	10	4	3	15	8
ENSDARG00000096149	6	2	5	1	4	2	4
ENSDARG00000100896	11	10	10	7	23	10	15
ENSDARG00000111731	0	0	1	0	0	1	0
ENSDARG00000100565	0	0	0	0	0	0	0
ENSDARG00000070535	2	0	0	0	3	1	1
ENSDARG00000101254	5	10	9	9	13	12	15
ENSDARG00000097195	0	2	0	0	0	0	0
ENSDARG00000029018	182	190	192	187	201	165	189
ENSDARG00000058042	7	5	11	4	9	7	10
ENSDARG00000011961	249	231	229	221	281	233	241
ENSDARG00000092083	1	3	4	3	3	2	3
ENSDARG00000000018	207	191	240	214	298	220	354
ENSDARG00000102342	0	0	0	0	0	0	0
ENSDARG00000098221	369	388	430	465	522	464	678
ENSDARG00000094299	0	0	0	0	1	0	0
ENSDARG00000045747	18	20	14	21	15	12	23
ENSDARG00000088044	8	1	6	2	6	7	8
ENSDARG00000109403	0	0	0	0	0	0	0
ENSDARG00000094534	1	3	2	1	3	1	3
ENSDARG00000100492	0	0	0	0	0	1	0
ENSDARG00000073766	140	152	180	167	174	149	131
ENSDARG00000095705	211	213	265	247	242	233	228
ENSDARG00000091327	0	0	0	0	0	0	0
ENSDARG00000099845	18	19	24	29	41	46	40
ENSDARG00000113738	0	0	0	0	0	0	0
ENSDARG00000098585	0	1	0	1	0	1	0
ENSDARG00000103405	1	1	0	0	1	0	3
ENSDARG00000098179	0	0	1	0	1	1	0
ENSDARG00000005476	46	70	69	59	83	63	84
ENSDARG00000098530	0	0	0	0	0	0	0
ENSDARG00000104476	2	2	1	10	4	0	4
ENSDARG00000078749	1	1	1	0	1	8	2
ENSDARG00000013789	1	1	2	3	0	2	2
ENSDARG00000101065	0	0	0	0	0	0	0
ENSDARG00000005891	202	208	273	257	288	316	249
ENSDARG00000097023	0	1	0	0	1	0	2
ENSDARG00000093588	0	0	1	1	0	0	0
ENSDARG00000062808	2	3	1	1	0	2	0
ENSDARG00000097419	0	0	1	0	2	0	0
ENSDARG00000091656	176	136	186	171	181	224	178
ENSDARG00000092341	9	8	13	5	11	11	6
ENSDARG00000098958	1	0	0	0	0	0	1
ENSDARG00000069912	13	26	32	26	43	31	54
ENSDARG00000045516	212	210	372	205	346	389	247
ENSDARG00000034700	34	72	59	49	71	58	76
ENSDARG00000008986	40	30	51	43	67	72	61
ENSDARG00000105570	2	2	0	1	1	1	0
ENSDARG00000093247	8	6	8	9	14	11	10
ENSDARG00000019328	484	674	638	577	765	564	944
ENSDARG00000104932	0	0	0	0	0	0	0
ENSDARG00000045515	47	47	72	68	70	65	72
ENSDARG00000101968	0	0	0	0	0	0	0
ENSDARG00000031777	26	42	42	39	56	41	64
ENSDARG00000102475	1	2	6	1	2	3	1
ENSDARG00000099444	1	0	1	1	0	1	0
ENSDARG00000099850	344	333	348	346	404	336	467
ENSDARG00000103946	1	1	2	3	0	3	0
ENSDARG00000098986	1	1	2	3	4	1	1
ENSDARG00000099046	2	3	2	1	1	4	1
ENSDARG00000094973	22	29	27	25	35	31	26
ENSDARG00000030614	2515	3105	3320	2885	3886	2791	5605
ENSDARG00000098884	3	1	2	0	3	3	2
ENSDARG00000113769	6	2	2	5	3	3	6
ENSDARG00000103119	0	1	0	1	0	1	1
ENSDARG00000063054	21	32	38	30	55	22	46
ENSDARG00000063255	210	235	291	269	325	255	470
ENSDARG00000045658	1017	937	1151	1144	1056	1062	924
ENSDARG00000094457	0	0	0	0	0	0	0
ENSDARG00000104018	740	744	812	897	999	939	1089
ENSDARG00000113660	2	2	0	2	4	0	0
ENSDARG00000114124	1	1	0	3	1	0	1
ENSDARG00000024465	276	209	243	284	315	284	302
ENSDARG00000103417	3	4	6	3	3	8	7
ENSDARG00000022858	1	4	4	1	2	2	3
ENSDARG00000101688	3	8	3	1	6	4	2
ENSDARG00000041205	20	40	32	30	45	26	43
ENSDARG00000104704	0	2	1	0	0	0	0
ENSDARG00000098612	3	6	3	1	12	3	3
ENSDARG00000100341	1	1	2	1	1	1	2
ENSDARG00000102157	0	0	1	0	0	0	2
ENSDARG00000008439	41	26	43	31	40	40	52
ENSDARG00000069780	16	23	30	21	25	23	23
ENSDARG00000098928	5	5	6	6	2	5	2
ENSDARG00000095106	3	1	2	4	4	1	2
ENSDARG00000008235	169	169	205	204	189	228	220
ENSDARG00000112648	27	17	32	20	17	28	23
ENSDARG00000101245	0	2	5	1	3	5	4
ENSDARG00000103103	0	1	0	1	2	2	0
ENSDARG00000004592	105	103	128	118	156	134	201
ENSDARG00000100655	0	1	2	1	0	0	0
ENSDARG00000116992	0	1	2	7	4	9	3
ENSDARG00000113548	1	0	0	0	0	0	0
ENSDARG00000092000	1	1	2	3	7	5	10
ENSDARG00000094597	0	0	0	0	0	0	0
ENSDARG00000100865	5	0	2	1	2	1	2
ENSDARG00000045748	24	32	30	34	50	30	31
ENSDARG00000102340	609	753	888	771	1005	849	1212
ENSDARG00000101664	0	0	0	1	0	0	0
ENSDARG00000101137	4	3	3	2	3	1	1
ENSDARG00000045486	66	66	81	83	108	106	120
ENSDARG00000029071	23	23	34	31	30	31	33
ENSDARG00000017355	3	5	10	13	11	11	11
ENSDARG00000096172	1	1	5	2	2	2	3
ENSDARG00000075501	222	234	228	228	322	310	276
ENSDARG00000103400	0	1	0	1	2	1	4
ENSDARG00000098621	0	0	0	0	0	0	0
ENSDARG00000100653	0	0	0	0	0	0	0
ENSDARG00000087645	0	4	0	3	5	4	2
ENSDARG00000101760	3	0	1	1	1	1	1
ENSDARG00000034717	7	8	8	13	8	9	7
ENSDARG00000039346	1795	1561	1874	1854	1953	1994	1839
ENSDARG00000100777	0	0	0	0	0	0	0
ENSDARG00000093041	2	2	2	1	1	1	3
ENSDARG00000093615	2	1	1	2	1	0	1
ENSDARG00000094443	0	0	0	0	0	0	0
ENSDARG00000100229	0	1	0	0	1	0	0
ENSDARG00000069431	2	1	0	0	1	1	0
ENSDARG00000112450	0	0	1	0	0	0	0
ENSDARG00000094500	0	2	1	0	1	0	0
ENSDARG00000096014	0	0	0	0	0	0	0
ENSDARG00000115628	0	0	0	0	0	0	0
ENSDARG00000099355	28	22	21	11	28	15	17
ENSDARG00000031956	25	22	26	26	21	25	30
ENSDARG00000116117	0	0	0	0	0	1	0
ENSDARG00000010784	219	204	212	219	229	193	234
ENSDARG00000019420	448	579	615	527	704	507	661
ENSDARG00000104804	0	0	0	1	0	0	0
ENSDARG00000098987	0	0	0	0	0	0	0
ENSDARG00000096215	0	0	0	0	0	0	0
ENSDARG00000101223	0	0	0	0	0	0	0
ENSDARG00000109844	55	53	53	56	67	70	67
ENSDARG00000112541	1	1	3	1	3	4	4
ENSDARG00000041199	48	37	56	39	56	45	61
ENSDARG00000058030	184	213	245	237	254	258	292
ENSDARG00000086130	1	0	0	1	0	0	0
ENSDARG00000100221	0	0	2	0	0	0	0
ENSDARG00000018688	35	37	36	34	60	36	28
ENSDARG00000098727	0	0	0	0	0	0	0
ENSDARG00000096105	0	0	1	0	0	0	0
ENSDARG00000098357	0	0	0	0	0	0	0
ENSDARG00000011661	173	153	178	179	263	223	224
ENSDARG00000102273	0	1	0	0	0	0	0
ENSDARG00000033179	71	65	76	94	120	97	126
ENSDARG00000104124	3	2	3	4	0	0	4
ENSDARG00000103721	0	0	0	1	0	1	0
ENSDARG00000103597	0	0	0	0	0	0	0
ENSDARG00000101565	10	5	9	9	3	3	17
ENSDARG00000103636	11	6	14	11	17	18	9
ENSDARG00000045705	78	74	82	85	95	91	87
ENSDARG00000104884	0	1	0	0	0	0	0
ENSDARG00000045704	58	68	66	67	56	55	59
ENSDARG00000018149	708	806	930	787	1005	787	953
ENSDARG00000110426	71	72	61	67	98	80	64
ENSDARG00000097044	59	52	60	62	62	74	80
ENSDARG00000079470	51	87	121	88	137	101	136
ENSDARG00000110670	1	0	0	0	0	1	0
ENSDARG00000099656	0	0	0	0	1	0	0
ENSDARG00000003615	47	40	49	61	115	73	102
ENSDARG00000101977	0	0	0	1	0	0	0
ENSDARG00000097990	0	0	0	0	0	0	0
ENSDARG00000110745	0	0	0	0	0	0	2
ENSDARG00000113527	0	0	0	0	0	0	0
ENSDARG00000015824	56	79	90	72	138	85	141
ENSDARG00000011582	163	215	292	214	293	168	408
ENSDARG00000116211	2	1	1	1	2	0	0
ENSDARG00000045768	1733	1923	2163	2047	2452	2115	2641
ENSDARG00000006567	58	66	72	59	70	57	49
ENSDARG00000116855	3	0	3	4	4	3	1
ENSDARG00000095446	2	2	2	2	4	0	0
ENSDARG00000097175	0	0	0	1	0	2	2
ENSDARG00000111380	0	0	0	0	0	0	0
ENSDARG00000024306	146	159	174	193	198	197	268
ENSDARG00000013596	131	146	144	136	191	128	213
ENSDARG00000114577	15	18	25	13	58	18	67
ENSDARG00000045517	2	3	5	3	2	4	2
ENSDARG00000016231	33	11	43	37	32	28	39
ENSDARG00000069160	188	232	221	201	265	220	303
ENSDARG00000059003	130	140	141	135	167	140	199
ENSDARG00000099382	4	3	0	0	4	1	4
ENSDARG00000101392	0	0	0	0	0	0	0
ENSDARG00000005541	104	107	129	126	153	138	132
ENSDARG00000098127	0	0	0	0	0	0	1
ENSDARG00000105096	0	0	0	0	0	0	0
ENSDARG00000070220	291	281	274	302	347	285	409
ENSDARG00000092304	0	0	0	0	0	0	0
ENSDARG00000104976	0	0	0	0	0	0	0
ENSDARG00000086740	891	790	1044	975	1257	1176	1178
ENSDARG00000075956	68	116	116	113	113	92	181
ENSDARG00000009607	232	290	309	323	386	354	418
ENSDARG00000091957	0	0	0	0	0	0	0
ENSDARG00000062797	1703	2070	2230	1988	2324	1912	3061
ENSDARG00000007371	0	0	0	0	1	0	0
ENSDARG00000095920	0	0	0	0	0	0	0
ENSDARG00000045518	68	98	67	88	98	98	132
ENSDARG00000016815	9	9	9	9	13	17	6
ENSDARG00000093478	1	1	1	1	3	0	0
ENSDARG00000032919	429	487	481	433	567	426	567
ENSDARG00000034095	0	0	1	1	1	1	0
ENSDARG00000097713	0	0	0	0	0	0	0
ENSDARG00000100137	0	0	0	0	0	0	0
ENSDARG00000103208	1	0	3	0	1	3	1
ENSDARG00000027799	51	45	72	61	96	91	84
ENSDARG00000097059	0	0	0	0	0	0	0
ENSDARG00000045487	15166	14343	14465	15758	18630	17649	17813
ENSDARG00000045815	4	7	12	6	9	10	14
ENSDARG00000096967	5	9	8	14	18	18	15
ENSDARG00000045749	81	90	124	96	120	107	115
ENSDARG00000045510	75	85	83	94	98	82	91
ENSDARG00000045886	633	799	817	772	1083	816	1178
ENSDARG00000004336	65	110	125	99	125	86	130
ENSDARG00000093014	0	0	1	0	2	2	0
ENSDARG00000095994	0	0	0	1	1	0	1
ENSDARG00000114236	0	0	0	0	3	0	1
ENSDARG00000088000	1	2	0	4	3	6	8
ENSDARG00000104053	0	0	0	0	0	0	0
ENSDARG00000094584	0	1	0	1	3	0	0
ENSDARG00000104362	0	0	0	0	0	0	0
ENSDARG00000110433	2	0	4	2	0	1	2
ENSDARG00000092926	0	0	0	0	0	0	0
ENSDARG00000097427	0	0	0	0	0	0	0
ENSDARG00000092717	6	5	17	10	9	5	9
ENSDARG00000097775	0	0	0	0	0	0	0
ENSDARG00000097604	0	0	0	0	0	0	0
ENSDARG00000069169	28	46	46	36	52	38	41
ENSDARG00000097139	0	0	0	0	0	0	0
ENSDARG00000016749	48	62	60	72	79	55	76
ENSDARG00000029830	5	15	14	15	10	2	7
ENSDARG00000100257	3	3	5	1	5	3	6
ENSDARG00000093747	0	0	0	0	0	0	0
ENSDARG00000078613	8	11	13	4	6	4	2
ENSDARG00000098244	0	0	0	0	0	0	0
ENSDARG00000111959	0	0	0	0	0	0	0
ENSDARG00000103091	0	0	1	0	0	0	0
ENSDARG00000087070	0	0	2	0	2	0	0
ENSDARG00000007277	33	25	36	22	39	33	30
ENSDARG00000015222	80	82	101	112	101	92	147
ENSDARG00000115506	2	0	0	0	0	0	1
ENSDARG00000014361	1185	1065	1248	1282	1354	1253	1393
ENSDARG00000078728	1	0	1	2	4	2	1
ENSDARG00000087788	4	4	4	6	5	3	3
ENSDARG00000086615	1	8	2	3	2	1	3
ENSDARG00000096473	0	0	0	0	0	0	0
ENSDARG00000016613	5	5	13	7	7	13	8
ENSDARG00000039343	494	583	691	624	765	641	955
ENSDARG00000090734	0	0	2	1	1	2	3
ENSDARG00000045549	72	61	88	73	75	60	44
ENSDARG00000100723	2	0	3	0	0	3	3
ENSDARG00000013414	1098	1157	1266	1174	1442	1275	1602
ENSDARG00000058366	258	224	302	324	295	285	275
ENSDARG00000104697	7	8	12	13	18	12	15
ENSDARG00000105266	3	2	2	1	0	0	3
ENSDARG00000045519	7	11	15	7	16	11	22
ENSDARG00000032242	13	8	13	13	20	22	23
ENSDARG00000103381	2	1	5	9	1	2	2
ENSDARG00000094119	0	0	0	0	1	1	0
ENSDARG00000069171	50	40	56	53	90	61	91
ENSDARG00000078073	324	301	399	410	365	395	420
ENSDARG00000092784	0	0	0	1	2	0	1
ENSDARG00000095998	2	1	3	0	1	0	1
ENSDARG00000115017	0	0	0	1	0	0	2
ENSDARG00000096144	0	0	0	0	0	0	0
ENSDARG00000018744	17	17	14	17	12	20	16
ENSDARG00000096024	0	0	0	0	0	0	0
ENSDARG00000032218	70	59	84	86	75	54	81
ENSDARG00000101301	0	0	0	0	0	0	1
ENSDARG00000020086	32	34	25	30	38	34	32
ENSDARG00000102358	0	0	0	0	0	1	1
ENSDARG00000094001	0	0	0	0	0	0	0
ENSDARG00000103045	0	0	0	0	0	0	0
ENSDARG00000097457	6	2	1	6	2	2	0
ENSDARG00000102927	1	2	2	0	1	1	1
ENSDARG00000110256	0	0	0	0	0	0	0
ENSDARG00000045574	61	62	62	51	62	38	78
ENSDARG00000101524	0	0	1	0	1	0	0
ENSDARG00000096496	1	4	1	2	4	2	4
ENSDARG00000045885	272	275	299	306	339	283	335
ENSDARG00000092161	4	3	3	10	6	3	6
ENSDARG00000099036	0	0	0	1	0	0	0
ENSDARG00000103439	0	0	0	0	1	0	0
ENSDARG00000103343	0	0	0	0	0	0	0
ENSDARG00000102917	2	1	0	2	1	1	0
ENSDARG00000112070	1	0	0	0	0	0	0
ENSDARG00000110637	5	8	4	10	14	11	5
ENSDARG00000098095	0	1	2	1	1	0	2
ENSDARG00000004227	14	19	30	11	38	12	30
ENSDARG00000104523	0	0	1	0	4	0	4
ENSDARG00000110611	0	0	0	0	0	0	0
ENSDARG00000104423	0	0	0	0	0	0	0
ENSDARG00000105144	1	0	1	2	3	2	3
ENSDARG00000101272	0	2	2	0	1	2	1
ENSDARG00000045750	108	130	161	148	150	111	162
ENSDARG00000102931	0	0	0	0	0	0	0
ENSDARG00000069185	96	135	132	127	142	122	113
ENSDARG00000069698	6	3	4	4	8	6	5
ENSDARG00000104335	1	0	0	0	0	0	0
ENSDARG00000100699	0	0	0	0	0	0	0
ENSDARG00000103755	11	18	19	17	10	10	9
ENSDARG00000096135	6	2	4	2	2	2	1
ENSDARG00000099466	0	0	0	1	0	0	0
ENSDARG00000113391	0	1	0	0	0	1	1
ENSDARG00000034173	9	19	9	4	10	11	12
ENSDARG00000088443	0	0	0	0	0	0	0
ENSDARG00000103371	2	2	1	0	0	0	1
ENSDARG00000112027	0	0	0	2	0	1	0
ENSDARG00000096127	0	0	0	0	0	0	0
ENSDARG00000101382	0	2	1	0	0	0	0
ENSDARG00000013000	72	74	57	62	77	35	102
ENSDARG00000101304	0	0	0	0	0	0	0
ENSDARG00000089934	3	2	4	0	2	0	0
ENSDARG00000102853	0	0	0	0	0	0	0
ENSDARG00000095992	0	0	0	0	0	0	0
ENSDARG00000095198	0	0	0	0	0	0	0
ENSDARG00000104416	0	1	1	0	1	0	0
ENSDARG00000093220	1	1	0	0	0	0	1
ENSDARG00000007413	184	211	243	218	306	196	334
ENSDARG00000104888	0	1	0	2	0	0	0
ENSDARG00000100165	0	0	0	0	0	0	0
ENSDARG00000095990	0	0	0	0	0	0	0
ENSDARG00000103955	0	0	1	0	0	1	0
ENSDARG00000054321	4622	5042	3959	5377	5373	4517	4540
ENSDARG00000098536	0	0	0	0	0	0	0
ENSDARG00000075025	226	221	264	250	253	278	223
ENSDARG00000096999	0	2	0	0	0	0	0
ENSDARG00000008867	590	534	629	604	744	760	806
ENSDARG00000100647	0	0	0	0	0	0	0
ENSDARG00000095981	0	0	0	0	1	1	0
ENSDARG00000103003	1	5	1	3	5	1	2
ENSDARG00000099597	1	2	0	0	0	1	0
ENSDARG00000109211	0	0	0	0	1	0	0
ENSDARG00000094799	0	2	2	1	0	0	0
ENSDARG00000003811	214	216	244	265	314	231	247
ENSDARG00000045752	0	0	0	0	1	1	0
ENSDARG00000088301	3	4	5	7	2	2	2
ENSDARG00000045753	132	169	196	158	194	197	222
ENSDARG00000104850	0	0	2	5	3	1	0
ENSDARG00000110403	0	0	0	0	0	0	0
ENSDARG00000092989	1	1	1	1	0	0	1
ENSDARG00000097341	19	22	27	19	19	30	31
ENSDARG00000006038	164	184	221	190	204	186	265
ENSDARG00000045880	26	34	41	26	43	34	60
ENSDARG00000090824	0	0	0	0	0	0	0
ENSDARG00000043734	50	40	46	43	56	66	74
ENSDARG00000074905	15	22	23	11	25	13	34
ENSDARG00000015053	101	142	150	113	158	122	209
ENSDARG00000095418	0	0	0	0	0	0	0
ENSDARG00000095155	0	0	0	0	0	0	0
ENSDARG00000092080	0	0	0	0	0	0	0
ENSDARG00000094223	0	0	0	0	0	0	0
ENSDARG00000093803	2	1	1	2	0	0	2
ENSDARG00000096009	0	0	0	0	0	1	0
ENSDARG00000094428	32	35	41	43	48	32	32
ENSDARG00000101555	0	0	0	0	0	1	2
ENSDARG00000102839	0	0	0	1	0	0	0
ENSDARG00000104986	0	0	0	0	0	0	0
ENSDARG00000098851	0	0	0	0	0	0	0
ENSDARG00000093135	4	5	3	3	4	2	3
ENSDARG00000092944	4	0	0	0	4	1	3
ENSDARG00000113582	1	0	0	1	1	1	3
ENSDARG00000069692	6	8	7	9	15	11	14
ENSDARG00000105111	0	0	0	1	0	0	0
ENSDARG00000095126	14	9	15	18	19	12	12
ENSDARG00000097347	0	0	0	0	0	0	0
ENSDARG00000100571	0	0	0	0	0	0	0
ENSDARG00000094304	1	0	1	0	1	0	4
ENSDARG00000101842	0	1	3	2	2	3	1
ENSDARG00000025824	98	115	123	118	133	122	166
ENSDARG00000076255	0	1	0	3	4	3	5
ENSDARG00000096100	0	0	0	0	0	0	0
ENSDARG00000095571	0	0	0	0	0	0	0
ENSDARG00000077697	2	5	3	3	1	1	3
ENSDARG00000055360	340	305	340	382	386	410	378
ENSDARG00000077090	12	16	11	15	12	3	8
ENSDARG00000092064	1	0	0	3	0	0	0
ENSDARG00000111024	0	0	0	0	0	0	0
ENSDARG00000115032	0	0	0	0	0	0	0
ENSDARG00000026052	21	15	16	17	16	20	13
ENSDARG00000096210	0	1	0	0	1	1	1
ENSDARG00000091062	0	0	0	0	0	0	0
ENSDARG00000053917	59	65	70	58	98	102	99
ENSDARG00000096045	38	38	44	39	77	72	67
ENSDARG00000014941	115	114	139	135	134	140	138
ENSDARG00000101731	0	0	0	0	0	0	0
ENSDARG00000096207	0	0	0	0	0	0	0
ENSDARG00000001953	613	502	579	576	353	177	258
ENSDARG00000101817	0	1	1	1	2	0	1
ENSDARG00000088915	4	8	11	3	10	9	16
ENSDARG00000109840	0	0	0	0	0	0	0
ENSDARG00000105161	0	1	1	3	1	0	0
ENSDARG00000024654	56	53	53	63	90	115	80
ENSDARG00000100930	0	0	0	0	0	0	0
ENSDARG00000113038	0	0	0	0	0	0	0
ENSDARG00000111688	0	0	0	0	0	0	0
ENSDARG00000029524	420	398	470	507	589	533	608
ENSDARG00000039340	147	132	154	159	181	195	195
ENSDARG00000112896	0	0	0	0	0	0	0
ENSDARG00000112599	0	0	0	0	0	0	0
ENSDARG00000096026	0	0	0	1	0	0	2
ENSDARG00000045568	315	304	376	358	409	330	435
ENSDARG00000094195	0	0	0	0	0	0	0
ENSDARG00000109864	0	0	0	0	1	0	0
ENSDARG00000079892	12	6	13	11	3	3	8
ENSDARG00000077794	1	0	0	0	1	1	1
ENSDARG00000101728	0	0	2	1	2	0	1
ENSDARG00000105279	30	28	26	32	37	14	35
ENSDARG00000093633	0	0	0	0	0	0	1
ENSDARG00000092940	0	0	0	0	0	0	0
ENSDARG00000045870	295	318	285	261	325	203	271
ENSDARG00000093576	1	1	0	0	0	0	1
ENSDARG00000094615	0	1	0	0	0	0	0
ENSDARG00000096467	0	0	0	1	0	1	0
ENSDARG00000100950	0	0	0	0	0	0	0
ENSDARG00000099571	0	0	0	0	0	0	1
ENSDARG00000101087	8	8	14	5	3	7	7
ENSDARG00000101071	1	3	2	3	2	6	2
ENSDARG00000102673	6	7	6	3	3	3	2
ENSDARG00000104787	0	0	1	0	0	0	0
ENSDARG00000002663	211	185	201	219	208	207	197
ENSDARG00000100421	2	3	5	1	4	5	4
ENSDARG00000096083	4	4	4	6	1	5	4
ENSDARG00000101421	1	0	3	0	2	3	2
ENSDARG00000045754	26	26	33	34	35	28	29
ENSDARG00000099594	0	0	2	1	0	2	0
ENSDARG00000103324	2	0	4	1	1	0	1
ENSDARG00000094653	1	4	5	2	7	5	2
ENSDARG00000114536	0	0	1	1	0	0	2
ENSDARG00000045755	132	131	164	144	191	144	137
ENSDARG00000104897	0	0	2	0	5	1	1
ENSDARG00000099698	0	1	3	1	3	1	2
ENSDARG00000100335	0	0	2	1	1	0	0
ENSDARG00000101756	7	10	14	14	11	7	16
ENSDARG00000012729	190	134	230	218	158	170	122
ENSDARG00000103254	0	0	0	0	2	1	0
ENSDARG00000104006	2	7	1	0	4	9	7
ENSDARG00000100329	1	1	0	5	3	2	5
ENSDARG00000098094	2	0	0	2	1	0	2
ENSDARG00000093287	0	0	0	1	0	0	0
ENSDARG00000029944	22	24	24	24	41	42	41
ENSDARG00000112725	8	7	5	1	4	3	5
ENSDARG00000103809	0	0	0	0	0	0	0
ENSDARG00000094191	111	107	115	101	156	118	156
ENSDARG00000040610	111	144	162	167	165	130	166
ENSDARG00000076272	40	42	42	54	74	64	95
ENSDARG00000096034	0	0	0	0	0	0	0
ENSDARG00000077488	10	5	8	11	10	8	8
ENSDARG00000112874	4	5	5	3	9	6	12
ENSDARG00000075820	0	2	0	1	0	1	0
ENSDARG00000073959	27	24	17	23	36	23	24
ENSDARG00000094132	7	8	9	7	7	12	13
ENSDARG00000095777	0	2	0	1	0	1	0
ENSDARG00000091026	1	0	0	0	1	1	2
ENSDARG00000096497	0	1	4	1	2	0	0
ENSDARG00000104004	0	0	0	0	0	0	1
ENSDARG00000061951	351	358	366	364	347	294	360
ENSDARG00000074547	0	0	1	0	0	0	0
ENSDARG00000096493	0	2	0	0	5	2	2
ENSDARG00000101682	0	0	1	0	0	0	0
ENSDARG00000096478	0	0	0	0	0	0	0
ENSDARG00000096434	0	0	0	0	0	0	0
ENSDARG00000096486	0	0	0	0	0	0	0
ENSDARG00000076313	1	1	2	0	1	0	0
ENSDARG00000074613	28	18	45	29	11	6	6
ENSDARG00000039393	31	11	24	19	9	6	7
ENSDARG00000045706	54	65	86	61	111	108	133
ENSDARG00000074009	23	20	15	19	29	31	21
ENSDARG00000094732	125	163	165	155	137	122	153
ENSDARG00000100253	1	0	0	0	0	1	0
ENSDARG00000003200	21	28	35	41	57	50	53
ENSDARG00000010454	27	34	45	58	51	43	49
ENSDARG00000089318	5	8	4	2	7	2	1
ENSDARG00000004386	490	569	658	642	750	619	840
ENSDARG00000039392	543	557	553	593	602	363	551
ENSDARG00000079222	32	28	32	36	58	37	36
ENSDARG00000103527	1	0	0	1	3	0	1
ENSDARG00000088214	49	46	63	56	63	68	75
ENSDARG00000017841	618	628	738	692	856	832	999
ENSDARG00000070203	0	0	0	0	0	0	0
ENSDARG00000057334	224	232	293	284	302	312	324
ENSDARG00000093846	0	0	1	3	0	0	0
ENSDARG00000104026	1	0	2	1	3	0	0
ENSDARG00000045669	4	1	1	3	8	9	8
ENSDARG00000089831	2	1	3	3	1	0	0
ENSDARG00000045589	0	2	3	2	4	3	0
ENSDARG00000015985	45	53	67	48	59	48	76
ENSDARG00000017757	61	54	58	58	53	60	29
ENSDARG00000107425	0	1	1	1	1	1	1
ENSDARG00000099346	2	6	9	4	8	4	7
ENSDARG00000100911	0	0	0	0	0	1	1
ENSDARG00000116692	0	4	0	3	1	2	9
ENSDARG00000099544	1	0	0	2	0	2	2
ENSDARG00000099812	180	190	172	185	204	196	232
ENSDARG00000096010	0	0	0	0	0	0	0
ENSDARG00000023036	24	36	31	29	51	43	44
ENSDARG00000116367	0	1	0	1	2	3	0
ENSDARG00000079824	23	18	31	28	33	26	22
ENSDARG00000098077	0	0	0	1	1	0	0
ENSDARG00000096184	0	1	0	1	2	1	0
ENSDARG00000100110	2	1	1	5	2	1	1
ENSDARG00000070408	1	6	17	8	6	15	9
ENSDARG00000104822	1	0	0	0	0	0	0
ENSDARG00000110878	3	1	2	4	2	2	3
ENSDARG00000097728	1	1	2	1	3	0	0
ENSDARG00000096684	7	11	9	7	11	16	17
ENSDARG00000094824	0	0	0	0	0	0	0
ENSDARG00000089640	8	9	7	10	12	11	10
ENSDARG00000045548	1	0	1	0	0	0	1
ENSDARG00000094118	0	5	2	3	9	3	7
ENSDARG00000087241	26	34	39	35	32	20	43
ENSDARG00000021579	51	42	69	48	63	70	64
ENSDARG00000109327	3	2	3	3	7	3	7
ENSDARG00000045858	97	109	134	111	137	117	123
ENSDARG00000088082	10	1	4	5	6	5	2
ENSDARG00000096047	0	0	0	0	0	0	0
ENSDARG00000101902	1	0	0	0	0	0	0
ENSDARG00000100240	0	3	0	3	2	1	3
ENSDARG00000102713	3	1	0	2	2	0	1
ENSDARG00000104590	0	0	0	0	0	0	0
ENSDARG00000116086	0	1	0	1	0	0	1
ENSDARG00000091381	4	6	2	2	1	2	2
ENSDARG00000101403	0	0	0	1	1	0	0
ENSDARG00000102225	0	3	1	1	1	1	0
ENSDARG00000115256	0	0	0	0	0	0	0
ENSDARG00000100509	0	0	0	0	0	0	0
ENSDARG00000102638	1	1	4	3	3	2	0
ENSDARG00000100464	3	0	1	0	2	2	0
ENSDARG00000091640	18	25	29	26	72	59	54
ENSDARG00000100460	0	1	4	2	1	1	0
ENSDARG00000034823	865	965	1116	1041	1111	1061	1118
ENSDARG00000096063	0	1	0	0	0	0	1
ENSDARG00000073858	102	89	104	102	87	86	127
ENSDARG00000094603	0	0	0	0	0	0	0
ENSDARG00000116181	9	12	24	12	17	24	23
ENSDARG00000099180	0	0	0	0	0	0	1
ENSDARG00000099669	0	1	1	0	0	0	0
ENSDARG00000088078	1	3	4	3	2	1	1
ENSDARG00000105119	1	1	4	2	7	1	1
ENSDARG00000092140	0	0	0	0	0	0	0
ENSDARG00000111518	2	1	0	1	1	1	0
ENSDARG00000110769	1	0	2	2	1	1	6
ENSDARG00000038384	4	5	9	11	12	12	8
ENSDARG00000094903	0	1	0	1	0	0	0
ENSDARG00000100090	0	0	0	0	0	0	0
ENSDARG00000069402	449	533	580	474	560	421	734
ENSDARG00000093831	12	5	5	5	8	7	11
ENSDARG00000006766	891	911	1031	1013	1118	896	1190
ENSDARG00000045856	3	1	3	1	1	1	3
ENSDARG00000110852	5	2	3	5	8	4	9
ENSDARG00000092968	10	10	12	12	13	9	7
ENSDARG00000043792	1	1	1	2	3	0	1
ENSDARG00000091994	0	4	1	0	1	2	3
ENSDARG00000101946	2	0	1	3	3	2	2
ENSDARG00000103100	0	0	0	0	0	0	0
ENSDARG00000115029	2	1	0	2	0	4	1
ENSDARG00000102031	0	0	0	0	0	0	0
ENSDARG00000098087	2	0	7	3	3	2	11
ENSDARG00000101424	0	0	0	0	0	0	0
ENSDARG00000094212	0	0	0	0	1	1	1
ENSDARG00000088870	3	1	5	5	3	2	3
ENSDARG00000099055	0	0	0	0	0	0	0
ENSDARG00000112369	0	0	0	1	1	0	0
ENSDARG00000020143	729	737	943	796	973	808	634
ENSDARG00000099643	0	0	0	0	0	0	0
ENSDARG00000099560	246	223	267	250	281	239	275
ENSDARG00000087120	5	15	28	10	10	17	7
ENSDARG00000100434	0	0	0	0	2	0	1
ENSDARG00000117113	0	4	0	0	2	0	2
ENSDARG00000045854	2	3	1	2	0	2	2
ENSDARG00000045851	1	1	2	0	0	0	0
ENSDARG00000102262	2	0	6	2	3	1	8
ENSDARG00000089582	11	9	17	6	10	8	7
ENSDARG00000045853	44	41	65	41	63	50	54
ENSDARG00000101843	1	1	3	1	3	2	3
ENSDARG00000113713	0	0	2	1	0	2	2
ENSDARG00000103172	0	0	0	0	0	0	1
ENSDARG00000099440	0	0	0	0	0	0	0
ENSDARG00000104650	0	0	0	0	0	0	0
ENSDARG00000098305	3	0	1	0	3	0	2
ENSDARG00000088847	0	0	0	0	4	0	2
ENSDARG00000099414	1	0	0	1	0	0	0
ENSDARG00000103079	0	0	0	0	0	0	0
ENSDARG00000114558	0	0	1	2	1	1	2
ENSDARG00000038386	80	96	105	93	121	119	141
ENSDARG00000099789	2	0	0	0	0	0	0
ENSDARG00000099347	0	0	0	0	0	0	0
ENSDARG00000098979	0	0	0	0	0	0	0
ENSDARG00000101772	0	0	0	0	0	0	1
ENSDARG00000100652	0	1	1	0	0	0	1
ENSDARG00000101497	0	0	0	0	1	0	0
ENSDARG00000100142	13	21	17	22	21	35	24
ENSDARG00000104239	2	0	2	1	1	2	2
ENSDARG00000099837	5	2	3	3	4	1	5
ENSDARG00000104890	2	2	1	5	7	0	11
ENSDARG00000005453	156	217	193	188	191	129	296
ENSDARG00000098892	5	5	12	13	19	9	24
ENSDARG00000100338	0	0	0	0	0	0	1
ENSDARG00000100006	1	2	0	0	0	1	1
ENSDARG00000100671	0	0	1	0	0	0	0
ENSDARG00000032319	109	102	118	99	108	100	117
ENSDARG00000090468	10	22	16	19	11	12	18
ENSDARG00000091974	13	18	8	20	26	23	15
ENSDARG00000099281	818	714	871	897	1020	894	819
ENSDARG00000093020	0	0	0	0	0	0	0
ENSDARG00000007175	38	37	34	47	62	67	81
ENSDARG00000074223	87	78	107	95	80	91	62
ENSDARG00000101230	0	0	0	0	0	0	0
ENSDARG00000104819	0	0	0	0	0	0	0
ENSDARG00000104887	2	0	0	3	4	1	2
ENSDARG00000100262	1	0	4	1	2	2	4
ENSDARG00000101828	6	5	5	3	6	1	4
ENSDARG00000104737	0	0	1	0	2	2	0
ENSDARG00000100842	1	2	3	4	0	2	1
ENSDARG00000111998	1	0	2	1	2	2	1
ENSDARG00000002174	50	61	60	87	73	58	73
ENSDARG00000110917	1	0	0	1	0	0	0
ENSDARG00000099381	0	0	3	1	0	0	0
ENSDARG00000098628	0	1	1	0	0	1	0
ENSDARG00000100811	0	0	0	0	0	0	0
ENSDARG00000101757	5	1	9	14	13	12	12
ENSDARG00000099328	1	0	1	3	1	4	4
ENSDARG00000110860	0	0	0	0	0	0	0
ENSDARG00000079985	133	139	176	146	214	129	315
ENSDARG00000103218	1	1	3	1	2	0	2
ENSDARG00000099293	0	0	0	0	0	0	0
ENSDARG00000113141	0	1	0	1	1	1	0
ENSDARG00000109255	1	3	1	2	2	2	1
ENSDARG00000105219	1	0	1	0	1	0	2
ENSDARG00000006011	31	40	53	54	58	45	52
ENSDARG00000098199	0	0	0	0	0	0	0
ENSDARG00000103306	11	11	7	11	17	3	5
ENSDARG00000102156	2	1	5	2	2	1	1
ENSDARG00000098066	0	0	1	3	1	2	4
ENSDARG00000114142	26	23	30	20	32	19	22
ENSDARG00000099711	1	0	2	3	4	0	2
ENSDARG00000112586	0	1	0	0	0	0	0
ENSDARG00000114396	2	1	1	0	0	1	0
ENSDARG00000030153	100	102	154	137	146	147	144
ENSDARG00000100463	0	0	0	0	0	0	0
ENSDARG00000045563	261	323	335	366	388	347	348
ENSDARG00000045561	2	2	2	3	5	1	7
ENSDARG00000002128	101	120	165	118	148	145	199
ENSDARG00000104088	1	1	1	1	2	0	1
ENSDARG00000101528	0	0	0	0	0	0	0
ENSDARG00000103458	0	0	0	0	0	1	0
ENSDARG00000098604	0	2	3	0	1	1	0
ENSDARG00000098991	0	0	1	2	3	3	3
ENSDARG00000098383	0	0	1	1	1	1	0
ENSDARG00000103239	0	0	0	0	2	0	0
ENSDARG00000094175	0	0	0	0	0	0	0
ENSDARG00000104892	0	0	0	0	1	0	0
ENSDARG00000105756	1	2	5	2	3	2	2
ENSDARG00000091393	16	28	25	18	27	21	30
ENSDARG00000113804	1	3	2	1	1	2	1
ENSDARG00000100556	0	0	1	0	1	0	0
ENSDARG00000100160	0	0	0	0	0	0	0
ENSDARG00000105731	5	1	1	11	9	7	12
ENSDARG00000105749	0	0	0	0	0	0	0
ENSDARG00000105829	0	0	0	0	0	0	0
ENSDARG00000075417	18	23	30	26	22	26	25
ENSDARG00000103375	11	20	17	17	24	9	34
ENSDARG00000098324	17	24	19	23	26	35	32
ENSDARG00000089598	28	46	43	47	33	31	39
ENSDARG00000089092	5	2	9	3	10	4	6
ENSDARG00000104446	0	0	0	0	0	0	0
ENSDARG00000089715	5	4	3	3	3	5	7
ENSDARG00000098183	0	0	0	0	0	0	0
ENSDARG00000100864	0	0	1	1	0	0	2
ENSDARG00000103227	0	0	0	0	0	0	0
ENSDARG00000101174	0	1	0	0	0	0	0
ENSDARG00000104266	5	0	0	0	6	0	3
ENSDARG00000099864	8	9	23	11	10	9	8
ENSDARG00000098721	0	0	1	0	0	0	2
ENSDARG00000098722	1	1	0	1	0	0	0
ENSDARG00000098351	0	0	3	2	0	0	0
ENSDARG00000102460	1	0	1	0	0	0	0
ENSDARG00000113826	1	3	2	1	4	3	3
ENSDARG00000116915	0	1	2	2	0	3	0
ENSDARG00000100302	6	11	25	22	12	20	8
ENSDARG00000105696	35	33	43	44	42	32	41
ENSDARG00000103865	32	47	47	44	71	45	70
ENSDARG00000103850	64	68	76	56	80	69	89
ENSDARG00000105781	4	2	4	2	4	4	6
ENSDARG00000101365	22	31	33	22	36	32	28
ENSDARG00000099262	1	8	5	4	2	1	2
ENSDARG00000098189	2	1	3	3	1	0	0
ENSDARG00000091869	19	22	30	31	25	29	28
ENSDARG00000095030	20	18	23	17	27	22	32
ENSDARG00000105728	4	8	12	9	15	2	18
ENSDARG00000095135	35	34	37	33	35	34	56
ENSDARG00000096111	0	0	0	0	0	0	2
ENSDARG00000105713	27	45	43	40	33	43	56
ENSDARG00000074298	144	151	157	173	209	118	190
ENSDARG00000101389	1	0	0	1	1	1	0
ENSDARG00000104167	0	0	0	0	0	0	0
ENSDARG00000098541	0	0	0	0	0	0	0
ENSDARG00000096142	0	0	0	0	0	0	0
ENSDARG00000098389	25	14	30	21	27	31	17
ENSDARG00000054957	52	64	57	63	74	54	74
ENSDARG00000114364	0	1	0	0	0	0	1
ENSDARG00000104009	0	0	0	0	0	0	0
ENSDARG00000100219	4	7	6	6	6	2	1
ENSDARG00000077239	0	0	1	1	1	3	1
ENSDARG00000096120	51	66	63	55	74	70	80
ENSDARG00000075470	19	13	9	22	22	24	19
ENSDARG00000096030	12	11	7	14	7	12	5
ENSDARG00000096141	15	25	10	22	15	16	9
ENSDARG00000101193	5	9	9	10	3	6	11
ENSDARG00000073708	1	0	0	1	3	0	0
ENSDARG00000105816	28	22	38	29	38	23	44
ENSDARG00000095670	0	0	0	0	0	0	0
ENSDARG00000103751	20	20	34	22	38	30	33
ENSDARG00000102154	38	63	52	59	61	44	55
ENSDARG00000104502	20	13	17	24	8	14	10
ENSDARG00000094612	5	14	9	11	9	17	20
ENSDARG00000094551	4	6	7	3	9	7	13
ENSDARG00000101484	24	15	26	27	19	19	15
ENSDARG00000098220	0	1	1	0	2	1	1
ENSDARG00000099415	0	0	0	0	0	0	0
ENSDARG00000092608	17	20	18	22	37	21	35
ENSDARG00000080016	7	9	3	2	14	7	6
ENSDARG00000105727	0	0	0	0	0	0	1
ENSDARG00000105692	23	34	30	36	41	36	43
ENSDARG00000105806	3	10	5	5	15	6	11
ENSDARG00000100568	3	5	5	3	5	3	2
ENSDARG00000099337	1	2	2	2	4	2	1
ENSDARG00000101634	0	0	2	1	0	4	1
ENSDARG00000113780	4	5	4	2	1	4	3
ENSDARG00000115655	1	2	4	4	6	9	6
ENSDARG00000102999	1	1	2	0	2	2	2
ENSDARG00000103497	0	0	0	0	0	0	0
ENSDARG00000098494	1	0	0	0	0	0	0
ENSDARG00000109697	2	0	1	2	1	5	4
ENSDARG00000112878	0	1	0	1	2	0	3
ENSDARG00000103247	0	0	0	1	1	1	0
ENSDARG00000109319	1	2	1	0	1	3	5
ENSDARG00000101807	2	2	1	1	5	0	3
ENSDARG00000105091	0	1	1	2	3	1	1
ENSDARG00000103283	0	0	0	0	0	0	1
ENSDARG00000099090	0	0	1	0	4	1	4
ENSDARG00000105242	0	0	0	0	0	0	0
ENSDARG00000104561	4	4	13	6	8	8	15
ENSDARG00000104341	5	5	8	7	5	8	3
ENSDARG00000100752	101	153	197	172	194	128	181
ENSDARG00000105760	17	19	23	22	43	11	41
ENSDARG00000105744	244	297	314	290	347	287	444
ENSDARG00000114716	12	7	7	6	7	3	14
ENSDARG00000102884	2	1	0	6	1	0	0
ENSDARG00000101327	0	0	1	0	1	1	0
ENSDARG00000017108	8	15	15	8	13	8	15
ENSDARG00000105822	161	155	141	127	174	125	197
ENSDARG00000098835	0	0	0	0	0	0	0
ENSDARG00000110810	5	2	4	10	4	5	2
ENSDARG00000086179	2	1	1	0	0	0	0
ENSDARG00000098444	3	0	3	1	3	1	1
ENSDARG00000100743	3	0	5	1	3	0	1
ENSDARG00000099910	0	0	0	0	0	0	0
ENSDARG00000017454	242	272	337	251	372	398	545
ENSDARG00000104619	0	0	0	1	2	0	0
ENSDARG00000101388	4	4	2	1	5	3	3
ENSDARG00000068830	19	19	26	13	11	17	16
ENSDARG00000102616	0	0	0	0	1	3	0
ENSDARG00000101966	0	0	0	0	0	0	0
ENSDARG00000102360	0	0	0	0	0	0	0
ENSDARG00000100624	135	139	129	153	185	138	200
ENSDARG00000102191	164	197	225	217	240	174	292
ENSDARG00000103844	3	1	6	2	9	3	5
ENSDARG00000099529	0	0	0	0	1	0	0
ENSDARG00000098369	0	0	1	2	0	1	0
ENSDARG00000102468	6	3	1	0	3	0	3
ENSDARG00000090392	2	5	7	4	5	5	6
ENSDARG00000102575	1	1	0	0	0	1	3
ENSDARG00000104916	3	11	11	12	14	7	13
ENSDARG00000099112	2	0	1	0	5	0	3
ENSDARG00000100348	1	2	1	2	3	3	1
ENSDARG00000104966	1	4	2	2	0	1	1
ENSDARG00000103197	0	0	1	2	0	1	1
ENSDARG00000098218	1	4	4	2	3	3	5
ENSDARG00000102432	1	2	2	1	2	1	1
ENSDARG00000103314	0	0	1	3	1	1	0
ENSDARG00000101653	0	3	2	2	0	1	2
ENSDARG00000100405	3	4	5	3	2	1	2
ENSDARG00000098741	1	0	0	1	1	1	0
ENSDARG00000101571	0	1	2	1	0	3	1
ENSDARG00000104956	1	7	12	6	11	2	8
ENSDARG00000098653	0	0	0	1	0	0	1
ENSDARG00000104008	0	0	0	0	0	3	1
ENSDARG00000104166	4	5	5	5	7	7	5
ENSDARG00000101551	2	0	2	0	0	1	5
ENSDARG00000112632	2	3	11	4	1	7	5
ENSDARG00000112990	0	0	0	0	0	0	0
ENSDARG00000110543	0	0	0	0	0	0	0
ENSDARG00000116378	42	42	26	56	115	125	99
ENSDARG00000088367	6	4	3	2	5	6	8
ENSDARG00000117168	0	0	0	0	0	0	0
ENSDARG00000105058	0	0	0	0	0	0	1
ENSDARG00000100143	55	87	64	78	105	56	87
ENSDARG00000100001	2	5	1	3	3	4	8
ENSDARG00000101908	371	394	411	365	499	402	591
ENSDARG00000110802	0	0	0	0	0	0	0
ENSDARG00000111326	20	15	19	11	26	18	22
ENSDARG00000112487	2	0	2	2	2	2	3
ENSDARG00000043798	5	6	5	3	3	7	3
ENSDARG00000101912	0	0	0	0	0	0	0
ENSDARG00000101967	1383	1495	1551	1494	1757	1489	2027
ENSDARG00000115988	0	0	0	0	0	0	0
ENSDARG00000092436	0	0	0	0	0	0	2
ENSDARG00000101014	1	0	0	0	1	0	0
ENSDARG00000114030	1	1	4	2	2	6	5
ENSDARG00000114743	0	0	0	0	0	0	0
ENSDARG00000101049	2	1	5	2	5	3	4
ENSDARG00000098811	17	11	15	12	20	16	27
ENSDARG00000102791	0	1	0	1	5	2	7
ENSDARG00000103102	12	18	18	17	14	7	20
ENSDARG00000102561	0	1	0	0	0	1	3
ENSDARG00000105051	0	0	0	0	0	0	0
ENSDARG00000117206	0	0	0	0	0	0	0
ENSDARG00000109260	0	0	0	0	0	0	0
ENSDARG00000109896	0	0	0	0	0	0	0
ENSDARG00000108269	0	0	0	0	0	0	0
ENSDARG00000110249	0	0	0	0	0	0	0
ENSDARG00000111835	0	0	0	0	0	0	0
ENSDARG00000111955	0	0	0	0	0	0	0
ENSDARG00000114517	0	0	0	0	0	0	0
ENSDARG00000081218	0	1	0	0	0	0	0
ENSDARG00000113283	0	0	0	0	0	0	0
ENSDARG00000109244	0	0	0	0	0	0	0
ENSDARG00000076624	117	116	175	120	130	135	158
ENSDARG00000109530	0	0	0	0	0	0	0
ENSDARG00000114277	0	0	0	0	0	0	0
ENSDARG00000113973	0	0	0	0	0	0	0
ENSDARG00000114101	0	0	0	0	0	0	0
ENSDARG00000108019	0	0	0	0	0	0	0
ENSDARG00000116234	0	0	0	0	0	0	0
ENSDARG00000109894	0	0	0	0	0	0	0
ENSDARG00000116121	0	0	0	0	0	0	0
ENSDARG00000112158	0	0	0	0	0	0	0
ENSDARG00000110135	0	0	0	0	0	0	0
ENSDARG00000116282	0	0	0	0	0	0	0
ENSDARG00000113873	0	0	0	0	0	0	0
ENSDARG00000110785	0	0	0	0	0	0	0
ENSDARG00000082287	0	0	0	0	0	1	1
ENSDARG00000113006	0	0	0	0	0	0	0
ENSDARG00000114545	0	0	0	0	0	0	0
ENSDARG00000112350	0	0	0	0	0	0	0
ENSDARG00000111563	0	0	0	0	0	0	0
ENSDARG00000115134	0	0	0	0	0	0	0
ENSDARG00000117183	0	0	0	0	0	0	0
ENSDARG00000115210	0	0	0	0	0	0	0
ENSDARG00000116675	0	0	0	0	0	0	0
ENSDARG00000114183	0	0	0	0	0	0	0
ENSDARG00000110847	0	0	0	0	0	0	0
ENSDARG00000090401	8	8	12	13	14	8	7
ENSDARG00000115366	0	0	0	0	0	0	0
ENSDARG00000101647	0	0	0	0	0	0	0
ENSDARG00000111857	0	0	0	0	0	0	0
ENSDARG00000114596	0	0	0	0	0	0	0
ENSDARG00000113211	0	0	0	0	0	0	0
ENSDARG00000114441	0	0	0	0	0	0	0
ENSDARG00000116873	0	0	0	0	0	0	0
ENSDARG00000111577	0	0	0	0	0	0	0
ENSDARG00000112757	0	0	0	0	0	0	0
ENSDARG00000116063	0	0	0	0	0	0	0
ENSDARG00000116559	0	0	0	0	0	0	0
ENSDARG00000090998	58	69	82	81	94	92	102
ENSDARG00000116396	0	0	0	0	0	0	0
ENSDARG00000112939	0	0	0	0	0	0	0
ENSDARG00000116023	0	2	0	0	1	1	0
ENSDARG00000113979	0	0	0	0	0	0	0
ENSDARG00000080512	0	0	0	0	0	0	0
ENSDARG00000110373	0	0	0	0	0	0	0
ENSDARG00000105067	1	1	0	0	1	0	1
ENSDARG00000104301	38	25	41	47	41	33	33
ENSDARG00000111566	0	0	0	0	0	0	0
ENSDARG00000111749	0	0	0	0	0	0	0
ENSDARG00000112126	1	0	1	0	1	0	1
ENSDARG00000115443	0	0	0	0	0	0	0
ENSDARG00000105739	1	3	0	2	0	0	1
ENSDARG00000100660	36	22	32	32	43	34	31
ENSDARG00000104163	21	18	22	25	19	20	28
ENSDARG00000111726	0	0	0	0	0	0	0
ENSDARG00000083126	2	1	1	0	1	0	4
ENSDARG00000101714	0	0	0	0	0	0	0
ENSDARG00000105746	2	3	5	1	0	5	2
ENSDARG00000114904	0	0	0	0	0	0	0
ENSDARG00000111330	0	0	0	0	0	0	0
ENSDARG00000114693	0	0	0	0	0	0	0
ENSDARG00000113647	0	0	0	0	0	1	0
ENSDARG00000115323	0	0	0	0	0	0	0
ENSDARG00000115589	0	0	0	0	0	0	0
ENSDARG00000112506	0	0	0	0	0	0	0
ENSDARG00000098196	7	5	9	10	8	7	15
ENSDARG00000110957	0	0	0	0	0	0	0
ENSDARG00000116749	0	0	0	0	0	0	0
ENSDARG00000084828	0	0	0	0	1	2	0
ENSDARG00000112468	0	0	0	0	0	0	0
ENSDARG00000106389	0	0	0	0	0	0	0
ENSDARG00000113830	0	0	0	0	0	0	0
ENSDARG00000112296	0	0	0	0	0	0	0
ENSDARG00000110138	0	0	0	0	0	0	0
ENSDARG00000110007	0	0	0	0	0	0	0
ENSDARG00000115654	0	0	0	0	0	0	0
ENSDARG00000111124	0	0	0	0	0	0	0
ENSDARG00000116481	0	0	0	0	0	0	0
ENSDARG00000105976	25	16	24	23	25	35	31
ENSDARG00000113020	0	0	0	0	0	0	0
ENSDARG00000109802	0	0	0	0	0	0	0
ENSDARG00000039724	2	4	5	4	6	7	7
ENSDARG00000112858	0	0	1	0	0	1	0
ENSDARG00000104226	0	0	0	0	0	0	0
ENSDARG00000113119	0	0	0	0	0	0	0
ENSDARG00000109967	0	0	0	0	0	0	0
ENSDARG00000114332	1	0	0	0	1	1	2
ENSDARG00000104674	2492	2478	2481	2563	2921	2730	3043
ENSDARG00000116653	0	0	0	0	0	0	0
ENSDARG00000111191	0	0	0	0	0	0	0
ENSDARG00000113618	0	0	0	0	0	0	0
ENSDARG00000110605	0	0	0	0	0	0	0
ENSDARG00000111346	0	0	0	0	0	0	0
ENSDARG00000116572	0	0	0	0	0	0	0
ENSDARG00000093865	0	0	0	0	0	0	0
ENSDARG00000112166	0	0	0	0	0	0	0
ENSDARG00000101971	0	0	0	0	0	0	0
ENSDARG00000111220	0	0	0	0	0	0	0
ENSDARG00000114956	0	0	0	0	0	0	0
ENSDARG00000070414	0	0	0	1	0	0	0
ENSDARG00000059409	6	3	8	5	2	2	3
ENSDARG00000063686	125	90	113	129	129	110	121
ENSDARG00000099048	2	0	0	1	3	1	0
ENSDARG00000043802	4	2	4	4	9	3	2
ENSDARG00000116298	0	0	0	0	0	0	0
ENSDARG00000116574	0	0	0	1	0	2	1
ENSDARG00000113526	0	0	0	0	0	0	0
ENSDARG00000114289	0	0	0	0	2	0	0
ENSDARG00000112928	0	3	4	2	5	0	3
ENSDARG00000025601	0	0	0	0	0	0	0
ENSDARG00000109871	0	0	0	0	0	0	0
ENSDARG00000114317	0	1	0	1	0	0	0
ENSDARG00000104041	20	20	21	23	41	35	41
ENSDARG00000053695	50	52	62	53	71	51	51
ENSDARG00000114042	0	0	0	0	0	0	0
ENSDARG00000098716	0	0	0	0	0	0	0
ENSDARG00000113971	49	45	41	42	68	55	42
ENSDARG00000102283	0	0	0	0	0	0	0
ENSDARG00000101680	361	394	481	432	469	448	532
ENSDARG00000112940	3	0	0	0	1	0	0
ENSDARG00000100898	0	0	0	0	0	0	0
ENSDARG00000106138	3	5	1	3	1	5	3
ENSDARG00000099821	1	0	1	0	1	2	0
ENSDARG00000111421	0	0	0	0	0	0	0
ENSDARG00000082618	0	0	0	0	0	0	0
ENSDARG00000114375	0	0	0	0	0	0	0
ENSDARG00000112345	0	0	0	0	0	0	0
ENSDARG00000115251	0	0	0	0	0	0	0
ENSDARG00000112430	0	0	0	0	0	0	0
ENSDARG00000112696	0	0	0	0	0	0	0
ENSDARG00000109941	0	0	0	0	0	0	0
ENSDARG00000105038	2	0	2	3	4	2	3
ENSDARG00000116816	0	0	0	0	0	0	0
ENSDARG00000103784	0	0	0	0	0	0	0
ENSDARG00000114078	0	0	0	0	0	0	0
ENSDARG00000111255	0	0	0	0	0	0	0
ENSDARG00000110389	0	0	0	0	0	0	0
ENSDARG00000117071	0	0	0	0	0	0	0
ENSDARG00000110162	0	0	0	0	0	0	0
ENSDARG00000005126	14	28	25	20	32	21	40
ENSDARG00000106953	0	0	0	0	0	0	0
ENSDARG00000113908	0	0	0	0	0	0	0
ENSDARG00000116475	0	0	0	0	0	0	0
ENSDARG00000111198	1	0	0	0	0	0	0
ENSDARG00000113362	0	0	0	0	0	0	0
ENSDARG00000110454	2	2	5	3	2	5	1
ENSDARG00000111875	0	1	0	0	2	0	0
ENSDARG00000110122	0	0	0	0	0	0	0
ENSDARG00000087544	4	7	9	11	8	19	10
ENSDARG00000116616	0	0	0	0	0	0	0
ENSDARG00000098775	0	0	0	0	0	0	0
ENSDARG00000114362	0	0	0	0	0	0	0
ENSDARG00000112901	0	0	0	0	0	0	0
ENSDARG00000110080	0	0	0	0	0	0	0
ENSDARG00000116910	0	0	0	0	0	0	0
ENSDARG00000114969	0	0	0	0	0	0	0
ENSDARG00000082790	0	0	0	0	0	0	0
ENSDARG00000116138	0	0	0	0	0	0	0
ENSDARG00000113652	0	0	0	0	0	0	0
ENSDARG00000112802	0	0	0	0	0	0	0
ENSDARG00000084778	0	0	0	0	0	0	0
ENSDARG00000114761	0	0	0	0	0	0	0
ENSDARG00000109781	0	0	0	0	0	0	0
ENSDARG00000114506	0	0	0	0	0	0	0
ENSDARG00000114963	0	1	1	0	0	0	0
ENSDARG00000115466	0	0	0	0	0	0	0
ENSDARG00000112061	3	6	2	1	4	2	3
ENSDARG00000113672	0	0	0	0	0	0	0
ENSDARG00000114391	0	0	0	0	0	0	0
ENSDARG00000110470	196	214	259	177	298	237	395
ENSDARG00000083413	0	0	0	0	0	0	0
ENSDARG00000115693	0	0	0	0	0	0	0
ENSDARG00000115393	0	0	0	0	0	0	0
ENSDARG00000112457	0	0	0	0	0	0	0
ENSDARG00000116681	0	0	0	0	0	0	0
ENSDARG00000100931	0	0	0	0	0	0	0
ENSDARG00000114421	0	0	0	0	0	0	0
ENSDARG00000111520	0	0	0	0	0	0	0
ENSDARG00000110538	0	0	0	0	0	0	0
ENSDARG00000111592	0	0	0	0	0	0	0
ENSDARG00000114485	0	0	0	0	0	0	0
ENSDARG00000111975	0	0	0	0	0	0	0
ENSDARG00000112684	0	0	0	0	0	0	0
ENSDARG00000114924	0	0	0	0	0	0	0
ENSDARG00000110404	0	0	1	0	1	0	0
ENSDARG00000077266	2	2	2	0	2	3	1
ENSDARG00000113298	0	0	0	0	0	0	0
ENSDARG00000113340	0	0	0	0	0	0	0
ENSDARG00000111674	0	0	0	0	0	0	0
ENSDARG00000081807	1	0	2	0	1	0	0
ENSDARG00000102586	46	46	68	58	58	55	54
ENSDARG00000107526	29	22	31	39	39	38	26
ENSDARG00000113612	0	0	0	0	0	0	0
ENSDARG00000114678	5	1	1	3	5	0	0
ENSDARG00000092938	1	0	0	0	1	0	0
ENSDARG00000104616	0	0	0	0	0	0	0
ENSDARG00000113483	0	0	0	0	0	0	0
ENSDARG00000109951	0	0	0	0	0	0	0
ENSDARG00000109515	0	0	0	0	0	0	0
ENSDARG00000115686	0	0	0	0	0	0	0
ENSDARG00000111541	0	0	0	0	0	0	0
ENSDARG00000101813	516	582	709	633	833	709	1050
ENSDARG00000113105	0	0	0	0	0	0	0
ENSDARG00000099590	0	0	0	0	0	0	0
ENSDARG00000102123	29	46	41	56	44	54	71
ENSDARG00000108420	0	0	0	0	0	0	0
ENSDARG00000112473	1	0	2	3	1	1	3
ENSDARG00000104049	297	331	377	370	392	306	474
ENSDARG00000109254	0	0	0	0	0	0	0
ENSDARG00000114915	0	0	0	0	0	0	0
ENSDARG00000101156	0	0	0	0	0	0	0
ENSDARG00000069244	36	37	56	54	46	40	31
ENSDARG00000110974	0	0	0	0	0	0	0
ENSDARG00000117006	0	0	0	0	0	0	0
ENSDARG00000109339	0	0	2	1	1	0	0
ENSDARG00000102474	183	186	153	175	157	132	175
ENSDARG00000114521	0	0	0	1	0	0	0
ENSDARG00000115524	2	1	0	2	2	1	1
ENSDARG00000103350	133	152	163	125	206	145	221
ENSDARG00000080902	0	0	0	0	0	0	0
ENSDARG00000113016	2	2	6	4	4	3	8
ENSDARG00000111460	0	0	0	0	0	0	0
ENSDARG00000109385	0	0	0	0	0	0	0
ENSDARG00000103495	1	0	2	2	3	3	2
ENSDARG00000111217	0	0	0	0	0	0	0
ENSDARG00000115532	0	0	0	0	0	0	0
ENSDARG00000117047	0	0	0	0	0	0	0
ENSDARG00000116964	0	0	0	0	0	0	0
ENSDARG00000032627	195	197	246	229	280	262	284
ENSDARG00000115011	0	0	0	0	0	0	0
ENSDARG00000115833	0	0	0	0	0	0	0
ENSDARG00000115434	0	0	0	0	0	0	0
ENSDARG00000099824	3	0	2	2	0	1	0
ENSDARG00000112603	0	0	0	0	0	0	0
ENSDARG00000115588	1	0	1	0	1	2	4
ENSDARG00000111322	0	0	0	0	0	0	0
ENSDARG00000116916	0	0	0	0	0	0	0
ENSDARG00000099787	10	2	8	4	6	7	10
ENSDARG00000114711	1	1	4	3	1	1	0
ENSDARG00000114860	0	0	0	0	0	0	0
ENSDARG00000111887	0	0	0	0	0	0	0
ENSDARG00000112989	0	0	0	0	0	0	0
ENSDARG00000111137	0	0	0	0	0	0	0
ENSDARG00000110052	0	0	0	0	0	0	0
ENSDARG00000113699	0	0	1	0	1	1	0
ENSDARG00000111403	0	0	0	0	0	0	0
ENSDARG00000111278	0	0	0	0	0	0	0
ENSDARG00000113358	0	0	0	0	0	0	0
ENSDARG00000113608	0	0	0	0	0	0	0
ENSDARG00000112406	0	0	0	0	0	0	0
ENSDARG00000108552	0	0	0	0	0	0	0
ENSDARG00000114371	0	0	0	0	0	0	0
ENSDARG00000110640	0	0	0	0	0	0	0
ENSDARG00000110053	0	0	0	0	0	0	0
ENSDARG00000110196	0	0	0	0	0	0	0
ENSDARG00000063578	57	108	76	84	86	74	107
ENSDARG00000113294	2	0	0	1	3	1	4
ENSDARG00000063672	346	373	451	420	468	396	516
ENSDARG00000114561	0	0	0	0	0	0	0
ENSDARG00000114772	0	0	0	0	0	0	0
ENSDARG00000113301	0	0	0	0	0	0	0
ENSDARG00000116657	0	0	0	0	0	0	0
ENSDARG00000116359	0	0	0	0	0	0	0
ENSDARG00000086720	0	1	0	0	1	0	0
ENSDARG00000116114	0	0	0	0	0	0	0
ENSDARG00000114713	0	0	0	0	0	0	0
ENSDARG00000111851	0	0	0	0	0	0	0
ENSDARG00000088002	0	2	2	1	0	2	0
ENSDARG00000112536	0	0	0	0	0	0	0
ENSDARG00000116579	0	0	0	0	0	0	0
ENSDARG00000092197	0	0	0	0	0	0	0
ENSDARG00000114645	0	1	1	1	1	0	1
ENSDARG00000110822	0	0	0	0	0	0	0
ENSDARG00000114311	0	0	0	0	0	0	0
ENSDARG00000117139	0	0	0	0	0	0	0
ENSDARG00000115510	0	0	0	0	0	0	0
ENSDARG00000115258	0	0	0	0	0	0	0
ENSDARG00000106572	0	0	0	0	0	0	0
ENSDARG00000110813	0	0	0	0	0	0	0
ENSDARG00000114836	0	0	0	0	0	0	0
ENSDARG00000086752	0	1	4	1	1	3	1
ENSDARG00000111026	2	3	2	4	6	5	4
ENSDARG00000091499	1	2	2	1	0	0	0
ENSDARG00000114192	0	0	0	0	0	0	0
ENSDARG00000112719	8	0	2	2	5	2	2
ENSDARG00000106267	9	5	5	4	11	3	8
ENSDARG00000116221	0	0	0	1	3	0	0
ENSDARG00000082646	0	0	0	0	0	0	0
ENSDARG00000115917	0	0	0	0	0	0	0
ENSDARG00000116010	0	0	0	0	0	0	0
ENSDARG00000109126	0	0	0	0	0	0	0
ENSDARG00000111750	0	0	0	0	0	0	0
ENSDARG00000111180	0	0	0	0	0	0	0
ENSDARG00000112565	0	0	0	0	0	0	0
ENSDARG00000098243	0	0	0	0	0	0	0
ENSDARG00000117022	0	0	0	0	0	0	0
ENSDARG00000090277	0	0	1	0	0	0	0
ENSDARG00000115512	0	0	0	0	0	0	0
ENSDARG00000116979	0	0	0	0	0	0	0
ENSDARG00000109432	0	0	0	0	0	0	0
ENSDARG00000111036	0	0	0	0	0	0	0
ENSDARG00000112657	0	0	0	0	0	0	0
ENSDARG00000112072	0	0	0	0	0	0	0
ENSDARG00000110846	0	0	0	0	0	0	0
ENSDARG00000117056	0	0	0	0	0	0	0
ENSDARG00000113861	0	0	0	0	0	0	0
ENSDARG00000070299	1	0	2	2	0	2	1
ENSDARG00000109709	0	0	0	0	0	0	0
ENSDARG00000113073	0	0	0	0	0	0	0
ENSDARG00000081977	2	1	1	3	2	0	2
ENSDARG00000112634	0	0	0	0	0	0	0
ENSDARG00000098551	6	16	15	12	17	17	19
ENSDARG00000094854	60	74	89	89	101	63	92
ENSDARG00000116652	0	0	0	0	0	0	0
ENSDARG00000090570	0	0	0	0	0	0	0
ENSDARG00000111679	0	0	0	0	0	0	0
ENSDARG00000116425	0	0	0	0	0	0	0
ENSDARG00000116177	0	0	3	1	1	0	0
ENSDARG00000090038	0	0	0	0	0	1	1
ENSDARG00000092204	6	10	14	10	2	10	5
ENSDARG00000116034	0	0	0	0	0	0	0
ENSDARG00000085395	0	0	0	0	0	0	0
ENSDARG00000105784	35	41	37	45	64	30	68
ENSDARG00000110062	0	0	0	0	0	0	0
ENSDARG00000115389	0	0	0	0	0	0	0
ENSDARG00000113085	0	0	0	0	0	0	0
ENSDARG00000115391	0	0	0	0	0	0	0
ENSDARG00000112106	0	0	0	0	0	0	0
ENSDARG00000115261	0	0	0	0	0	0	0
ENSDARG00000110684	0	0	0	0	0	0	0
ENSDARG00000115392	0	0	1	0	0	0	1
ENSDARG00000110290	0	0	0	1	0	0	0
ENSDARG00000117148	0	0	0	0	0	0	0
ENSDARG00000115792	0	0	0	0	0	0	0
ENSDARG00000114213	0	0	0	0	0	0	0
ENSDARG00000082824	0	0	0	0	0	0	0
ENSDARG00000105691	0	1	1	0	0	1	1
ENSDARG00000115894	1	1	0	1	0	0	0
ENSDARG00000115971	4	7	3	4	1	2	15
ENSDARG00000112206	0	0	0	0	0	0	0
ENSDARG00000112970	0	0	0	0	0	0	0
ENSDARG00000115847	0	0	0	0	0	0	0
ENSDARG00000113385	0	0	0	0	0	0	0
ENSDARG00000113581	0	0	0	1	0	0	0
ENSDARG00000080787	0	0	0	0	0	0	0
ENSDARG00000112073	2	1	0	1	3	3	6
ENSDARG00000114925	0	0	0	0	0	0	0
ENSDARG00000110271	0	0	0	0	0	0	0
ENSDARG00000110594	0	0	0	0	0	0	0
ENSDARG00000110759	0	0	0	0	0	0	0
ENSDARG00000105282	0	1	1	0	0	0	0
ENSDARG00000110916	0	0	0	0	0	0	0
ENSDARG00000109735	0	0	0	0	0	0	0
ENSDARG00000085074	0	0	0	0	0	0	0
ENSDARG00000084431	0	0	0	0	0	0	0
ENSDARG00000111831	0	0	0	0	0	0	0
ENSDARG00000116594	0	0	0	0	0	0	0
ENSDARG00000111444	0	0	0	0	0	0	0
ENSDARG00000100840	0	0	0	0	0	0	0
ENSDARG00000081095	0	0	0	1	1	0	0
ENSDARG00000115618	0	0	0	0	0	0	0
ENSDARG00000113974	0	0	0	0	0	0	0
ENSDARG00000112386	0	0	0	0	0	0	0
ENSDARG00000117184	0	0	0	0	0	0	0
ENSDARG00000111055	0	0	0	0	0	0	0
ENSDARG00000110123	0	0	0	0	0	0	0
ENSDARG00000115978	0	0	0	0	0	0	0
ENSDARG00000109330	0	1	0	0	0	0	0
ENSDARG00000111663	0	0	0	0	0	0	0
ENSDARG00000112949	0	0	0	0	0	0	0
ENSDARG00000116746	0	0	0	0	0	0	0
ENSDARG00000112514	0	0	0	0	0	0	0
ENSDARG00000115613	363	449	304	473	391	320	293
ENSDARG00000115329	0	0	0	0	0	0	0
ENSDARG00000109457	0	0	0	0	0	0	0
ENSDARG00000114244	0	0	0	0	0	0	0
ENSDARG00000109860	0	0	0	0	0	0	0
ENSDARG00000110891	0	0	0	0	0	0	0
ENSDARG00000099280	108	111	125	119	143	131	149
ENSDARG00000113472	0	0	0	0	0	0	0
ENSDARG00000110372	0	0	0	0	0	0	1
ENSDARG00000080467	0	0	0	0	0	0	0
ENSDARG00000089908	34	24	38	41	80	87	90
ENSDARG00000089861	162	155	175	177	195	155	230
ENSDARG00000111578	0	0	0	0	0	0	0
ENSDARG00000111324	0	0	0	0	0	0	0
ENSDARG00000109213	0	0	0	0	0	0	0
ENSDARG00000117007	0	0	0	0	0	0	0
ENSDARG00000115416	0	0	1	0	0	0	0
ENSDARG00000116477	0	0	0	0	0	0	0
ENSDARG00000115317	0	0	0	0	0	0	0
ENSDARG00000104839	68	114	120	93	138	94	134
ENSDARG00000099341	0	0	0	0	0	0	0
ENSDARG00000112987	0	0	0	0	0	0	0
ENSDARG00000116756	0	0	0	0	0	0	0
ENSDARG00000105674	7	7	3	7	1	1	5
ENSDARG00000107506	0	0	0	0	0	0	0
ENSDARG00000110143	0	0	0	0	0	0	0
ENSDARG00000103095	341	381	393	364	433	337	406
ENSDARG00000098279	0	0	1	0	1	0	1
ENSDARG00000112451	3	2	2	4	3	1	2
ENSDARG00000115426	0	2	0	1	0	0	0
ENSDARG00000114437	2	2	0	1	17	7	9
[truncated: 30,521 more rows]

## Sheet: larvae normalised counts
	wt1	wt2	wt3	wt4	cyp1	cyp2	cyp3
ENSDARG00000103202	0	0	0	0	0	0	0.83823
ENSDARG00000009657	280.949	287.829	301.221	303.747	278.942	304.645	259.851
ENSDARG00000096472	0	0	0	0	0	0	0
ENSDARG00000096156	1.18046	0	0	0	0	0.998837	0.83823
ENSDARG00000076160	0	0	0	0	0	0	0
ENSDARG00000117163	7.08275	5.55655	8.85944	12.2726	7.84525	11.986	8.3823
ENSDARG00000096187	0	0	0	0	0	0	0
ENSDARG00000076014	7.08275	4.44524	6.89067	7.15903	2.61508	3.99535	0.83823
ENSDARG00000098876	1.18046	5.55655	0.984382	1.02272	9.58864	3.99535	2.51469
ENSDARG00000031930	0	0	0	0	0	0	0
ENSDARG00000096435	0	0	0	0	0	0	0
ENSDARG00000103471	16.5264	11.1131	13.7813	19.4316	13.0754	15.9814	10.0588
ENSDARG00000093665	1.18046	0	0	1.02272	0	0	0
ENSDARG00000098144	0	0	0.984382	0	0	0	0.83823
ENSDARG00000093658	362.401	292.275	348.471	348.747	350.421	342.601	310.145
ENSDARG00000095324	0	0	0	0	0	0	0
ENSDARG00000098510	1.18046	0	0	0	0.871695	0	0
ENSDARG00000021336	0	1.11131	0	0	0	0	0
ENSDARG00000094646	639.809	620.111	672.333	655.562	666.846	665.226	715.011
ENSDARG00000021595	1296.14	1258	1220.63	1225.22	1256.11	1218.58	1498.76
ENSDARG00000096039	0	0	0	0	0	0	0
ENSDARG00000096153	0	0	0	0	0	0.998837	0
ENSDARG00000095200	3.54138	8.89048	3.93753	1.02272	12.2037	6.99186	5.86761
ENSDARG00000096463	1.18046	1.11131	2.95315	0	2.61508	3.99535	0.83823
ENSDARG00000102062	2.36092	3.33393	0	0	6.10186	5.99302	5.02938
ENSDARG00000090116	10.6241	4.44524	2.95315	5.11359	11.332	2.99651	6.70584
ENSDARG00000102464	8.26321	6.66786	16.7345	14.3181	9.58864	8.98954	11.7352
ENSDARG00000095149	1.18046	1.11131	0.984382	1.02272	0	0	0
ENSDARG00000092714	0	3.33393	4.92191	2.04544	3.48678	2.99651	0.83823
ENSDARG00000112103	0	0	0	0	0	0	0
ENSDARG00000096462	0	0	0	0	0	0	0
ENSDARG00000045801	200.678	211.149	209.673	193.294	217.924	254.704	264.043
ENSDARG00000096855	0	1.11131	0	0	0	0	0
ENSDARG00000104074	2.36092	0	0	2.04544	0	0.998837	0.83823
ENSDARG00000097754	0	0	0	2.04544	0	0	0
ENSDARG00000095103	0	0	0	0	0	0	0
ENSDARG00000015623	12.985	6.66786	8.85944	3.06815	5.23017	6.99186	7.54407
ENSDARG00000101202	0	0	0	0	0	0	0
ENSDARG00000102559	5.9023	3.33393	3.93753	5.11359	1.74339	3.99535	2.51469
ENSDARG00000030694	2918.09	2922.75	2758.24	2801.22	2608.98	2893.63	2791.31
ENSDARG00000093168	0	0	0	0	0	0	0
ENSDARG00000093983	4.72184	2.22262	4.92191	14.3181	10.4603	13.9837	5.02938
ENSDARG00000030598	103.88	135.58	154.548	116.59	135.113	126.852	126.573
ENSDARG00000092097	2.36092	1.11131	1.96876	1.02272	0.871695	0	0
ENSDARG00000113342	0	0	0	0	0	0	0
ENSDARG00000097811	0	0	0	0	0	0	0
ENSDARG00000116640	0	0	0	0	0.871695	0	0
ENSDARG00000113663	0	0	0	0	0	0	0
ENSDARG00000101775	14.1655	4.44524	8.85944	5.11359	6.10186	10.9872	5.02938
ENSDARG00000112642	0	0	0	0	0	0	0
ENSDARG00000090160	15.346	16.6697	10.8282	7.15903	15.6905	20.9756	15.9264
ENSDARG00000045758	8.26321	16.6697	17.7189	12.2726	26.1508	19.9767	14.2499
ENSDARG00000096491	0	0	0	0	0	0	0
ENSDARG00000097971	0	0	0	0	0	0	0
ENSDARG00000045760	252.618	227.819	244.127	206.589	265.867	197.77	295.057
ENSDARG00000096484	0	0	0	0	0	0	0
ENSDARG00000031346	236.092	261.158	232.314	273.066	255.407	265.691	270.748
ENSDARG00000024211	0	0	0	0	0	0.998837	0.83823
ENSDARG00000096461	2.36092	0	0	0	1.74339	0.998837	0.83823
ENSDARG00000099327	2.36092	3.33393	1.96876	1.02272	0	2.99651	5.02938
ENSDARG00000017661	75.5494	122.244	107.298	77.7266	104.603	68.9198	103.941
ENSDARG00000007523	328.168	387.847	377.018	317.043	415.798	316.631	433.365
ENSDARG00000045671	0	0	0	0	0	0	0
ENSDARG00000045672	0	0	0	0	0	0	0
ENSDARG00000098115	2.36092	6.66786	9.84382	5.11359	0.871695	1.99767	4.19115
ENSDARG00000091561	8.26321	2.22262	3.93753	3.06815	1.74339	4.99419	3.35292
ENSDARG00000026839	121.587	110.02	125.017	124.772	107.218	123.856	91.3671
ENSDARG00000088961	0	1.11131	2.95315	2.04544	1.74339	4.99419	1.67646
ENSDARG00000089179	2.36092	3.33393	0.984382	2.04544	3.48678	2.99651	5.02938
ENSDARG00000093424	0	0	1.96876	2.04544	2.61508	2.99651	4.19115
ENSDARG00000101374	30.6919	26.6714	29.5315	27.6134	34.8678	23.9721	16.7646
ENSDARG00000088616	0	0	0	0	0.871695	1.99767	1.67646
ENSDARG00000045544	7.08275	7.77917	6.89067	4.09087	14.8188	10.9872	5.02938
ENSDARG00000115818	0	0	0.984382	0	0.871695	0	0.83823
ENSDARG00000077356	8.26321	10.0018	6.89067	4.09087	6.10186	4.99419	5.02938
ENSDARG00000045673	0	0	0	1.02272	0	0.998837	0
ENSDARG00000097907	2.36092	0	0	1.02272	0	0	0
ENSDARG00000012684	992.766	899.05	800.303	815.106	750.529	736.143	777.04
ENSDARG00000093557	2.36092	0	0	2.04544	0.871695	0.998837	0.83823
ENSDARG00000092583	3.54138	7.77917	7.87506	4.09087	11.332	2.99651	5.86761
ENSDARG00000101849	1662.09	1181.32	1180.27	1313.17	796.729	819.047	716.687
ENSDARG00000091477	1.18046	1.11131	0	1.02272	2.61508	3.99535	2.51469
ENSDARG00000113005	0	0	0	1.02272	0	0.998837	0
ENSDARG00000045675	38.9551	25.5601	24.6095	27.6134	27.8942	22.9733	31.0145
ENSDARG00000096065	0	1.11131	0.984382	1.02272	1.74339	0	0
ENSDARG00000099699	1.18046	1.11131	3.93753	0	1.74339	0.998837	3.35292
ENSDARG00000096481	4.72184	1.11131	0	0	0.871695	0.998837	1.67646
ENSDARG00000001781	35.4138	35.5619	43.3128	50.1132	38.3546	38.9547	47.7791
ENSDARG00000069555	2.36092	0	0	0	0	0	0
ENSDARG00000116546	0	0	0	0	0	0	0
ENSDARG00000016979	675.223	726.797	617.207	606.472	568.345	556.352	480.306
ENSDARG00000096114	0	0	0.984382	1.02272	0	0	0
ENSDARG00000099595	0	0	0	2.04544	0	0	0
ENSDARG00000092596	0	1.11131	0	0	0	0	0.83823
ENSDARG00000100479	18.8873	23.3375	13.7813	21.4771	21.7924	16.9802	15.9264
ENSDARG00000103186	28.331	23.3375	46.266	21.4771	15.6905	21.9744	36.8821
ENSDARG00000098143	1.18046	0	0	0	0	0	0
ENSDARG00000070477	48.3988	28.8941	44.2972	46.0223	32.2527	38.9547	40.2351
ENSDARG00000087743	0	0	0.984382	0	0	0	0
ENSDARG00000094888	0	0	0	1.02272	0	2.99651	0.83823
ENSDARG00000117132	1.18046	1.11131	0	2.04544	0	0	1.67646
ENSDARG00000106667	0	0	0.984382	0	0	0	0
ENSDARG00000110946	2.36092	0	1.96876	0	0	2.99651	1.67646
ENSDARG00000045490	1005.75	943.503	894.803	935.787	1032.09	1075.75	1005.88
ENSDARG00000089860	7.08275	4.44524	13.7813	5.11359	10.4603	9.98837	12.5735
ENSDARG00000101960	0	0	0	0	1.74339	0.998837	0
ENSDARG00000097073	0	0	0.984382	1.02272	0.871695	0	0
ENSDARG00000039843	122.768	110.02	115.173	129.885	109.834	113.867	100.588
ENSDARG00000093994	0	0	0	0	0	0.998837	0
ENSDARG00000089159	48.3988	27.7828	58.0785	51.1359	39.2263	48.943	23.4705
ENSDARG00000104064	2.36092	4.44524	4.92191	0	5.23017	4.99419	4.19115
ENSDARG00000096037	188.873	128.912	134.86	168.748	63.6337	85.9	69.5731
ENSDARG00000096222	28.331	17.781	19.6876	27.6134	22.6641	26.9686	36.0439
ENSDARG00000094034	0	0	0	1.02272	0	0	0.83823
ENSDARG00000014804	38.9551	50.009	43.3128	46.0223	44.4564	36.957	51.1321
ENSDARG00000018111	50.7597	74.4578	81.7037	73.6357	77.5808	64.9244	78.7937
ENSDARG00000096218	0	0	0	0	0	0	0.83823
ENSDARG00000102370	3.54138	2.22262	2.95315	0	0	1.99767	0.83823
ENSDARG00000101916	1.18046	3.33393	1.96876	0	0	1.99767	0
ENSDARG00000096131	0	0	0	0	0	0	0
ENSDARG00000088181	167.625	193.368	203.767	172.839	184.799	198.769	253.146
ENSDARG00000015931	1423.63	1684.75	1613.4	1510.55	1560.33	1588.15	2111.5
ENSDARG00000094177	2.36092	1.11131	0	4.09087	2.61508	3.99535	3.35292
ENSDARG00000102473	66.1057	68.9012	55.1254	70.5676	52.3017	64.9244	79.6319
ENSDARG00000045850	204.219	202.258	163.407	195.339	189.158	178.792	139.146
ENSDARG00000110696	0	0	0	0	0	0	0
ENSDARG00000114172	0	1.11131	1.96876	1.02272	0.871695	0	0.83823
ENSDARG00000094545	0	0	0	1.02272	0.871695	0	0.83823
ENSDARG00000103143	2.36092	0	0.984382	1.02272	0	0.998837	0
ENSDARG00000101690	22.4287	21.1149	25.5939	23.5225	22.6641	17.9791	34.3674
ENSDARG00000077220	0	1.11131	2.95315	2.04544	0.871695	2.99651	0
ENSDARG00000103998	0	0	0	0	0	0	0.83823
ENSDARG00000109821	3.54138	0	4.92191	3.06815	1.74339	2.99651	1.67646
ENSDARG00000099475	0	0	0	0	0	0	0
ENSDARG00000104211	0	0	0	0	0	0	0
ENSDARG00000103229	1.18046	2.22262	2.95315	1.02272	0.871695	0	0.83823
ENSDARG00000099561	0	0	0.984382	0	0	0	0.83823
ENSDARG00000098071	0	1.11131	0	0	0.871695	0	0
ENSDARG00000113626	0	3.33393	0	0	4.35847	0	0.83823
ENSDARG00000100061	1.18046	0	0	0	0	0.998837	1.67646
ENSDARG00000101030	12.985	8.89048	9.84382	4.09087	8.71695	11.986	12.5735
ENSDARG00000102316	0	0	0.984382	1.02272	2.61508	0.998837	0
ENSDARG00000077654	218.385	250.045	269.721	230.112	205.72	184.785	242.249
ENSDARG00000102098	0	0	0	0	0	0	0
ENSDARG00000114894	3.54138	1.11131	0	2.04544	1.74339	2.99651	1.67646
ENSDARG00000102837	0	0	0	0	0	0	0
ENSDARG00000102542	0	0	0.984382	2.04544	4.35847	4.99419	0.83823
ENSDARG00000057983	50.7597	24.4488	33.469	38.8633	49.6866	45.9465	21.794
ENSDARG00000098281	0	2.22262	0	0	1.74339	0.998837	0.83823
ENSDARG00000070546	5.9023	0	0.984382	7.15903	6.10186	4.99419	3.35292
ENSDARG00000102357	0	0	0	0	0	0	0
ENSDARG00000045676	206.58	206.704	213.611	222.953	221.41	279.674	253.146
ENSDARG00000034300	17.7069	24.4488	20.672	28.6361	25.2791	17.9791	22.6322
ENSDARG00000045522	236.092	173.364	211.642	211.703	171.724	191.777	172.675
ENSDARG00000020015	269.145	227.819	190.97	243.407	197.003	261.695	214.587
ENSDARG00000101675	4.72184	2.22262	0	3.06815	4.35847	2.99651	0
ENSDARG00000019235	434.409	562.323	537.473	497.041	523.888	506.411	562.453
ENSDARG00000063097	42.4965	56.6768	50.2035	42.9542	42.713	49.9419	65.382
ENSDARG00000045914	1476.75	1390.25	1490.35	1498.28	1515.88	1736.98	1878.47
ENSDARG00000100311	15.346	24.4488	14.7657	17.3862	25.2791	15.9814	12.5735
ENSDARG00000105724	0	0	0	0	0	0	0
ENSDARG00000105810	0	0	0	1.02272	0	0	0
ENSDARG00000104208	0	0	0	0	0	0	0
ENSDARG00000102679	10.6241	21.1149	26.5783	17.3862	27.8942	15.9814	36.8821
ENSDARG00000101883	33.0529	36.6732	28.5471	24.5452	27.8942	32.9616	41.0733
ENSDARG00000100294	54.3011	61.1221	57.0942	46.0223	42.713	61.9279	37.7204
ENSDARG00000045677	19043.2	15011.6	14616.1	16113.9	19073.6	18708.2	20768
ENSDARG00000100578	1.18046	2.22262	1.96876	3.06815	5.23017	0.998837	0.83823
ENSDARG00000006747	566.62	711.239	579.801	529.768	569.217	461.463	779.554
ENSDARG00000104852	2.36092	0	0.984382	1.02272	0	0.998837	0.83823
ENSDARG00000094980	1.18046	1.11131	0	0	0	0.998837	0
ENSDARG00000056938	266.784	148.916	260.861	211.703	313.81	475.447	269.072
ENSDARG00000100640	0	1.11131	0.984382	0	0	3.99535	0.83823
ENSDARG00000001912	92.0758	97.7953	97.4538	98.1809	96.7581	84.9012	98.073
ENSDARG00000014572	571.342	475.641	628.036	510.336	665.103	731.149	643.761
ENSDARG00000056950	960.894	1029.07	730.411	1019.65	1324.98	1304.48	1262.37
ENSDARG00000104412	1.18046	1.11131	3.93753	2.04544	3.48678	0.998837	1.67646
ENSDARG00000032639	655.155	462.305	641.817	566.586	973.683	793.077	827.333
ENSDARG00000100632	1.18046	1.11131	0	0	0.871695	0	0.83823
ENSDARG00000103346	5.9023	3.33393	3.93753	0	6.97356	4.99419	5.86761
ENSDARG00000033296	43.677	82.237	87.61	76.7039	102.86	86.8989	107.293
ENSDARG00000045878	118.046	144.47	132.892	131.931	129.883	154.82	160.94
ENSDARG00000098519	0	0	0	0	0	0	0
ENSDARG00000100164	0	1.11131	2.95315	0	0	0	0.83823
ENSDARG00000056954	40.1356	52.2316	39.3753	41.9314	47.9432	33.9605	58.6761
ENSDARG00000089142	14.1655	12.2244	21.6564	12.2726	17.4339	12.9849	20.9558
ENSDARG00000099626	0	1.11131	0	0	0	0	0
ENSDARG00000045877	652.794	633.447	614.254	660.676	674.692	655.237	752.731
ENSDARG00000098406	2.36092	0	0	3.06815	1.74339	0	0
ENSDARG00000077205	2.36092	6.66786	3.93753	2.04544	8.71695	4.99419	5.86761
ENSDARG00000029105	35.4138	26.6714	22.6408	34.7724	35.7395	22.9733	37.7204
ENSDARG00000006283	498.154	482.309	495.144	547.154	460.255	432.497	450.968
ENSDARG00000068701	605.575	564.546	524.676	486.814	506.455	507.409	626.158
ENSDARG00000097967	0	0	0	0	0	0	0
ENSDARG00000110658	4.72184	6.66786	6.89067	5.11359	9.58864	6.99186	5.02938
ENSDARG00000069292	21.2483	20.0036	42.3284	19.4316	16.5622	31.9628	15.9264
ENSDARG00000103441	8.26321	13.3357	4.92191	15.3408	9.58864	9.98837	6.70584
ENSDARG00000101475	0	0	0	0	0	0	0
ENSDARG00000045541	70.8275	72.2352	57.0942	68.5221	54.0451	69.9186	66.2202
ENSDARG00000045542	468.642	403.406	417.378	490.905	409.696	480.441	363.792
ENSDARG00000103675	0	0	0	0	0	0	0
ENSDARG00000045543	1515.71	1432.48	1386.99	1420.56	1254.37	1387.39	1165.98
ENSDARG00000103689	5.9023	4.44524	2.95315	1.02272	3.48678	2.99651	6.70584
ENSDARG00000105173	0	0	0	0	0	0	0
ENSDARG00000068705	54.3011	47.7863	56.1098	41.9314	53.1734	67.9209	44.4262
ENSDARG00000045680	364.762	335.616	289.408	331.361	353.908	281.672	323.557
ENSDARG00000012435	1.18046	1.11131	0	0	0	0.998837	0.83823
ENSDARG00000087438	1.18046	2.22262	6.89067	3.06815	2.61508	1.99767	5.02938
ENSDARG00000097601	4.72184	5.55655	4.92191	2.04544	0	0	0.83823
ENSDARG00000094593	0	0	0	0	0	0	0
ENSDARG00000016886	3.54138	13.3357	3.93753	8.18175	4.35847	8.98954	4.19115
ENSDARG00000102008	4.72184	10.0018	3.93753	4.09087	3.48678	1.99767	5.86761
ENSDARG00000045560	101.519	117.799	82.6881	91.0219	124.652	91.893	95.5583
ENSDARG00000075731	0	0	0	0	0	0.998837	0
ENSDARG00000098522	0	1.11131	0	0	0	0	0
ENSDARG00000007639	177.069	214.483	210.658	203.521	220.539	184.785	206.205
ENSDARG00000039681	422.604	404.517	426.237	428.519	398.364	435.493	419.115
ENSDARG00000011605	192.415	186.7	146.673	187.157	182.184	225.737	239.734
ENSDARG00000045864	8.26321	11.1131	3.93753	11.2499	4.35847	6.99186	10.0588
ENSDARG00000113510	0	3.33393	0.984382	2.04544	0.871695	2.99651	1.67646
ENSDARG00000109251	0	0	0.984382	0	0	0	0
ENSDARG00000063299	886.525	1042.41	980.444	865.22	1001.58	759.116	971.509
ENSDARG00000098390	2.36092	1.11131	1.96876	1.02272	4.35847	2.99651	6.70584
ENSDARG00000079391	491.071	466.75	429.191	437.723	366.112	418.513	312.66
ENSDARG00000045913	449.755	411.185	392.768	414.201	387.032	413.519	315.175
ENSDARG00000098985	0	0	0	0	0	0	0
ENSDARG00000109740	0	0	0	0	0	0	0.83823
ENSDARG00000105244	0	0	0	0	0	0	0
ENSDARG00000101046	0	0	0	0	0	0	0
ENSDARG00000099145	0	0	0	0	0	0.998837	0
ENSDARG00000070015	0	0	0	0	0	0	0
ENSDARG00000100112	2.36092	2.22262	1.96876	0	4.35847	2.99651	4.19115
ENSDARG00000101447	1.18046	1.11131	0	1.02272	3.48678	2.99651	1.67646
ENSDARG00000073915	4.72184	4.44524	1.96876	5.11359	7.84525	4.99419	5.02938
ENSDARG00000095293	2.36092	3.33393	2.95315	2.04544	0	2.99651	2.51469
ENSDARG00000045863	2.36092	0	0	1.02272	1.74339	0	0
ENSDARG00000091746	1.18046	3.33393	0.984382	0	0	0.998837	1.67646
ENSDARG00000021647	689.388	786.808	786.521	750.675	733.967	731.149	869.245
ENSDARG00000057974	92.0758	90.0161	74.813	76.7039	89.7846	99.8837	106.455
ENSDARG00000100995	1.18046	0	0	0	0	0	0
ENSDARG00000102994	4.72184	0	2.95315	3.06815	2.61508	2.99651	1.67646
ENSDARG00000101829	0	0	2.95315	3.06815	0.871695	2.99651	1.67646
ENSDARG00000104351	0	0	0	0	0.871695	0	0
ENSDARG00000063008	169.986	190.034	165.376	155.453	203.105	141.835	212.072
ENSDARG00000093470	0	0	0	0	0	0	0
ENSDARG00000068708	737.787	805.7	819.006	814.084	706.073	618.28	642.084
ENSDARG00000015921	256.16	242.266	225.423	254.657	222.282	263.693	174.352
ENSDARG00000045681	34.2333	35.5619	33.469	21.4771	35.7395	34.9593	22.6322
ENSDARG00000045594	21.2483	32.228	28.5471	40.9087	35.7395	37.9558	53.6467
ENSDARG00000045911	123.948	176.698	153.564	140.112	156.033	109.872	198.661
ENSDARG00000045540	512.319	478.975	488.253	500.109	444.564	468.455	429.174
ENSDARG00000045595	20.0678	32.228	39.3753	32.727	34.8678	36.957	44.4262
ENSDARG00000102659	0	0	0	0	0	0	0
ENSDARG00000105162	46.0379	57.7881	42.3284	34.7724	49.6866	46.9454	47.7791
ENSDARG00000088524	1.18046	1.11131	2.95315	1.02272	4.35847	4.99419	6.70584
ENSDARG00000063481	18.8873	11.1131	17.7189	11.2499	17.4339	9.98837	17.6028
ENSDARG00000045847	800.351	730.131	733.365	860.106	665.103	709.175	685.672
ENSDARG00000104468	0	0	0.984382	0	0	0	0
ENSDARG00000105137	2.36092	8.89048	6.89067	6.13631	8.71695	6.99186	5.86761
ENSDARG00000100387	0	0	0	0	0	0	0
ENSDARG00000100855	0	0	0	0	0	0	0
ENSDARG00000105306	1.18046	1.11131	2.95315	4.09087	3.48678	5.99302	5.02938
ENSDARG00000102130	0	0	0	0	1.74339	0	0
ENSDARG00000088245	0	1.11131	0.984382	0	0.871695	0.998837	0
ENSDARG00000099174	0	0	0	0	0	0	0
ENSDARG00000089814	4.72184	8.89048	3.93753	6.13631	5.23017	4.99419	6.70584
ENSDARG00000096499	0	0	2.95315	1.02272	2.61508	5.99302	0
ENSDARG00000070230	23.6092	45.5637	39.3753	23.5225	44.4564	52.9384	48.6174
ENSDARG00000098514	7.08275	6.66786	12.797	10.2272	11.332	7.9907	5.86761
ENSDARG00000006215	936.104	812.368	960.757	1023.74	1036.44	976.863	813.922
ENSDARG00000016691	835.765	711.239	839.678	856.015	715.661	823.042	542.335
ENSDARG00000041665	1193.44	1120.2	1002.1	1153.63	774.937	663.228	837.392
ENSDARG00000098515	2.36092	5.55655	1.96876	5.11359	2.61508	1.99767	3.35292
ENSDARG00000045598	1032.9	947.948	1159.6	1084.08	990.245	939.906	754.407
ENSDARG00000087319	11.8046	10.0018	15.7501	12.2726	20.9207	6.99186	22.6322
ENSDARG00000098270	5.9023	13.3357	6.89067	9.20446	12.2037	20.9756	10.0588
ENSDARG00000096458	0	0	0	0	0	0	0
ENSDARG00000096437	0	0	0	0	0	0	0
ENSDARG00000016010	288.032	310.056	307.127	288.407	332.116	385.551	315.175
ENSDARG00000045910	541.831	491.199	490.222	512.382	465.485	529.384	433.365
ENSDARG00000043796	25.9701	27.7828	21.6564	14.3181	24.4075	11.986	16.7646
ENSDARG00000091970	3.54138	8.89048	9.84382	9.20446	5.23017	3.99535	4.19115
ENSDARG00000089304	2.36092	1.11131	2.95315	0	0	0	0
ENSDARG00000045683	0	2.22262	2.95315	1.02272	3.48678	1.99767	2.51469
ENSDARG00000007018	2.36092	0	0.984382	3.06815	0.871695	4.99419	0.83823
ENSDARG00000045846	123.948	92.2388	95.485	100.226	122.037	122.857	73.7643
ENSDARG00000024874	177.069	224.485	206.72	209.657	177.826	165.807	196.146
ENSDARG00000095695	1.18046	4.44524	4.92191	5.11359	4.35847	3.99535	1.67646
ENSDARG00000086650	0	0	0.984382	2.04544	0	3.99535	0.83823
ENSDARG00000092775	0	1.11131	1.96876	7.15903	0	2.99651	0
ENSDARG00000056152	237.272	204.481	244.127	236.248	160.392	198.769	165.97
ENSDARG00000053563	4.72184	3.33393	0	2.04544	0.871695	1.99767	0.83823
ENSDARG00000096138	0	0	0	0	0	0	0
ENSDARG00000014024	4.72184	3.33393	6.89067	5.11359	2.61508	2.99651	0.83823
ENSDARG00000098879	1.18046	0	0	0	0.871695	0	0
ENSDARG00000045580	819.239	576.77	645.755	723.062	792.37	1074.75	667.231
ENSDARG00000099520	0	1.11131	0	1.02272	0	0	0
ENSDARG00000058244	30.6919	17.781	33.469	31.7043	33.9961	24.9709	23.4705
ENSDARG00000095997	12.985	16.6697	9.84382	23.5225	8.71695	7.9907	8.3823
ENSDARG00000093546	38.9551	31.1167	32.4846	33.7497	16.5622	27.9674	14.2499
ENSDARG00000095596	0	0	0	0	0	0	0
ENSDARG00000056145	10.6241	5.55655	11.8126	11.2499	10.4603	9.98837	5.02938
ENSDARG00000003822	89.7149	83.3483	78.7506	89.9992	66.2488	94.8896	78.7937
ENSDARG00000078745	290.393	301.165	359.299	303.747	276.327	295.656	309.307
ENSDARG00000045909	42.4965	44.4524	36.4221	33.7497	42.713	25.9698	37.7204
ENSDARG00000105458	2.36092	6.66786	1.96876	5.11359	6.10186	4.99419	7.54407
ENSDARG00000097527	1.18046	1.11131	0.984382	1.02272	0.871695	2.99651	4.19115
ENSDARG00000094484	0	0	0	0	1.74339	1.99767	0
ENSDARG00000094308	1.18046	4.44524	1.96876	3.06815	5.23017	1.99767	0
ENSDARG00000096226	0	0	0.984382	0	1.74339	0	0
ENSDARG00000096186	0	2.22262	2.95315	2.04544	1.74339	3.99535	3.35292
ENSDARG00000096189	8.26321	2.22262	1.96876	3.06815	3.48678	0.998837	2.51469
ENSDARG00000088378	0	1.11131	0	0	0	0	0
ENSDARG00000012066	500.515	472.307	502.035	512.382	710.431	904.947	697.408
ENSDARG00000062983	119.226	104.463	107.298	109.431	92.3996	110.871	97.2347
ENSDARG00000099099	36.5942	41.1185	37.4065	47.045	47.9432	29.9651	68.7349
ENSDARG00000105694	7.08275	3.33393	4.92191	1.02272	3.48678	6.99186	2.51469
ENSDARG00000105800	0	1.11131	1.96876	3.06815	2.61508	0.998837	0
ENSDARG00000105672	0	0	0	0	0	0	0
ENSDARG00000105743	0	0	0	0	0	0	0
ENSDARG00000098776	0	1.11131	2.95315	1.02272	0.871695	0.998837	0
ENSDARG00000057942	8.26321	11.1131	7.87506	8.18175	10.4603	5.99302	6.70584
ENSDARG00000017366	77.9103	83.3483	85.6412	93.0674	90.6562	110.871	97.2347
ENSDARG00000086449	11.8046	5.55655	5.90629	6.13631	3.48678	2.99651	7.54407
ENSDARG00000025073	20220.1	18956.7	16174.4	18058.1	18406.7	19039.8	17523.2
ENSDARG00000003570	805.073	784.585	817.037	857.038	692.997	835.028	805.539
ENSDARG00000096011	0	1.11131	3.93753	2.04544	3.48678	4.99419	4.19115
ENSDARG00000106998	0	0	0	0	0	0	0.83823
ENSDARG00000077926	51.9402	51.1203	58.0785	47.045	43.5847	62.9268	44.4262
ENSDARG00000105675	1.18046	1.11131	0.984382	2.04544	1.74339	0.998837	0.83823
ENSDARG00000033413	144.016	118.91	146.673	144.203	112.449	140.836	108.132
ENSDARG00000109558	0	0	0	0	0	0	0
ENSDARG00000100049	0	0	0	0	0	0	0
ENSDARG00000101292	0	0	0.984382	0	2.61508	0.998837	1.67646
ENSDARG00000089296	11.8046	15.5583	20.672	13.2953	15.6905	8.98954	18.4411
ENSDARG00000095521	3.54138	3.33393	1.96876	3.06815	1.74339	3.99535	5.02938
ENSDARG00000104625	0	0	0	0	0	0	0
ENSDARG00000101236	57.8425	62.2334	53.1566	58.2949	53.1734	62.9268	50.2938
ENSDARG00000061544	3.54138	8.89048	4.92191	9.20446	4.35847	14.9826	2.51469
ENSDARG00000074873	1.18046	0	0	0	0	0	0
ENSDARG00000103365	0	0	0	0	0	0	0
ENSDARG00000104584	1.18046	1.11131	1.96876	2.04544	0.871695	0	0.83823
ENSDARG00000090366	7.08275	6.66786	2.95315	3.06815	4.35847	1.99767	5.02938
ENSDARG00000095461	0	0	0.984382	1.02272	0	0	0.83823
ENSDARG00000094017	2.36092	1.11131	6.89067	2.04544	1.74339	4.99419	1.67646
ENSDARG00000076690	10.6241	2.22262	2.95315	3.06815	4.35847	10.9872	4.19115
ENSDARG00000076252	1.18046	3.33393	2.95315	2.04544	2.61508	0.998837	0.83823
ENSDARG00000101363	162.903	143.359	151.595	172.839	198.746	176.794	215.425
ENSDARG00000093165	0	0	0.984382	1.02272	0	0	1.67646
ENSDARG00000095042	1.18046	1.11131	0.984382	1.02272	0.871695	0	0.83823
ENSDARG00000103538	0	0	0	0	0	0	0
ENSDARG00000073881	69.6471	86.6822	87.61	67.4994	90.6562	84.9012	81.3083
ENSDARG00000096162	0	0	0	0	0	0	0
ENSDARG00000100412	0	1.11131	0	0	0	0	2.51469
ENSDARG00000020812	1.18046	0	0	0	0	0	0
ENSDARG00000088836	3.54138	1.11131	0	1.02272	2.61508	4.99419	3.35292
ENSDARG00000037960	341.153	308.944	425.253	329.315	295.504	394.541	233.866
ENSDARG00000094215	21.2483	18.8923	20.672	16.3635	13.9471	19.9767	18.4411
ENSDARG00000095013	1.18046	0	0	4.09087	1.74339	1.99767	0.83823
ENSDARG00000090947	1.18046	0	0	0	0.871695	0.998837	0.83823
ENSDARG00000096188	1.18046	0	0	0	0	1.99767	0
ENSDARG00000096005	0	0	1.96876	0	0	0.998837	0
ENSDARG00000094007	0	0	0	0	0	0	0
ENSDARG00000091013	4.72184	7.77917	0.984382	1.02272	3.48678	1.99767	1.67646
ENSDARG00000103872	0	0	0	0	0	0	0
ENSDARG00000102461	12.985	24.4488	32.4846	23.5225	30.5093	31.9628	34.3674
ENSDARG00000027249	3661.78	3620.65	2908.85	3306.45	2572.37	2278.35	2539.84
ENSDARG00000101296	0	0	0	0	0	0	0
ENSDARG00000006396	51.9402	101.129	76.7818	68.5221	73.2224	43.9488	68.7349
ENSDARG00000005451	2431.75	2497.11	2355.63	2408.5	2541.86	2773.77	2903.63
ENSDARG00000095951	0	0	0.984382	0	0	0	0
ENSDARG00000100590	0	1.11131	0.984382	0	0	0	0
ENSDARG00000093924	0	0	0	1.02272	0	0	0
ENSDARG00000099076	0	0	0	0	0	0	0
ENSDARG00000092241	2.36092	1.11131	4.92191	4.09087	4.35847	1.99767	9.22053
ENSDARG00000034375	56.662	84.4596	59.0629	71.5903	96.7581	67.9209	87.176
ENSDARG00000079698	127.49	111.131	121.079	91.0219	97.6298	93.8907	77.9554
ENSDARG00000102027	24.7896	46.675	34.4534	37.8406	42.713	31.9628	52.8085
ENSDARG00000099945	7.08275	10.0018	8.85944	6.13631	6.97356	3.99535	5.86761
ENSDARG00000105689	47.2184	47.7863	52.1722	50.1132	48.8149	48.943	52.8085
ENSDARG00000101763	0	0	0	0	0	0	0
ENSDARG00000105831	42.4965	52.2316	29.5315	40.9087	47.9432	49.9419	60.3526
ENSDARG00000095717	4.72184	1.11131	2.95315	4.09087	3.48678	1.99767	2.51469
ENSDARG00000096001	15.346	15.5583	11.8126	4.09087	7.84525	11.986	15.0881
ENSDARG00000100963	5.9023	4.44524	0	3.06815	3.48678	3.99535	2.51469
ENSDARG00000021239	107.422	116.688	96.4694	126.817	129.883	125.854	113.161
ENSDARG00000075090	0	0	0	0	0	0	0
ENSDARG00000098610	0	2.22262	0	0	0.871695	0.998837	0.83823
ENSDARG00000104678	31.8724	28.8941	36.4221	37.8406	31.381	34.9593	61.1908
ENSDARG00000102480	3.54138	2.22262	2.95315	7.15903	1.74339	2.99651	2.51469
ENSDARG00000105712	0	0	0	0	0	0	0
ENSDARG00000095696	28.331	27.7828	21.6564	27.6134	42.713	30.964	11.7352
ENSDARG00000045481	37.7747	54.4542	44.2972	41.9314	35.7395	24.9709	34.3674
ENSDARG00000004794	1.18046	3.33393	3.93753	5.11359	7.84525	12.9849	5.02938
ENSDARG00000045482	106.241	132.246	112.22	111.476	129.883	114.866	149.205
ENSDARG00000076476	0	0	0	0	0	0	0
ENSDARG00000099870	28.331	22.2262	33.469	25.568	27.8942	41.9512	20.9558
ENSDARG00000021590	67.2862	53.3429	63.9848	61.3631	69.7356	45.9465	89.6907
ENSDARG00000095486	0	0	0	0	0	0	0
ENSDARG00000094558	3.54138	4.44524	2.95315	2.04544	2.61508	5.99302	4.19115
ENSDARG00000045843	845.209	733.465	944.022	882.606	937.072	1060.77	1004.2
ENSDARG00000096000	2.36092	3.33393	3.93753	2.04544	6.10186	6.99186	8.3823
ENSDARG00000096072	0	0	0	1.02272	0	0	0
ENSDARG00000022424	355.318	311.167	294.33	341.588	301.606	343.6	254.822
ENSDARG00000096091	50.7597	52.2316	42.3284	46.0223	47.0715	41.9512	50.2938
ENSDARG00000031737	5.9023	0	4.92191	13.2953	5.23017	7.9907	11.7352
ENSDARG00000093685	0	0	0	0	0	0	0
ENSDARG00000019861	28.331	46.675	42.3284	38.8633	44.4564	45.9465	38.5586
ENSDARG00000087293	4.72184	1.11131	1.96876	0	0	0	0
ENSDARG00000017163	1.18046	2.22262	5.90629	3.06815	1.74339	0.998837	1.67646
ENSDARG00000059043	3.54138	3.33393	7.87506	8.18175	6.97356	4.99419	2.51469
ENSDARG00000095993	1.18046	1.11131	0	1.02272	0.871695	1.99767	4.19115
ENSDARG00000103310	3.54138	1.11131	0	0	3.48678	0.998837	2.51469
ENSDARG00000039185	537.109	548.987	525.66	546.131	603.213	576.329	635.379
ENSDARG00000102635	0	0	0.984382	0	0	0	1.67646
ENSDARG00000020101	700.012	652.339	651.661	750.675	636.337	697.189	634.54
ENSDARG00000090461	1.18046	4.44524	1.96876	1.02272	1.74339	2.99651	1.67646
ENSDARG00000099652	193.595	167.808	175.22	154.43	228.384	199.767	216.263
ENSDARG00000059196	0	1.11131	0	0	1.74339	0.998837	1.67646
ENSDARG00000095989	0	0	0	0	0	0	0
ENSDARG00000095440	1.18046	0	0	1.02272	0	0	0.83823
ENSDARG00000096163	1.18046	0	0	0	0	0	0
ENSDARG00000020749	7.08275	2.22262	2.95315	3.06815	3.48678	3.99535	0.83823
ENSDARG00000098177	0	1.11131	0	1.02272	2.61508	0.998837	0
ENSDARG00000102595	2.36092	3.33393	1.96876	1.02272	0	1.99767	0.83823
ENSDARG00000109604	0	1.11131	1.96876	0	0.871695	2.99651	0.83823
ENSDARG00000100283	0	0	0	0	0	0	0
ENSDARG00000113192	0	0	0	0	0	0	0.83823
ENSDARG00000114935	7.08275	6.66786	3.93753	9.20446	7.84525	9.98837	5.86761
ENSDARG00000009262	22.4287	16.6697	17.7189	16.3635	20.049	12.9849	26.8234
ENSDARG00000087714	1.18046	7.77917	2.95315	4.09087	4.35847	1.99767	5.02938
ENSDARG00000075281	95.6172	103.352	134.86	115.567	124.652	104.878	122.382
ENSDARG00000089875	7.08275	3.33393	2.95315	4.09087	8.71695	2.99651	5.86761
ENSDARG00000113896	12.985	8.89048	3.93753	9.20446	33.1244	7.9907	18.4411
ENSDARG00000068161	0	1.11131	0	0	1.74339	0	0
ENSDARG00000101948	0	4.44524	0	1.02272	0.871695	0.998837	1.67646
ENSDARG00000099330	0	0	0	0	0	0	0
ENSDARG00000105246	0	0	0	1.02272	0	0	0
ENSDARG00000094023	0	0	0	0	0	0.998837	0
ENSDARG00000045493	44.8574	37.7846	52.1722	34.7724	40.098	46.9454	54.485
ENSDARG00000099751	0	0	0	0	0.871695	0.998837	0.83823
ENSDARG00000099432	0	0	0.984382	0	0	0	0.83823
ENSDARG00000114938	0	0	0	0	0	0	0
ENSDARG00000070314	161.723	145.582	137.813	137.044	109.834	136.841	108.132
ENSDARG00000045524	123.948	130.023	123.048	112.499	110.705	101.881	95.5583
ENSDARG00000103215	1.18046	0	0	0	0	0	0
ENSDARG00000102941	0	0	0	0	0	0	0
ENSDARG00000043781	107.422	73.3465	80.7193	85.9083	79.3242	73.914	60.3526
ENSDARG00000097086	31.8724	43.3411	30.5158	25.568	32.2527	25.9698	40.2351
ENSDARG00000097215	29.5115	34.4506	39.3753	42.9542	43.5847	35.9581	41.9115
ENSDARG00000058127	23.6092	23.3375	33.469	32.727	27.0225	38.9547	36.8821
ENSDARG00000094305	0	0	0	0	0	0	0
ENSDARG00000087518	3.54138	4.44524	1.96876	5.11359	5.23017	4.99419	2.51469
ENSDARG00000045685	605.575	551.21	537.473	533.859	492.507	582.322	547.364
ENSDARG00000045708	1.18046	3.33393	1.96876	4.09087	3.48678	3.99535	3.35292
ENSDARG00000103105	1.18046	0	0	0	0	0	0
ENSDARG00000111465	7.08275	2.22262	2.95315	3.06815	6.97356	3.99535	8.3823
ENSDARG00000070126	0	1.11131	2.95315	0	0.871695	0	0.83823
ENSDARG00000045765	9.44367	21.1149	12.797	10.2272	17.4339	15.9814	13.4117
ENSDARG00000023766	501.695	494.533	489.238	499.086	407.953	473.449	378.042
ENSDARG00000105063	0	3.33393	0	3.06815	0	0	0
ENSDARG00000097286	1.18046	0	0	0	0.871695	0	0
ENSDARG00000102716	2.36092	3.33393	1.96876	4.09087	3.48678	0	2.51469
ENSDARG00000090355	0	0	0	0	0	0	0
ENSDARG00000099899	1.18046	1.11131	0.984382	1.02272	0	1.99767	0.83823
ENSDARG00000032653	402.537	441.19	340.596	372.269	471.587	418.513	538.982
ENSDARG00000102515	1.18046	0	0	0	0	0	0
ENSDARG00000019396	304.558	300.054	308.112	295.566	283.301	258.699	241.41
ENSDARG00000103992	2.36092	0	0	1.02272	0	0.998837	0
ENSDARG00000102904	0	1.11131	2.95315	1.02272	2.61508	0.998837	0
ENSDARG00000045842	279.769	222.262	239.205	239.316	233.614	174.797	226.322
ENSDARG00000095332	66.1057	52.2316	45.2816	62.3858	59.2752	63.9256	49.4556
ENSDARG00000102104	0	0	0	1.02272	0.871695	1.99767	1.67646
ENSDARG00000101047	155.821	157.806	163.407	159.544	133.369	160.813	202.852
ENSDARG00000018618	966.796	863.488	813.099	844.765	826.367	906.944	1009.23
ENSDARG00000003512	416.702	455.637	393.753	389.656	370.47	283.67	382.233
ENSDARG00000033443	303.378	215.594	274.643	262.839	259.765	225.737	235.543
ENSDARG00000003789	481.627	484.531	569.957	567.609	526.504	456.469	575.026
ENSDARG00000096064	0	0	0	0	0	0	0
ENSDARG00000100780	10.6241	7.77917	7.87506	4.09087	12.2037	8.98954	7.54407
ENSDARG00000113690	1.18046	3.33393	0.984382	2.04544	0	0.998837	1.67646
ENSDARG00000062968	459.199	497.867	522.707	494.996	486.406	400.534	508.806
ENSDARG00000096067	0	0	0	0	0	0	0
ENSDARG00000078167	1.18046	3.33393	2.95315	2.04544	1.74339	0.998837	1.67646
ENSDARG00000104108	381.288	321.169	529.597	318.065	448.051	511.405	359.601
ENSDARG00000099825	4.72184	2.22262	4.92191	3.06815	1.74339	2.99651	2.51469
ENSDARG00000096109	0	0	0	0	0	0	0
ENSDARG00000045788	53.1207	66.6786	64.9692	73.6357	74.094	61.9279	88.0142
ENSDARG00000115094	16.5264	20.0036	16.7345	16.3635	13.9471	12.9849	15.0881
ENSDARG00000025046	64.9252	46.675	50.2035	60.3404	94.143	82.9035	76.279
ENSDARG00000032765	1083.66	1036.85	1042.46	1168.97	677.307	733.147	556.585
ENSDARG00000068857	5.9023	5.55655	10.8282	6.13631	13.9471	5.99302	1.67646
ENSDARG00000045789	158.182	221.151	220.502	168.748	179.569	187.781	273.263
ENSDARG00000013476	5.9023	7.77917	7.87506	7.15903	6.10186	8.98954	9.22053
ENSDARG00000102215	2.36092	5.55655	5.90629	5.11359	1.74339	0.998837	0.83823
ENSDARG00000099833	282.13	255.601	245.111	312.952	244.946	256.701	230.513
ENSDARG00000103265	1.18046	2.22262	0	3.06815	3.48678	0	2.51469
ENSDARG00000098145	3.54138	0	0.984382	2.04544	0.871695	1.99767	0
ENSDARG00000068874	0	0	0	2.04544	0.871695	0	0.83823
ENSDARG00000096726	0	0	0.984382	1.02272	0	0.998837	0
ENSDARG00000068869	2.36092	0	0	0	0	0	0
ENSDARG00000068865	0	0	2.95315	3.06815	0.871695	0	0
ENSDARG00000045525	371.845	277.828	342.565	373.292	328.629	340.604	304.278
ENSDARG00000045483	33.0529	61.1221	67.9224	39.886	53.1734	39.9535	82.1466
ENSDARG00000099785	0	0	0	0	0	0	0
ENSDARG00000092759	29.5115	22.2262	23.6252	22.4998	23.5358	13.9837	10.897
ENSDARG00000097345	0	0	0	0	0	0	0
ENSDARG00000096762	0	0	0.984382	0	0	0.998837	0.83823
ENSDARG00000092471	0	6.66786	2.95315	7.15903	4.35847	5.99302	5.86761
ENSDARG00000097091	7.08275	6.66786	4.92191	3.06815	5.23017	2.99651	5.02938
ENSDARG00000103870	4.72184	2.22262	2.95315	9.20446	14.8188	12.9849	10.897
ENSDARG00000088640	3.54138	2.22262	6.89067	9.20446	4.35847	4.99419	2.51469
ENSDARG00000117156	2.36092	0	0	1.02272	3.48678	4.99419	3.35292
ENSDARG00000097393	0	0	0	0	0	0	0
ENSDARG00000039356	92.0758	96.684	91.5475	88.9765	104.603	103.879	111.485
ENSDARG00000090192	2.36092	0	0	1.02272	0.871695	2.99651	0
ENSDARG00000109466	2.36092	0	2.95315	1.02272	1.74339	0.998837	0
ENSDARG00000113564	1.18046	1.11131	1.96876	7.15903	1.74339	1.99767	4.19115
ENSDARG00000096046	2.36092	2.22262	0	4.09087	1.74339	4.99419	0.83823
ENSDARG00000023026	17.7069	25.5601	26.5783	19.4316	13.9471	10.9872	10.897
ENSDARG00000116587	2.36092	2.22262	0	0	3.48678	0	0.83823
ENSDARG00000045822	442.672	367.844	322.877	385.565	480.304	430.499	366.307
ENSDARG00000086296	3.54138	7.77917	6.89067	10.2272	7.84525	18.9779	12.5735
ENSDARG00000045687	90.8953	141.136	139.782	91.0219	107.218	106.876	132.44
ENSDARG00000098615	0	0	0	0	0	0	0
ENSDARG00000109358	92.0758	110.02	108.282	92.0446	96.7581	97.8861	124.058
ENSDARG00000045900	224.287	230.041	214.595	226.021	237.973	182.787	233.866
ENSDARG00000042469	1022.28	984.621	959.772	927.605	938.815	997.839	868.407
ENSDARG00000095275	0	0	2.95315	0	0	2.99651	0.83823
ENSDARG00000096118	309.28	273.382	235.267	251.589	275.456	330.615	287.513
ENSDARG00000113431	1.18046	0	0	0	0	0	1.67646
ENSDARG00000100414	0	0	0	0	0	0	0
ENSDARG00000026855	4.72184	6.66786	1.96876	2.04544	5.23017	3.99535	6.70584
ENSDARG00000104968	0	0	1.96876	3.06815	0.871695	2.99651	0.83823
ENSDARG00000015966	339.972	332.282	289.408	349.77	356.523	361.579	359.601
ENSDARG00000101459	1.18046	0	2.95315	1.02272	0	0.998837	0.83823
ENSDARG00000014395	4.72184	7.77917	3.93753	4.09087	6.10186	2.99651	3.35292
ENSDARG00000115299	1.18046	0	0	1.02272	0.871695	0	0.83823
ENSDARG00000045790	79.0908	71.1239	80.7193	96.1355	74.094	73.914	78.7937
ENSDARG00000059064	7.08275	11.1131	13.7813	14.3181	11.332	14.9826	14.2499
ENSDARG00000045691	206.58	192.257	159.47	190.226	191.773	189.779	163.455
ENSDARG00000099725	0	0	0	0	0	0	0
ENSDARG00000045692	364.762	351.174	373.081	349.77	365.24	376.562	387.262
ENSDARG00000096208	0	0	0	0	0	0	0
ENSDARG00000089852	0	0	1.96876	3.06815	0.871695	3.99535	0
ENSDARG00000004497	206.58	151.138	189.001	154.43	148.188	145.83	100.588
ENSDARG00000045527	123.948	125.578	133.876	134.999	148.188	157.816	169.323
ENSDARG00000045874	188.873	188.923	161.439	184.089	177.826	187.781	238.896
ENSDARG00000045873	9.44367	8.89048	11.8126	9.20446	6.97356	13.9837	7.54407
ENSDARG00000057468	67.2862	57.7881	66.938	54.2041	67.1205	56.9337	84.6613
ENSDARG00000022550	33.0529	32.228	33.469	35.7951	13.9471	27.9674	20.9558
ENSDARG00000008720	1467.31	1429.15	1292.49	1288.62	1369.43	1364.41	1756.09
ENSDARG00000111837	50.7597	61.1221	67.9224	80.7947	54.9168	59.9302	82.1466
ENSDARG00000105245	0	0	0	0	0	0	0
ENSDARG00000100537	0	0	0	0	0	0	0
ENSDARG00000104052	0	0	0	0	0	0	0
ENSDARG00000027316	1075.4	929.055	926.303	1017.6	808.061	785.086	833.201
ENSDARG00000078520	55.4816	52.2316	46.266	41.9314	54.9168	92.8919	69.5731
ENSDARG00000063563	136.933	133.357	140.767	143.181	140.343	127.851	119.029
ENSDARG00000045484	73.1885	66.6786	68.9067	59.3177	55.7885	56.9337	74.6025
ENSDARG00000100654	0	1.11131	0	0	0.871695	0	0.83823
ENSDARG00000057929	51.9402	46.675	36.4221	43.9769	60.1469	47.9442	44.4262
ENSDARG00000101992	12.985	14.447	21.6564	17.3862	13.0754	12.9849	8.3823
ENSDARG00000032405	1830.89	1351.35	1496.26	1637.37	1122.74	1295.49	903.612
ENSDARG00000097583	116.865	117.799	89.5788	104.317	74.9657	69.9186	66.2202
ENSDARG00000004055	119.226	97.7953	103.36	138.067	122.037	119.86	119.867
ENSDARG00000016968	394.273	365.621	344.534	399.883	369.599	368.571	373.851
ENSDARG00000095159	0	0	0	2.04544	0	0.998837	0
ENSDARG00000093371	0	0	0.984382	0	0	0	0
ENSDARG00000087206	334.07	337.838	323.862	312.952	297.248	326.62	324.395
ENSDARG00000039302	326.987	316.723	312.049	319.088	331.244	348.594	269.072
ENSDARG00000011769	154.64	136.691	172.267	169.771	137.728	128.85	123.22
ENSDARG00000102278	0	0	0	0	0	0	0
ENSDARG00000022795	51.9402	64.456	50.2035	59.3177	47.0715	53.9372	40.2351
ENSDARG00000100987	0	0	0	0	0	0	0
ENSDARG00000004904	54.3011	55.5655	67.9224	46.0223	57.5318	70.9175	67.0584
ENSDARG00000087597	9.44367	4.44524	5.90629	7.15903	9.58864	4.99419	1.67646
ENSDARG00000099493	1.18046	0	0	0	0.871695	0	0.83823
ENSDARG00000039350	164.084	132.246	161.439	140.112	151.675	169.802	143.337
ENSDARG00000095132	2.36092	0	1.96876	1.02272	1.74339	0.998837	0.83823
ENSDARG00000101469	4.72184	2.22262	4.92191	1.02272	1.74339	1.99767	0
ENSDARG00000096147	2.36092	1.11131	0.984382	1.02272	0	0.998837	0
ENSDARG00000116197	0	3.33393	3.93753	0	0.871695	0.998837	0.83823
ENSDARG00000093461	0	1.11131	0.984382	2.04544	0.871695	0	0.83823
ENSDARG00000103420	0	0	0.984382	1.02272	1.74339	0.998837	0.83823
ENSDARG00000058159	94.4367	118.91	80.7193	99.2037	108.09	75.9116	84.6613
ENSDARG00000095186	3.54138	4.44524	1.96876	1.02272	0.871695	1.99767	0
ENSDARG00000097353	46.0379	52.2316	33.469	33.7497	34.8678	34.9593	40.2351
ENSDARG00000094254	0	0	0.984382	0	0	0.998837	0
ENSDARG00000104262	0	0	0	0	0	0.998837	1.67646
ENSDARG00000093058	661.057	553.433	573.895	610.563	594.496	634.262	524.732
ENSDARG00000097507	125.129	76.6804	77.7662	84.8856	86.2978	90.8942	65.382
ENSDARG00000103281	0	0	0.984382	1.02272	1.74339	0	0
ENSDARG00000045837	14.1655	17.781	26.5783	10.2272	6.97356	4.99419	7.54407
ENSDARG00000104380	53.1207	42.2298	44.2972	41.9314	40.9696	38.9547	62.029
ENSDARG00000095099	0	0	0	0	0.871695	0	0
ENSDARG00000056859	35.4138	24.4488	34.4534	31.7043	47.0715	50.9407	45.2644
ENSDARG00000099932	0	2.22262	0.984382	0	0	0	0
ENSDARG00000104270	0	0	0	0	0	0	0
ENSDARG00000096078	0	0	0	1.02272	0	0	0.83823
ENSDARG00000098426	1.18046	0	0	1.02272	0	0.998837	1.67646
ENSDARG00000099384	1.18046	8.89048	15.7501	8.18175	11.332	10.9872	10.0588
ENSDARG00000116763	0	0	0	0	0	0	0
ENSDARG00000096986	28.331	33.3393	21.6564	21.4771	31.381	30.964	17.6028
ENSDARG00000100669	3.54138	2.22262	2.95315	3.06815	1.74339	2.99651	0.83823
ENSDARG00000078014	211.302	183.366	182.111	159.544	191.773	179.791	127.411
ENSDARG00000098167	0	0	0	0	0	0	0
ENSDARG00000057921	53.1207	105.574	95.485	75.6811	90.6562	74.9128	109.808
ENSDARG00000100961	0	5.55655	4.92191	0	1.74339	0.998837	0.83823
ENSDARG00000101463	1.18046	1.11131	3.93753	2.04544	1.74339	1.99767	0.83823
ENSDARG00000103348	3.54138	0	0	0	0	0	0
ENSDARG00000098758	0	0	0	0	0	0.998837	0.83823
ENSDARG00000098677	0	0	0	0	0	0	0
ENSDARG00000008398	40.1356	61.1221	37.4065	48.0678	45.3281	26.9686	37.7204
ENSDARG00000098409	0	2.22262	0.984382	0	0	0.998837	1.67646
ENSDARG00000104038	0	3.33393	0	2.04544	0	1.99767	0
ENSDARG00000114908	1.18046	0	0	2.04544	1.74339	0.998837	0.83823
ENSDARG00000090778	179.43	174.476	142.735	147.271	145.573	165.807	155.073
ENSDARG00000002952	197.137	204.481	182.111	182.044	219.667	224.738	218.778
ENSDARG00000022187	206.58	223.373	206.72	207.612	197.875	184.785	210.396
ENSDARG00000073963	33.0529	34.4506	30.5158	31.7043	19.1773	18.9779	39.3968
ENSDARG00000022165	611.478	566.768	627.051	677.039	650.284	767.107	564.129
ENSDARG00000032618	131.031	100.018	142.735	148.294	120.294	183.786	119.029
ENSDARG00000079143	24.7896	30.0054	24.6095	27.6134	22.6641	31.9628	24.3087
ENSDARG00000015278	40.1356	22.2262	33.469	34.7724	31.381	32.9616	27.6616
ENSDARG00000102878	332.889	350.063	340.596	291.475	347.806	276.678	338.645
ENSDARG00000045528	127.49	154.472	119.11	138.067	130.754	144.831	134.955
ENSDARG00000115564	0	0	0.984382	1.02272	1.74339	1.99767	2.51469
ENSDARG00000099255	0	0	0	0	0	0	1.67646
ENSDARG00000069607	127.49	100.018	119.11	120.681	132.498	106.876	137.47
ENSDARG00000098213	1.18046	1.11131	0.984382	0	0	0	0
ENSDARG00000099277	0	1.11131	0.984382	0	3.48678	0.998837	0
ENSDARG00000101623	5.9023	5.55655	1.96876	3.06815	12.2037	7.9907	10.0588
ENSDARG00000100386	1.18046	2.22262	0	3.06815	0.871695	0	0
ENSDARG00000111046	0	0	0	1.02272	0	0	0.83823
ENSDARG00000101483	2.36092	0	0	1.02272	1.74339	1.99767	0.83823
ENSDARG00000102256	1.18046	2.22262	0.984382	1.02272	0	0	0.83823
ENSDARG00000101165	0	0	0	0	0	0	0
ENSDARG00000103536	0	0	0	0	0	0	0
ENSDARG00000101997	0	4.44524	6.89067	2.04544	6.10186	1.99767	2.51469
ENSDARG00000057714	273.867	204.481	272.674	305.793	176.082	189.779	122.382
ENSDARG00000098193	0	1.11131	1.96876	0	0	0.998837	0
ENSDARG00000099152	2.36092	1.11131	0.984382	1.02272	0	0	0
ENSDARG00000002131	259.701	293.386	291.377	254.657	289.403	252.706	451.806
ENSDARG00000025576	152.279	137.802	118.126	138.067	133.369	122.857	121.543
ENSDARG00000045601	23.6092	20.0036	27.5627	17.3862	37.4829	39.9535	20.9558
ENSDARG00000063149	218.385	221.151	216.564	215.794	217.924	230.731	271.587
ENSDARG00000100099	0	0	0	0	0	0	0
ENSDARG00000028192	20.0678	16.6697	20.672	18.4089	21.7924	19.9767	18.4411
ENSDARG00000090769	1.18046	1.11131	0.984382	0	3.48678	0	5.02938
ENSDARG00000098452	2.36092	1.11131	2.95315	1.02272	0.871695	3.99535	2.51469
ENSDARG00000005897	87.354	63.3447	86.6256	97.1582	102.86	117.863	110.646
ENSDARG00000045835	755.494	446.747	476.441	542.041	482.919	325.621	268.234
ENSDARG00000045224	2.36092	8.89048	2.95315	3.06815	2.61508	0	3.35292
ENSDARG00000059311	2658.39	2857.18	2988.58	2713.27	2719.69	2581	3611.1
ENSDARG00000007764	151.099	184.478	155.532	118.635	153.418	183.786	181.896
ENSDARG00000045834	30.6919	28.8941	25.5939	37.8406	14.8188	16.9802	19.2793
ENSDARG00000116216	2.36092	0	2.95315	0	0.871695	0	1.67646
ENSDARG00000045836	129.85	126.689	143.72	121.703	126.396	124.855	157.587
ENSDARG00000104681	0	0	0	0	0	0	0
ENSDARG00000098335	0	0	0	1.02272	0	0	0
ENSDARG00000092677	788.547	691.235	634.926	673.971	600.598	579.326	550.717
ENSDARG00000103473	4.72184	11.1131	4.92191	5.11359	6.10186	9.98837	9.22053
ENSDARG00000006409	5.9023	7.77917	4.92191	7.15903	8.71695	4.99419	6.70584
ENSDARG00000020871	544.192	617.889	607.364	574.768	530.862	452.473	564.967
ENSDARG00000093254	4.72184	11.1131	1.96876	3.06815	5.23017	4.99419	3.35292
ENSDARG00000096074	0	0	0	0	0.871695	0	0.83823
ENSDARG00000096217	3.54138	1.11131	2.95315	0	2.61508	3.99535	2.51469
ENSDARG00000105057	0	0	0	0	0	0	0
ENSDARG00000096107	1.18046	1.11131	0.984382	1.02272	4.35847	2.99651	2.51469
ENSDARG00000059053	193.595	186.7	188.017	202.498	184.799	171.8	117.352
ENSDARG00000011246	113.324	133.357	113.204	109.431	124.652	112.869	107.293
ENSDARG00000103031	2.36092	2.22262	0.984382	0	6.97356	0.998837	3.35292
ENSDARG00000102543	0	0	0	0	0	0	0
ENSDARG00000019644	11306.4	11227.6	10646.1	10568.8	9791.75	10547.7	8663.95
ENSDARG00000096012	5.9023	2.22262	4.92191	2.04544	8.71695	0.998837	5.02938
ENSDARG00000088861	3.54138	7.77917	5.90629	9.20446	5.23017	15.9814	12.5735
ENSDARG00000045557	51.9402	51.1203	47.2503	67.4994	54.0451	30.964	83.823
ENSDARG00000117096	0	0	0	0	2.61508	0	0.83823
ENSDARG00000097434	14.1655	8.89048	4.92191	8.18175	4.35847	1.99767	6.70584
ENSDARG00000096041	3.54138	2.22262	0	0	1.74339	0.998837	0.83823
ENSDARG00000009252	283.31	252.267	275.627	292.497	206.592	248.711	170.161
ENSDARG00000045555	147.557	135.58	142.735	128.862	132.498	148.827	136.632
ENSDARG00000098430	0	0	0.984382	1.02272	0	2.99651	1.67646
ENSDARG00000033757	67.2862	68.9012	66.938	87.9538	88.0412	95.8884	88.8524
ENSDARG00000105304	0	0	0	1.02272	0	0	0
ENSDARG00000032799	231.37	253.379	226.408	203.521	264.123	195.772	298.41
ENSDARG00000053127	60.2034	47.7863	53.1566	59.3177	64.5054	44.9477	54.485
ENSDARG00000096823	0	0	0	0	0	0	0
ENSDARG00000062651	152.279	124.467	113.204	134.999	113.32	155.819	125.735
ENSDARG00000099670	1.18046	0	0.984382	0	0	0.998837	0
ENSDARG00000045898	478.086	415.63	407.534	448.973	497.738	535.377	435.88
ENSDARG00000100214	0	0	0.984382	0	2.61508	0	2.51469
ENSDARG00000017386	9.44367	7.77917	15.7501	15.3408	15.6905	9.98837	16.7646
ENSDARG00000075215	21.2483	22.2262	20.672	17.3862	26.1508	21.9744	33.5292
ENSDARG00000111716	2.36092	1.11131	1.96876	4.09087	4.35847	3.99535	5.86761
ENSDARG00000027424	571.342	467.862	497.113	479.655	634.594	542.369	561.614
ENSDARG00000090033	2.36092	1.11131	3.93753	1.02272	7.84525	3.99535	6.70584
ENSDARG00000073965	1.18046	0	0.984382	1.02272	0	0	0
ENSDARG00000011764	139.294	134.469	149.626	127.84	110.705	111.87	113.161
ENSDARG00000053709	8.26321	16.6697	8.85944	5.11359	10.4603	12.9849	9.22053
ENSDARG00000087168	1.18046	3.33393	2.95315	3.06815	0.871695	0.998837	6.70584
ENSDARG00000101213	2.36092	1.11131	0	1.02272	0	3.99535	0
ENSDARG00000098155	0	0	0	0	0	0	0
ENSDARG00000016538	7.08275	11.1131	11.8126	10.2272	6.10186	1.99767	3.35292
ENSDARG00000116226	0	0	0	0	0	0	0
ENSDARG00000016526	479.266	504.535	521.722	462.269	496.866	438.49	671.423
ENSDARG00000096194	0	0	0	0	0	0	0
ENSDARG00000109749	1.18046	3.33393	4.92191	7.15903	9.58864	1.99767	3.35292
ENSDARG00000045552	4.72184	1.11131	3.93753	4.09087	6.97356	1.99767	2.51469
ENSDARG00000087699	0	0	0	0	0	0.998837	0
ENSDARG00000032389	68.4666	60.0108	74.813	40.9087	95.0147	119.86	88.0142
ENSDARG00000096084	0	0	0	0	0	0.998837	0
ENSDARG00000045694	282.13	265.603	259.877	265.907	226.641	239.721	192.793
ENSDARG00000070441	47.2184	70.0126	81.7037	53.1813	70.6073	52.9384	59.5144
ENSDARG00000093713	2.36092	4.44524	3.93753	1.02272	3.48678	0.998837	3.35292
ENSDARG00000111237	0	0	0	0	0	0	0
ENSDARG00000110315	0	0	0	0	0	0	0
ENSDARG00000099372	0	0	0	0	0	0	0
ENSDARG00000103411	0	0	0	0	0	0	0
ENSDARG00000115716	0	0	0	0	0	0	0
ENSDARG00000115021	0	0	0	0	0	0	0
ENSDARG00000103201	0	0	0	0	0	0	0
ENSDARG00000109296	0	0	0	0	0	0	0
ENSDARG00000114429	0	0	0	0	0	0	0
ENSDARG00000103635	0	0	0	0	0	0	0
ENSDARG00000098506	0	0	0	0	0	0	0
ENSDARG00000000019	701.193	829.038	816.053	808.97	831.597	748.129	1037.73
ENSDARG00000101517	2.36092	6.66786	0	6.13631	1.74339	1.99767	4.19115
ENSDARG00000103719	0	0	0	0	0	0	0
ENSDARG00000031228	348.235	313.39	314.018	332.383	329.501	437.491	346.189
ENSDARG00000097579	0	1.11131	0	0	1.74339	2.99651	0
ENSDARG00000069261	67.2862	72.2352	49.2191	65.454	46.1998	49.9419	46.1027
ENSDARG00000096098	0	0	0	0	0	0	0
ENSDARG00000006060	84.9931	114.465	92.5319	103.295	102.86	85.9	68.7349
ENSDARG00000045513	597.312	629.002	475.456	533.859	507.326	501.416	538.144
ENSDARG00000114893	0	1.11131	0	1.02272	2.61508	2.99651	0
ENSDARG00000102644	0	0	0	0	0	0	0
ENSDARG00000098878	0	0	0	0	0	0	0
ENSDARG00000007315	146.377	96.684	126.001	133.976	138.599	141.835	157.587
ENSDARG00000101695	1.18046	0	2.95315	0	3.48678	0	5.02938
ENSDARG00000034326	496.973	504.535	518.769	489.882	503.84	415.516	488.688
ENSDARG00000099829	1.18046	1.11131	0.984382	1.02272	0	0.998837	2.51469
ENSDARG00000104925	1.18046	1.11131	1.96876	1.02272	4.35847	0	0.83823
ENSDARG00000102848	2.36092	2.22262	0.984382	2.04544	3.48678	1.99767	3.35292
ENSDARG00000101598	1.18046	4.44524	1.96876	2.04544	6.10186	2.99651	9.22053
ENSDARG00000025859	214.844	190.034	234.283	232.157	254.535	281.672	243.925
ENSDARG00000089005	0	0	0	0	0	0	0
ENSDARG00000101450	1.18046	1.11131	1.96876	0	2.61508	0	5.86761
ENSDARG00000101689	1.18046	1.11131	4.92191	3.06815	2.61508	1.99767	2.51469
ENSDARG00000113022	0	0	1.96876	0	0	0	0
ENSDARG00000093427	2.36092	10.0018	8.85944	7.15903	10.4603	9.98837	8.3823
ENSDARG00000104893	1.18046	3.33393	3.93753	1.02272	0	3.99535	1.67646
ENSDARG00000096099	0	0	0	3.06815	1.74339	0	2.51469
ENSDARG00000102455	1.18046	5.55655	0.984382	0	2.61508	2.99651	3.35292
ENSDARG00000101312	2.36092	1.11131	2.95315	1.02272	3.48678	0.998837	3.35292
ENSDARG00000101351	3.54138	2.22262	1.96876	2.04544	0	0	0
ENSDARG00000053136	51.9402	58.8995	63.0004	68.5221	86.2978	101.881	56.1614
ENSDARG00000098569	1.18046	2.22262	3.93753	2.04544	1.74339	1.99767	1.67646
ENSDARG00000110323	7.08275	1.11131	4.92191	7.15903	4.35847	6.99186	4.19115
ENSDARG00000099926	0	0	0	0	0	0	0
ENSDARG00000045514	6199.77	5429.86	5264.47	5388.7	5190.07	5730.33	4571.71
ENSDARG00000045485	105.061	118.91	116.157	100.226	106.347	100.883	103.941
ENSDARG00000095980	1.18046	1.11131	1.96876	4.09087	0	1.99767	1.67646
ENSDARG00000086259	12.985	17.781	4.92191	12.2726	6.10186	9.98837	5.86761
ENSDARG00000053131	1.18046	5.55655	1.96876	4.09087	0.871695	4.99419	3.35292
ENSDARG00000007405	574.884	580.104	544.363	624.881	557.885	595.307	584.247
ENSDARG00000005547	80.2712	83.3483	70.8755	86.931	83.6827	69.9186	77.9554
ENSDARG00000105079	103.88	94.4614	68.9067	77.7266	88.0412	60.9291	56.1614
ENSDARG00000097326	0	0	0	0	0	0	0.83823
ENSDARG00000100959	0	1.11131	0	0	0	0	0
ENSDARG00000006029	280.949	177.81	211.642	219.884	250.176	259.698	235.543
ENSDARG00000090957	2.36092	5.55655	9.84382	4.09087	2.61508	14.9826	6.70584
ENSDARG00000096149	7.08275	2.22262	4.92191	1.02272	3.48678	1.99767	3.35292
ENSDARG00000100896	12.985	11.1131	9.84382	7.15903	20.049	9.98837	12.5735
ENSDARG00000111731	0	0	0.984382	0	0	0.998837	0
ENSDARG00000100565	0	0	0	0	0	0	0
ENSDARG00000070535	2.36092	0	0	0	2.61508	0.998837	0.83823
ENSDARG00000101254	5.9023	11.1131	8.85944	9.20446	11.332	11.986	12.5735
ENSDARG00000097195	0	2.22262	0	0	0	0	0
ENSDARG00000029018	214.844	211.149	189.001	191.248	175.211	164.808	158.426
ENSDARG00000058042	8.26321	5.55655	10.8282	4.09087	7.84525	6.99186	8.3823
ENSDARG00000011961	293.934	256.713	225.423	226.021	244.946	232.729	202.014
ENSDARG00000092083	1.18046	3.33393	3.93753	3.06815	2.61508	1.99767	2.51469
ENSDARG00000000018	244.355	212.26	236.252	218.862	259.765	219.744	296.734
ENSDARG00000102342	0	0	0	0	0	0	0
ENSDARG00000098221	435.589	431.188	423.284	475.564	455.025	463.461	568.32
ENSDARG00000094299	0	0	0	0	0.871695	0	0
ENSDARG00000045747	21.2483	22.2262	13.7813	21.4771	13.0754	11.986	19.2793
ENSDARG00000088044	9.44367	1.11131	5.90629	2.04544	5.23017	6.99186	6.70584
ENSDARG00000109403	0	0	0	0	0	0	0
ENSDARG00000094534	1.18046	3.33393	1.96876	1.02272	2.61508	0.998837	2.51469
ENSDARG00000100492	0	0	0	0	0	0.998837	0
ENSDARG00000073766	165.264	168.919	177.189	170.794	151.675	148.827	109.808
ENSDARG00000095705	249.077	236.709	260.861	252.611	210.95	232.729	191.117
ENSDARG00000091327	0	0	0	0	0	0	0
ENSDARG00000099845	21.2483	21.1149	23.6252	29.6588	35.7395	45.9465	33.5292
ENSDARG00000113738	0	0	0	0	0	0	0
ENSDARG00000098585	0	1.11131	0	1.02272	0	0.998837	0
ENSDARG00000103405	1.18046	1.11131	0	0	0.871695	0	2.51469
ENSDARG00000098179	0	0	0.984382	0	0.871695	0.998837	0
ENSDARG00000005476	54.3011	77.7917	67.9224	60.3404	72.3507	62.9268	70.4114
ENSDARG00000098530	0	0	0	0	0	0	0
ENSDARG00000104476	2.36092	2.22262	0.984382	10.2272	3.48678	0	3.35292
ENSDARG00000078749	1.18046	1.11131	0.984382	0	0.871695	7.9907	1.67646
ENSDARG00000013789	1.18046	1.11131	1.96876	3.06815	0	1.99767	1.67646
ENSDARG00000101065	0	0	0	0	0	0	0
ENSDARG00000005891	238.453	231.153	268.736	262.839	251.048	315.633	208.719
ENSDARG00000097023	0	1.11131	0	0	0.871695	0	1.67646
ENSDARG00000093588	0	0	0.984382	1.02272	0	0	0
ENSDARG00000062808	2.36092	3.33393	0.984382	1.02272	0	1.99767	0
ENSDARG00000097419	0	0	0.984382	0	1.74339	0	0
ENSDARG00000091656	207.761	151.138	183.095	174.885	157.777	223.74	149.205
ENSDARG00000092341	10.6241	8.89048	12.797	5.11359	9.58864	10.9872	5.02938
ENSDARG00000098958	1.18046	0	0	0	0	0	0.83823
ENSDARG00000069912	15.346	28.8941	31.5002	26.5907	37.4829	30.964	45.2644
ENSDARG00000045516	250.257	233.375	366.19	209.657	301.606	388.548	207.043
ENSDARG00000034700	40.1356	80.0143	58.0785	50.1132	61.8903	57.9326	63.7055
ENSDARG00000008986	47.2184	33.3393	50.2035	43.9769	58.4035	71.9163	51.1321
ENSDARG00000105570	2.36092	2.22262	0	1.02272	0.871695	0.998837	0
ENSDARG00000093247	9.44367	6.66786	7.87506	9.20446	12.2037	10.9872	8.3823
ENSDARG00000019328	571.342	749.023	628.036	590.108	666.846	563.344	791.289
ENSDARG00000104932	0	0	0	0	0	0	0
ENSDARG00000045515	55.4816	52.2316	70.8755	69.5448	61.0186	64.9244	60.3526
ENSDARG00000101968	0	0	0	0	0	0	0
ENSDARG00000031777	30.6919	46.675	41.344	39.886	48.8149	40.9523	53.6467
ENSDARG00000102475	1.18046	2.22262	5.90629	1.02272	1.74339	2.99651	0.83823
ENSDARG00000099444	1.18046	0	0.984382	1.02272	0	0.998837	0
ENSDARG00000099850	406.078	370.066	342.565	353.86	352.165	335.609	391.454
ENSDARG00000103946	1.18046	1.11131	1.96876	3.06815	0	2.99651	0
ENSDARG00000098986	1.18046	1.11131	1.96876	3.06815	3.48678	0.998837	0.83823
ENSDARG00000099046	2.36092	3.33393	1.96876	1.02272	0.871695	3.99535	0.83823
ENSDARG00000094973	25.9701	32.228	26.5783	25.568	30.5093	30.964	21.794
ENSDARG00000030614	2968.85	3450.62	3268.15	2950.54	3387.41	2787.76	4698.28
ENSDARG00000098884	3.54138	1.11131	1.96876	0	2.61508	2.99651	1.67646
ENSDARG00000113769	7.08275	2.22262	1.96876	5.11359	2.61508	2.99651	5.02938
ENSDARG00000103119	0	1.11131	0	1.02272	0	0.998837	0.83823
ENSDARG00000063054	24.7896	35.5619	37.4065	30.6815	47.9432	21.9744	38.5586
ENSDARG00000063255	247.896	261.158	286.455	275.111	283.301	254.704	393.968
ENSDARG00000045658	1200.53	1041.3	1133.02	1169.99	920.51	1060.77	774.525
ENSDARG00000094457	0	0	0	0	0	0	0
ENSDARG00000104018	873.54	826.815	799.318	917.378	870.823	937.908	912.833
ENSDARG00000113660	2.36092	2.22262	0	2.04544	3.48678	0	0
ENSDARG00000114124	1.18046	1.11131	0	3.06815	0.871695	0	0.83823
ENSDARG00000024465	325.807	232.264	239.205	290.452	274.584	283.67	253.146
ENSDARG00000103417	3.54138	4.44524	5.90629	3.06815	2.61508	7.9907	5.86761
ENSDARG00000022858	1.18046	4.44524	3.93753	1.02272	1.74339	1.99767	2.51469
ENSDARG00000101688	3.54138	8.89048	2.95315	1.02272	5.23017	3.99535	1.67646
ENSDARG00000041205	23.6092	44.4524	31.5002	30.6815	39.2263	25.9698	36.0439
ENSDARG00000104704	0	2.22262	0.984382	0	0	0	0
ENSDARG00000098612	3.54138	6.66786	2.95315	1.02272	10.4603	2.99651	2.51469
ENSDARG00000100341	1.18046	1.11131	1.96876	1.02272	0.871695	0.998837	1.67646
ENSDARG00000102157	0	0	0.984382	0	0	0	1.67646
ENSDARG00000008439	48.3988	28.8941	42.3284	31.7043	34.8678	39.9535	43.588
ENSDARG00000069780	18.8873	25.5601	29.5315	21.4771	21.7924	22.9733	19.2793
ENSDARG00000098928	5.9023	5.55655	5.90629	6.13631	1.74339	4.99419	1.67646
ENSDARG00000095106	3.54138	1.11131	1.96876	4.09087	3.48678	0.998837	1.67646
ENSDARG00000008235	199.498	187.811	201.798	208.635	164.75	227.735	184.411
ENSDARG00000112648	31.8724	18.8923	31.5002	20.4544	14.8188	27.9674	19.2793
ENSDARG00000101245	0	2.22262	4.92191	1.02272	2.61508	4.99419	3.35292
ENSDARG00000103103	0	1.11131	0	1.02272	1.74339	1.99767	0
ENSDARG00000004592	123.948	114.465	126.001	120.681	135.984	133.844	168.484
ENSDARG00000100655	0	1.11131	1.96876	1.02272	0	0	0
ENSDARG00000116992	0	1.11131	1.96876	7.15903	3.48678	8.98954	2.51469
ENSDARG00000113548	1.18046	0	0	0	0	0	0
ENSDARG00000092000	1.18046	1.11131	1.96876	3.06815	6.10186	4.99419	8.3823
ENSDARG00000094597	0	0	0	0	0	0	0
ENSDARG00000100865	5.9023	0	1.96876	1.02272	1.74339	0.998837	1.67646
ENSDARG00000045748	28.331	35.5619	29.5315	34.7724	43.5847	29.9651	25.9851
ENSDARG00000102340	718.9	836.817	874.131	788.516	876.053	848.013	1015.94
ENSDARG00000101664	0	0	0	1.02272	0	0	0
ENSDARG00000101137	4.72184	3.33393	2.95315	2.04544	2.61508	0.998837	0.83823
ENSDARG00000045486	77.9103	73.3465	79.7349	84.8856	94.143	105.877	100.588
ENSDARG00000029071	27.1506	25.5601	33.469	31.7043	26.1508	30.964	27.6616
ENSDARG00000017355	3.54138	5.55655	9.84382	13.2953	9.58864	10.9872	9.22053
ENSDARG00000096172	1.18046	1.11131	4.92191	2.04544	1.74339	1.99767	2.51469
ENSDARG00000075501	262.062	260.047	224.439	233.18	280.686	309.64	231.352
ENSDARG00000103400	0	1.11131	0	1.02272	1.74339	0.998837	3.35292
ENSDARG00000098621	0	0	0	0	0	0	0
ENSDARG00000100653	0	0	0	0	0	0	0
ENSDARG00000087645	0	4.44524	0	3.06815	4.35847	3.99535	1.67646
ENSDARG00000101760	3.54138	0	0.984382	1.02272	0.871695	0.998837	0.83823
ENSDARG00000034717	8.26321	8.89048	7.87506	13.2953	6.97356	8.98954	5.86761
ENSDARG00000039346	2118.92	1734.76	1844.73	1896.12	1702.42	1991.68	1541.51
ENSDARG00000100777	0	0	0	0	0	0	0
ENSDARG00000093041	2.36092	2.22262	1.96876	1.02272	0.871695	0.998837	2.51469
ENSDARG00000093615	2.36092	1.11131	0.984382	2.04544	0.871695	0	0.83823
ENSDARG00000094443	0	0	0	0	0	0	0
ENSDARG00000100229	0	1.11131	0	0	0.871695	0	0
ENSDARG00000069431	2.36092	1.11131	0	0	0.871695	0.998837	0
ENSDARG00000112450	0	0	0.984382	0	0	0	0
ENSDARG00000094500	0	2.22262	0.984382	0	0.871695	0	0
ENSDARG00000096014	0	0	0	0	0	0	0
ENSDARG00000115628	0	0	0	0	0	0	0
ENSDARG00000099355	33.0529	24.4488	20.672	11.2499	24.4075	14.9826	14.2499
ENSDARG00000031956	29.5115	24.4488	25.5939	26.5907	18.3056	24.9709	25.1469
ENSDARG00000116117	0	0	0	0	0	0.998837	0
ENSDARG00000010784	258.521	226.707	208.689	223.975	199.618	192.776	196.146
ENSDARG00000019420	528.846	643.449	605.395	538.972	613.673	506.411	554.07
ENSDARG00000104804	0	0	0	1.02272	0	0	0
ENSDARG00000098987	0	0	0	0	0	0	0
ENSDARG00000096215	0	0	0	0	0	0	0
ENSDARG00000101223	0	0	0	0	0	0	0
ENSDARG00000109844	64.9252	58.8995	52.1722	57.2722	58.4035	69.9186	56.1614
ENSDARG00000112541	1.18046	1.11131	2.95315	1.02272	2.61508	3.99535	3.35292
ENSDARG00000041199	56.662	41.1185	55.1254	39.886	48.8149	44.9477	51.1321
ENSDARG00000058030	217.204	236.709	241.174	242.384	221.41	257.7	244.763
ENSDARG00000086130	1.18046	0	0	1.02272	0	0	0
ENSDARG00000100221	0	0	1.96876	0	0	0	0
ENSDARG00000018688	41.3161	41.1185	35.4377	34.7724	52.3017	35.9581	23.4705
ENSDARG00000098727	0	0	0	0	0	0	0
ENSDARG00000096105	0	0	0.984382	0	0	0	0
ENSDARG00000098357	0	0	0	0	0	0	0
ENSDARG00000011661	204.219	170.03	175.22	183.067	229.256	222.741	187.764
ENSDARG00000102273	0	1.11131	0	0	0	0	0
ENSDARG00000033179	83.8126	72.2352	74.813	96.1355	104.603	96.8872	105.617
ENSDARG00000104124	3.54138	2.22262	2.95315	4.09087	0	0	3.35292
ENSDARG00000103721	0	0	0	1.02272	0	0.998837	0
ENSDARG00000103597	0	0	0	0	0	0	0
ENSDARG00000101565	11.8046	5.55655	8.85944	9.20446	2.61508	2.99651	14.2499
ENSDARG00000103636	12.985	6.66786	13.7813	11.2499	14.8188	17.9791	7.54407
ENSDARG00000045705	92.0758	82.237	80.7193	86.931	82.811	90.8942	72.926
ENSDARG00000104884	0	1.11131	0	0	0	0	0
ENSDARG00000045704	68.4666	75.5691	64.9692	68.5221	48.8149	54.9361	49.4556
ENSDARG00000018149	835.765	895.716	915.475	804.879	876.053	786.085	798.834
ENSDARG00000110426	83.8126	80.0143	60.0473	68.5221	85.4261	79.907	53.6467
ENSDARG00000097044	69.6471	57.7881	59.0629	63.4085	54.0451	73.914	67.0584
ENSDARG00000079470	60.2034	96.684	119.11	89.9992	119.422	100.883	113.999
ENSDARG00000110670	1.18046	0	0	0	0	0.998837	0
ENSDARG00000099656	0	0	0	0	0.871695	0	0
ENSDARG00000003615	55.4816	44.4524	48.2347	62.3858	100.245	72.9151	85.4995
ENSDARG00000101977	0	0	0	1.02272	0	0	0
ENSDARG00000097990	0	0	0	0	0	0	0
ENSDARG00000110745	0	0	0	0	0	0	1.67646
ENSDARG00000113527	0	0	0	0	0	0	0
ENSDARG00000015824	66.1057	87.7935	88.5944	73.6357	120.294	84.9012	118.19
ENSDARG00000011582	192.415	238.932	287.44	218.862	255.407	167.805	341.998
ENSDARG00000116211	2.36092	1.11131	0.984382	1.02272	1.74339	0	0
ENSDARG00000045768	2045.74	2137.05	2129.22	2093.5	2137.4	2112.54	2213.77
ENSDARG00000006567	68.4666	73.3465	70.8755	60.3404	61.0186	56.9337	41.0733
ENSDARG00000116855	3.54138	0	2.95315	4.09087	3.48678	2.99651	0.83823
ENSDARG00000095446	2.36092	2.22262	1.96876	2.04544	3.48678	0	0
ENSDARG00000097175	0	0	0	1.02272	0	1.99767	1.67646
ENSDARG00000111380	0	0	0	0	0	0	0
ENSDARG00000024306	172.347	176.698	171.282	197.385	172.596	196.771	224.646
ENSDARG00000013596	154.64	162.251	141.751	139.09	166.494	127.851	178.543
ENSDARG00000114577	17.7069	20.0036	24.6095	13.2953	50.5583	17.9791	56.1614
ENSDARG00000045517	2.36092	3.33393	4.92191	3.06815	1.74339	3.99535	1.67646
ENSDARG00000016231	38.9551	12.2244	42.3284	37.8406	27.8942	27.9674	32.691
ENSDARG00000069160	221.926	257.824	217.548	205.566	230.999	219.744	253.984
ENSDARG00000059003	153.46	155.583	138.798	138.067	145.573	139.837	166.808
ENSDARG00000099382	4.72184	3.33393	0	0	3.48678	0.998837	3.35292
ENSDARG00000101392	0	0	0	0	0	0	0
ENSDARG00000005541	122.768	118.91	126.985	128.862	133.369	137.84	110.646
ENSDARG00000098127	0	0	0	0	0	0	0.83823
ENSDARG00000105096	0	0	0	0	0	0	0
ENSDARG00000070220	343.514	312.278	269.721	308.861	302.478	284.669	342.836
ENSDARG00000092304	0	0	0	0	0	0	0
ENSDARG00000104976	0	0	0	0	0	0	0
ENSDARG00000086740	1051.79	877.935	1027.69	997.15	1095.72	1174.63	987.435
ENSDARG00000075956	80.2712	128.912	114.188	115.567	98.5015	91.893	151.72
ENSDARG00000009607	273.867	322.28	304.174	330.338	336.474	353.588	350.38
ENSDARG00000091957	0	0	0	0	0	0	0
ENSDARG00000062797	2010.32	2300.41	2195.17	2033.16	2025.82	1909.78	2565.82
ENSDARG00000007371	0	0	0	0	0.871695	0	0
ENSDARG00000095920	0	0	0	0	0	0	0
ENSDARG00000045518	80.2712	108.908	65.9536	89.9992	85.4261	97.8861	110.646
ENSDARG00000016815	10.6241	10.0018	8.85944	9.20446	11.332	16.9802	5.02938
ENSDARG00000093478	1.18046	1.11131	0.984382	1.02272	2.61508	0	0
ENSDARG00000032919	506.417	541.208	473.488	442.837	494.251	425.505	475.277
ENSDARG00000034095	0	0	0.984382	1.02272	0.871695	0.998837	0
ENSDARG00000097713	0	0	0	0	0	0	0
ENSDARG00000100137	0	0	0	0	0	0	0
ENSDARG00000103208	1.18046	0	2.95315	0	0.871695	2.99651	0.83823
ENSDARG00000027799	60.2034	50.009	70.8755	62.3858	83.6827	90.8942	70.4114
ENSDARG00000097059	0	0	0	0	0	0	0
ENSDARG00000045487	17902.8	15939.5	14239.1	16116	16239.7	17628.5	14931.4
ENSDARG00000045815	4.72184	7.77917	11.8126	6.13631	7.84525	9.98837	11.7352
ENSDARG00000096967	5.9023	10.0018	7.87506	14.3181	15.6905	17.9791	12.5735
ENSDARG00000045749	95.6172	100.018	122.063	98.1809	104.603	106.876	96.3965
ENSDARG00000045510	88.5344	94.4614	81.7037	96.1355	85.4261	81.9047	76.279
ENSDARG00000045886	747.231	887.937	804.24	789.538	944.045	815.051	987.435
ENSDARG00000004336	76.7298	122.244	123.048	101.249	108.962	85.9	108.97
ENSDARG00000093014	0	0	0.984382	0	1.74339	1.99767	0
ENSDARG00000095994	0	0	0	1.02272	0.871695	0	0.83823
ENSDARG00000114236	0	0	0	0	2.61508	0	0.83823
ENSDARG00000088000	1.18046	2.22262	0	4.09087	2.61508	5.99302	6.70584
ENSDARG00000104053	0	0	0	0	0	0	0
ENSDARG00000094584	0	1.11131	0	1.02272	2.61508	0	0
ENSDARG00000104362	0	0	0	0	0	0	0
ENSDARG00000110433	2.36092	0	3.93753	2.04544	0	0.998837	1.67646
ENSDARG00000092926	0	0	0	0	0	0	0
ENSDARG00000097427	0	0	0	0	0	0	0
ENSDARG00000092717	7.08275	5.55655	16.7345	10.2272	7.84525	4.99419	7.54407
ENSDARG00000097775	0	0	0	0	0	0	0
ENSDARG00000097604	0	0	0	0	0	0	0
ENSDARG00000069169	33.0529	51.1203	45.2816	36.8179	45.3281	37.9558	34.3674
ENSDARG00000097139	0	0	0	0	0	0	0
ENSDARG00000016749	56.662	68.9012	59.0629	73.6357	68.8639	54.9361	63.7055
ENSDARG00000029830	5.9023	16.6697	13.7813	15.3408	8.71695	1.99767	5.86761
ENSDARG00000100257	3.54138	3.33393	4.92191	1.02272	4.35847	2.99651	5.02938
ENSDARG00000093747	0	0	0	0	0	0	0
ENSDARG00000078613	9.44367	12.2244	12.797	4.09087	5.23017	3.99535	1.67646
ENSDARG00000098244	0	0	0	0	0	0	0
ENSDARG00000111959	0	0	0	0	0	0	0
ENSDARG00000103091	0	0	0.984382	0	0	0	0
ENSDARG00000087070	0	0	1.96876	0	1.74339	0	0
ENSDARG00000007277	38.9551	27.7828	35.4377	22.4998	33.9961	32.9616	25.1469
ENSDARG00000015222	94.4367	91.1275	99.4226	114.544	88.0412	91.893	123.22
ENSDARG00000115506	2.36092	0	0	0	0	0	0.83823
ENSDARG00000014361	1398.84	1183.55	1228.51	1311.12	1180.27	1251.54	1167.65
ENSDARG00000078728	1.18046	0	0.984382	2.04544	3.48678	1.99767	0.83823
ENSDARG00000087788	4.72184	4.44524	3.93753	6.13631	4.35847	2.99651	2.51469
ENSDARG00000086615	1.18046	8.89048	1.96876	3.06815	1.74339	0.998837	2.51469
ENSDARG00000096473	0	0	0	0	0	0	0
ENSDARG00000016613	5.9023	5.55655	12.797	7.15903	6.10186	12.9849	6.70584
ENSDARG00000039343	583.147	647.894	680.208	638.176	666.846	640.255	800.51
ENSDARG00000090734	0	0	1.96876	1.02272	0.871695	1.99767	2.51469
ENSDARG00000045549	84.9931	67.7899	86.6256	74.6584	65.3771	59.9302	36.8821
ENSDARG00000100723	2.36092	0	2.95315	0	0	2.99651	2.51469
ENSDARG00000013414	1296.14	1285.79	1246.23	1200.67	1256.98	1273.52	1342.85
ENSDARG00000058366	304.558	248.934	297.283	331.361	257.15	284.669	230.513
ENSDARG00000104697	8.26321	8.89048	11.8126	13.2953	15.6905	11.986	12.5735
ENSDARG00000105266	3.54138	2.22262	1.96876	1.02272	0	0	2.51469
ENSDARG00000045519	8.26321	12.2244	14.7657	7.15903	13.9471	10.9872	18.4411
ENSDARG00000032242	15.346	8.89048	12.797	13.2953	17.4339	21.9744	19.2793
ENSDARG00000103381	2.36092	1.11131	4.92191	9.20446	0.871695	1.99767	1.67646
ENSDARG00000094119	0	0	0	0	0.871695	0.998837	0
ENSDARG00000069171	59.023	44.4524	55.1254	54.2041	78.4525	60.9291	76.279
ENSDARG00000078073	382.469	334.504	392.768	419.314	318.169	394.541	352.057
ENSDARG00000092784	0	0	0	1.02272	1.74339	0	0.83823
ENSDARG00000095998	2.36092	1.11131	2.95315	0	0.871695	0	0.83823
ENSDARG00000115017	0	0	0	1.02272	0	0	1.67646
ENSDARG00000096144	0	0	0	0	0	0	0
ENSDARG00000018744	20.0678	18.8923	13.7813	17.3862	10.4603	19.9767	13.4117
ENSDARG00000096024	0	0	0	0	0	0	0
ENSDARG00000032218	82.6321	65.5673	82.6881	87.9538	65.3771	53.9372	67.8967
ENSDARG00000101301	0	0	0	0	0	0	0.83823
ENSDARG00000020086	37.7747	37.7846	24.6095	30.6815	33.1244	33.9605	26.8234
ENSDARG00000102358	0	0	0	0	0	0.998837	0.83823
ENSDARG00000094001	0	0	0	0	0	0	0
ENSDARG00000103045	0	0	0	0	0	0	0
ENSDARG00000097457	7.08275	2.22262	0.984382	6.13631	1.74339	1.99767	0
ENSDARG00000102927	1.18046	2.22262	1.96876	0	0.871695	0.998837	0.83823
ENSDARG00000110256	0	0	0	0	0	0	0
ENSDARG00000045574	72.008	68.9012	61.0317	52.1586	54.0451	37.9558	65.382
ENSDARG00000101524	0	0	0.984382	0	0.871695	0	0
ENSDARG00000096496	1.18046	4.44524	0.984382	2.04544	3.48678	1.99767	3.35292
ENSDARG00000045885	321.085	305.61	294.33	312.952	295.504	282.671	280.807
ENSDARG00000092161	4.72184	3.33393	2.95315	10.2272	5.23017	2.99651	5.02938
ENSDARG00000099036	0	0	0	1.02272	0	0	0
ENSDARG00000103439	0	0	0	0	0.871695	0	0
ENSDARG00000103343	0	0	0	0	0	0	0
ENSDARG00000102917	2.36092	1.11131	0	2.04544	0.871695	0.998837	0
ENSDARG00000112070	1.18046	0	0	0	0	0	0
ENSDARG00000110637	5.9023	8.89048	3.93753	10.2272	12.2037	10.9872	4.19115
ENSDARG00000098095	0	1.11131	1.96876	1.02272	0.871695	0	1.67646
ENSDARG00000004227	16.5264	21.1149	29.5315	11.2499	33.1244	11.986	25.1469
ENSDARG00000104523	0	0	0.984382	0	3.48678	0	3.35292
ENSDARG00000110611	0	0	0	0	0	0	0
ENSDARG00000104423	0	0	0	0	0	0	0
ENSDARG00000105144	1.18046	0	0.984382	2.04544	2.61508	1.99767	2.51469
ENSDARG00000101272	0	2.22262	1.96876	0	0.871695	1.99767	0.83823
ENSDARG00000045750	127.49	144.47	158.485	151.362	130.754	110.871	135.793
ENSDARG00000102931	0	0	0	0	0	0	0
ENSDARG00000069185	113.324	150.027	129.938	129.885	123.781	121.858	94.72
ENSDARG00000069698	7.08275	3.33393	3.93753	4.09087	6.97356	5.99302	4.19115
ENSDARG00000104335	1.18046	0	0	0	0	0	0
ENSDARG00000100699	0	0	0	0	0	0	0
ENSDARG00000103755	12.985	20.0036	18.7033	17.3862	8.71695	9.98837	7.54407
ENSDARG00000096135	7.08275	2.22262	3.93753	2.04544	1.74339	1.99767	0.83823
ENSDARG00000099466	0	0	0	1.02272	0	0	0
ENSDARG00000113391	0	1.11131	0	0	0	0.998837	0.83823
ENSDARG00000034173	10.6241	21.1149	8.85944	4.09087	8.71695	10.9872	10.0588
ENSDARG00000088443	0	0	0	0	0	0	0
ENSDARG00000103371	2.36092	2.22262	0.984382	0	0	0	0.83823
ENSDARG00000112027	0	0	0	2.04544	0	0.998837	0
ENSDARG00000096127	0	0	0	0	0	0	0
ENSDARG00000101382	0	2.22262	0.984382	0	0	0	0
ENSDARG00000013000	84.9931	82.237	56.1098	63.4085	67.1205	34.9593	85.4995
ENSDARG00000101304	0	0	0	0	0	0	0
ENSDARG00000089934	3.54138	2.22262	3.93753	0	1.74339	0	0
ENSDARG00000102853	0	0	0	0	0	0	0
ENSDARG00000095992	0	0	0	0	0	0	0
ENSDARG00000095198	0	0	0	0	0	0	0
ENSDARG00000104416	0	1.11131	0.984382	0	0.871695	0	0
ENSDARG00000093220	1.18046	1.11131	0	0	0	0	0.83823
ENSDARG00000007413	217.204	234.486	239.205	222.953	266.739	195.772	279.969
ENSDARG00000104888	0	1.11131	0	2.04544	0	0	0
ENSDARG00000100165	0	0	0	0	0	0	0
ENSDARG00000095990	0	0	0	0	0	0	0
ENSDARG00000103955	0	0	0.984382	0	0	0.998837	0
ENSDARG00000054321	5456.08	5603.23	3897.17	5499.16	4683.62	4511.75	3805.57
ENSDARG00000098536	0	0	0	0	0	0	0
ENSDARG00000075025	266.784	245.6	259.877	255.68	220.539	277.677	186.925
ENSDARG00000096999	0	2.22262	0	0	0	0	0
ENSDARG00000008867	696.471	593.44	619.176	617.722	648.541	759.116	675.614
ENSDARG00000100647	0	0	0	0	0	0	0
ENSDARG00000095981	0	0	0	0	0.871695	0.998837	0
ENSDARG00000103003	1.18046	5.55655	0.984382	3.06815	4.35847	0.998837	1.67646
ENSDARG00000099597	1.18046	2.22262	0	0	0	0.998837	0
ENSDARG00000109211	0	0	0	0	0.871695	0	0
ENSDARG00000094799	0	2.22262	1.96876	1.02272	0	0	0
ENSDARG00000003811	252.618	240.043	240.189	271.02	273.712	230.731	207.043
ENSDARG00000045752	0	0	0	0	0.871695	0.998837	0
ENSDARG00000088301	3.54138	4.44524	4.92191	7.15903	1.74339	1.99767	1.67646
ENSDARG00000045753	155.821	187.811	192.939	161.589	169.109	196.771	186.087
ENSDARG00000104850	0	0	1.96876	5.11359	2.61508	0.998837	0
ENSDARG00000110403	0	0	0	0	0	0	0
ENSDARG00000092989	1.18046	1.11131	0.984382	1.02272	0	0	0.83823
ENSDARG00000097341	22.4287	24.4488	26.5783	19.4316	16.5622	29.9651	25.9851
ENSDARG00000006038	193.595	204.481	217.548	194.316	177.826	185.784	222.131
ENSDARG00000045880	30.6919	37.7846	40.3597	26.5907	37.4829	33.9605	50.2938
ENSDARG00000090824	0	0	0	0	0	0	0
ENSDARG00000043734	59.023	44.4524	45.2816	43.9769	48.8149	65.9233	62.029
ENSDARG00000074905	17.7069	24.4488	22.6408	11.2499	21.7924	12.9849	28.4998
ENSDARG00000015053	119.226	157.806	147.657	115.567	137.728	121.858	175.19
ENSDARG00000095418	0	0	0	0	0	0	0
ENSDARG00000095155	0	0	0	0	0	0	0
ENSDARG00000092080	0	0	0	0	0	0	0
ENSDARG00000094223	0	0	0	0	0	0	0
ENSDARG00000093803	2.36092	1.11131	0.984382	2.04544	0	0	1.67646
ENSDARG00000096009	0	0	0	0	0	0.998837	0
ENSDARG00000094428	37.7747	38.8959	40.3597	43.9769	41.8413	31.9628	26.8234
ENSDARG00000101555	0	0	0	0	0	0.998837	1.67646
ENSDARG00000102839	0	0	0	1.02272	0	0	0
ENSDARG00000104986	0	0	0	0	0	0	0
ENSDARG00000098851	0	0	0	0	0	0	0
ENSDARG00000093135	4.72184	5.55655	2.95315	3.06815	3.48678	1.99767	2.51469
ENSDARG00000092944	4.72184	0	0	0	3.48678	0.998837	2.51469
ENSDARG00000113582	1.18046	0	0	1.02272	0.871695	0.998837	2.51469
ENSDARG00000069692	7.08275	8.89048	6.89067	9.20446	13.0754	10.9872	11.7352
ENSDARG00000105111	0	0	0	1.02272	0	0	0
ENSDARG00000095126	16.5264	10.0018	14.7657	18.4089	16.5622	11.986	10.0588
ENSDARG00000097347	0	0	0	0	0	0	0
ENSDARG00000100571	0	0	0	0	0	0	0
ENSDARG00000094304	1.18046	0	0.984382	0	0.871695	0	3.35292
ENSDARG00000101842	0	1.11131	2.95315	2.04544	1.74339	2.99651	0.83823
ENSDARG00000025824	115.685	127.801	121.079	120.681	115.935	121.858	139.146
ENSDARG00000076255	0	1.11131	0	3.06815	3.48678	2.99651	4.19115
ENSDARG00000096100	0	0	0	0	0	0	0
ENSDARG00000095571	0	0	0	0	0	0	0
ENSDARG00000077697	2.36092	5.55655	2.95315	3.06815	0.871695	0.998837	2.51469
ENSDARG00000055360	401.356	338.95	334.69	390.678	336.474	409.523	316.851
ENSDARG00000077090	14.1655	17.781	10.8282	15.3408	10.4603	2.99651	6.70584
ENSDARG00000092064	1.18046	0	0	3.06815	0	0	0
ENSDARG00000111024	0	0	0	0	0	0	0
ENSDARG00000115032	0	0	0	0	0	0	0
ENSDARG00000026052	24.7896	16.6697	15.7501	17.3862	13.9471	19.9767	10.897
ENSDARG00000096210	0	1.11131	0	0	0.871695	0.998837	0.83823
ENSDARG00000091062	0	0	0	0	0	0	0
ENSDARG00000053917	69.6471	72.2352	68.9067	59.3177	85.4261	101.881	82.9848
ENSDARG00000096045	44.8574	42.2298	43.3128	39.886	67.1205	71.9163	56.1614
ENSDARG00000014941	135.753	126.689	136.829	138.067	116.807	139.837	115.676
ENSDARG00000101731	0	0	0	0	0	0	0
ENSDARG00000096207	0	0	0	0	0	0	0
ENSDARG00000001953	723.621	557.878	569.957	589.086	307.708	176.794	216.263
ENSDARG00000101817	0	1.11131	0.984382	1.02272	1.74339	0	0.83823
ENSDARG00000088915	4.72184	8.89048	10.8282	3.06815	8.71695	8.98954	13.4117
ENSDARG00000109840	0	0	0	0	0	0	0
ENSDARG00000105161	0	1.11131	0.984382	3.06815	0.871695	0	0
ENSDARG00000024654	66.1057	58.8995	52.1722	64.4312	78.4525	114.866	67.0584
ENSDARG00000100930	0	0	0	0	0	0	0
ENSDARG00000113038	0	0	0	0	0	0	0
ENSDARG00000111688	0	0	0	0	0	0	0
ENSDARG00000029524	495.793	442.302	462.66	518.518	513.428	532.38	509.644
ENSDARG00000039340	173.527	146.693	151.595	162.612	157.777	194.773	163.455
ENSDARG00000112896	0	0	0	0	0	0	0
ENSDARG00000112599	0	0	0	0	0	0	0
ENSDARG00000096026	0	0	0	1.02272	0	0	1.67646
ENSDARG00000045568	371.845	337.838	370.128	366.133	356.523	329.616	364.63
ENSDARG00000094195	0	0	0	0	0	0	0
ENSDARG00000109864	0	0	0	0	0.871695	0	0
ENSDARG00000079892	14.1655	6.66786	12.797	11.2499	2.61508	2.99651	6.70584
ENSDARG00000077794	1.18046	0	0	0	0.871695	0.998837	0.83823
ENSDARG00000101728	0	0	1.96876	1.02272	1.74339	0	0.83823
ENSDARG00000105279	35.4138	31.1167	25.5939	32.727	32.2527	13.9837	29.3381
ENSDARG00000093633	0	0	0	0	0	0	0.83823
ENSDARG00000092940	0	0	0	0	0	0	0
ENSDARG00000045870	348.235	353.397	280.549	266.929	283.301	202.764	227.16
ENSDARG00000093576	1.18046	1.11131	0	0	0	0	0.83823
ENSDARG00000094615	0	1.11131	0	0	0	0	0
ENSDARG00000096467	0	0	0	1.02272	0	0.998837	0
ENSDARG00000100950	0	0	0	0	0	0	0
ENSDARG00000099571	0	0	0	0	0	0	0.83823
ENSDARG00000101087	9.44367	8.89048	13.7813	5.11359	2.61508	6.99186	5.86761
ENSDARG00000101071	1.18046	3.33393	1.96876	3.06815	1.74339	5.99302	1.67646
ENSDARG00000102673	7.08275	7.77917	5.90629	3.06815	2.61508	2.99651	1.67646
ENSDARG00000104787	0	0	0.984382	0	0	0	0
ENSDARG00000002663	249.077	205.592	197.861	223.975	181.312	206.759	165.131
ENSDARG00000100421	2.36092	3.33393	4.92191	1.02272	3.48678	4.99419	3.35292
ENSDARG00000096083	4.72184	4.44524	3.93753	6.13631	0.871695	4.99419	3.35292
ENSDARG00000101421	1.18046	0	2.95315	0	1.74339	2.99651	1.67646
ENSDARG00000045754	30.6919	28.8941	32.4846	34.7724	30.5093	27.9674	24.3087
ENSDARG00000099594	0	0	1.96876	1.02272	0	1.99767	0
ENSDARG00000103324	2.36092	0	3.93753	1.02272	0.871695	0	0.83823
ENSDARG00000094653	1.18046	4.44524	4.92191	2.04544	6.10186	4.99419	1.67646
ENSDARG00000114536	0	0	0.984382	1.02272	0	0	1.67646
ENSDARG00000045755	155.821	145.582	161.439	147.271	166.494	143.833	114.838
ENSDARG00000104897	0	0	1.96876	0	4.35847	0.998837	0.83823
ENSDARG00000099698	0	1.11131	2.95315	1.02272	2.61508	0.998837	1.67646
ENSDARG00000100335	0	0	1.96876	1.02272	0.871695	0	0
ENSDARG00000101756	8.26321	11.1131	13.7813	14.3181	9.58864	6.99186	13.4117
ENSDARG00000012729	224.287	148.916	226.408	222.953	137.728	169.802	102.264
ENSDARG00000103254	0	0	0	0	1.74339	0.998837	0
ENSDARG00000104006	2.36092	7.77917	0.984382	0	3.48678	8.98954	5.86761
ENSDARG00000100329	1.18046	1.11131	0	5.11359	2.61508	1.99767	4.19115
ENSDARG00000098094	2.36092	0	0	2.04544	0.871695	0	1.67646
ENSDARG00000093287	0	0	0	1.02272	0	0	0
ENSDARG00000029944	25.9701	26.6714	23.6252	24.5452	35.7395	41.9512	34.3674
ENSDARG00000112725	9.44367	7.77917	4.92191	1.02272	3.48678	2.99651	4.19115
ENSDARG00000103809	0	0	0	0	0	0	0
ENSDARG00000094191	131.031	118.91	113.204	103.295	135.984	117.863	130.764
ENSDARG00000040610	131.031	160.029	159.47	170.794	143.83	129.849	139.146
ENSDARG00000076272	47.2184	46.675	41.344	55.2268	64.5054	63.9256	79.6319
ENSDARG00000096034	0	0	0	0	0	0	0
ENSDARG00000077488	11.8046	5.55655	7.87506	11.2499	8.71695	7.9907	6.70584
ENSDARG00000112874	4.72184	5.55655	4.92191	3.06815	7.84525	5.99302	10.0588
ENSDARG00000075820	0	2.22262	0	1.02272	0	0.998837	0
ENSDARG00000073959	31.8724	26.6714	16.7345	23.5225	31.381	22.9733	20.1175
ENSDARG00000094132	8.26321	8.89048	8.85944	7.15903	6.10186	11.986	10.897
ENSDARG00000095777	0	2.22262	0	1.02272	0	0.998837	0
ENSDARG00000091026	1.18046	0	0	0	0.871695	0.998837	1.67646
ENSDARG00000096497	0	1.11131	3.93753	1.02272	1.74339	0	0
ENSDARG00000104004	0	0	0	0	0	0	0.83823
ENSDARG00000061951	414.341	397.849	360.284	372.269	302.478	293.658	301.763
ENSDARG00000074547	0	0	0.984382	0	0	0	0
ENSDARG00000096493	0	2.22262	0	0	4.35847	1.99767	1.67646
ENSDARG00000101682	0	0	0.984382	0	0	0	0
ENSDARG00000096478	0	0	0	0	0	0	0
ENSDARG00000096434	0	0	0	0	0	0	0
ENSDARG00000096486	0	0	0	0	0	0	0
ENSDARG00000076313	1.18046	1.11131	1.96876	0	0.871695	0	0
ENSDARG00000074613	33.0529	20.0036	44.2972	29.6588	9.58864	5.99302	5.02938
ENSDARG00000039393	36.5942	12.2244	23.6252	19.4316	7.84525	5.99302	5.86761
ENSDARG00000045706	63.7448	72.2352	84.6568	62.3858	96.7581	107.874	111.485
ENSDARG00000074009	27.1506	22.2262	14.7657	19.4316	25.2791	30.964	17.6028
ENSDARG00000094732	147.557	181.144	162.423	158.521	119.422	121.858	128.249
ENSDARG00000100253	1.18046	0	0	0	0	0.998837	0
ENSDARG00000003200	24.7896	31.1167	34.4534	41.9314	49.6866	49.9419	44.4262
ENSDARG00000010454	31.8724	37.7846	44.2972	59.3177	44.4564	42.95	41.0733
ENSDARG00000089318	5.9023	8.89048	3.93753	2.04544	6.10186	1.99767	0.83823
ENSDARG00000004386	578.425	632.336	647.723	656.585	653.771	618.28	704.114
ENSDARG00000039392	640.989	619	544.363	606.472	524.76	362.578	461.865
ENSDARG00000079222	37.7747	31.1167	31.5002	36.8179	50.5583	36.957	30.1763
ENSDARG00000103527	1.18046	0	0	1.02272	2.61508	0	0.83823
ENSDARG00000088214	57.8425	51.1203	62.0161	57.2722	54.9168	67.9209	62.8673
ENSDARG00000017841	729.524	697.903	726.474	707.721	746.171	831.033	837.392
ENSDARG00000070203	0	0	0	0	0	0	0
ENSDARG00000057334	264.423	257.824	288.424	290.452	263.252	311.637	271.587
ENSDARG00000093846	0	0	0.984382	3.06815	0	0	0
ENSDARG00000104026	1.18046	0	1.96876	1.02272	2.61508	0	0
ENSDARG00000045669	4.72184	1.11131	0.984382	3.06815	6.97356	8.98954	6.70584
ENSDARG00000089831	2.36092	1.11131	2.95315	3.06815	0.871695	0	0
ENSDARG00000045589	0	2.22262	2.95315	2.04544	3.48678	2.99651	0
ENSDARG00000015985	53.1207	58.8995	65.9536	49.0905	51.43	47.9442	63.7055
ENSDARG00000017757	72.008	60.0108	57.0942	59.3177	46.1998	59.9302	24.3087
ENSDARG00000107425	0	1.11131	0.984382	1.02272	0.871695	0.998837	0.83823
ENSDARG00000099346	2.36092	6.66786	8.85944	4.09087	6.97356	3.99535	5.86761
ENSDARG00000100911	0	0	0	0	0	0.998837	0.83823
ENSDARG00000116692	0	4.44524	0	3.06815	0.871695	1.99767	7.54407
ENSDARG00000099544	1.18046	0	0	2.04544	0	1.99767	1.67646
ENSDARG00000099812	212.483	211.149	169.314	189.203	177.826	195.772	194.469
ENSDARG00000096010	0	0	0	0	0	0	0
ENSDARG00000023036	28.331	40.0072	30.5158	29.6588	44.4564	42.95	36.8821
ENSDARG00000116367	0	1.11131	0	1.02272	1.74339	2.99651	0
ENSDARG00000079824	27.1506	20.0036	30.5158	28.6361	28.7659	25.9698	18.4411
ENSDARG00000098077	0	0	0	1.02272	0.871695	0	0
ENSDARG00000096184	0	1.11131	0	1.02272	1.74339	0.998837	0
ENSDARG00000100110	2.36092	1.11131	0.984382	5.11359	1.74339	0.998837	0.83823
ENSDARG00000070408	1.18046	6.66786	16.7345	8.18175	5.23017	14.9826	7.54407
ENSDARG00000104822	1.18046	0	0	0	0	0	0
ENSDARG00000110878	3.54138	1.11131	1.96876	4.09087	1.74339	1.99767	2.51469
ENSDARG00000097728	1.18046	1.11131	1.96876	1.02272	2.61508	0	0
ENSDARG00000096684	8.26321	12.2244	8.85944	7.15903	9.58864	15.9814	14.2499
ENSDARG00000094824	0	0	0	0	0	0	0
ENSDARG00000089640	9.44367	10.0018	6.89067	10.2272	10.4603	10.9872	8.3823
ENSDARG00000045548	1.18046	0	0.984382	0	0	0	0.83823
ENSDARG00000094118	0	5.55655	1.96876	3.06815	7.84525	2.99651	5.86761
ENSDARG00000087241	30.6919	37.7846	38.3909	35.7951	27.8942	19.9767	36.0439
ENSDARG00000021579	60.2034	46.675	67.9224	49.0905	54.9168	69.9186	53.6467
ENSDARG00000109327	3.54138	2.22262	2.95315	3.06815	6.10186	2.99651	5.86761
ENSDARG00000045858	114.505	121.133	131.907	113.522	119.422	116.864	103.102
ENSDARG00000088082	11.8046	1.11131	3.93753	5.11359	5.23017	4.99419	1.67646
ENSDARG00000096047	0	0	0	0	0	0	0
ENSDARG00000101902	1.18046	0	0	0	0	0	0
ENSDARG00000100240	0	3.33393	0	3.06815	1.74339	0.998837	2.51469
ENSDARG00000102713	3.54138	1.11131	0	2.04544	1.74339	0	0.83823
ENSDARG00000104590	0	0	0	0	0	0	0
ENSDARG00000116086	0	1.11131	0	1.02272	0	0	0.83823
ENSDARG00000091381	4.72184	6.66786	1.96876	2.04544	0.871695	1.99767	1.67646
ENSDARG00000101403	0	0	0	1.02272	0.871695	0	0
ENSDARG00000102225	0	3.33393	0.984382	1.02272	0.871695	0.998837	0
ENSDARG00000115256	0	0	0	0	0	0	0
ENSDARG00000100509	0	0	0	0	0	0	0
ENSDARG00000102638	1.18046	1.11131	3.93753	3.06815	2.61508	1.99767	0
ENSDARG00000100464	3.54138	0	0.984382	0	1.74339	1.99767	0
ENSDARG00000091640	21.2483	27.7828	28.5471	26.5907	62.762	58.9314	45.2644
ENSDARG00000100460	0	1.11131	3.93753	2.04544	0.871695	0.998837	0
ENSDARG00000034823	1021.1	1072.41	1098.57	1064.65	968.453	1059.77	937.142
ENSDARG00000096063	0	1.11131	0	0	0	0	0.83823
ENSDARG00000073858	120.407	98.9066	102.376	104.317	75.8374	85.9	106.455
ENSDARG00000094603	0	0	0	0	0	0	0
ENSDARG00000116181	10.6241	13.3357	23.6252	12.2726	14.8188	23.9721	19.2793
ENSDARG00000099180	0	0	0	0	0	0	0.83823
ENSDARG00000099669	0	1.11131	0.984382	0	0	0	0
ENSDARG00000088078	1.18046	3.33393	3.93753	3.06815	1.74339	0.998837	0.83823
ENSDARG00000105119	1.18046	1.11131	3.93753	2.04544	6.10186	0.998837	0.83823
ENSDARG00000092140	0	0	0	0	0	0	0
ENSDARG00000111518	2.36092	1.11131	0	1.02272	0.871695	0.998837	0
ENSDARG00000110769	1.18046	0	1.96876	2.04544	0.871695	0.998837	5.02938
ENSDARG00000038384	4.72184	5.55655	8.85944	11.2499	10.4603	11.986	6.70584
ENSDARG00000094903	0	1.11131	0	1.02272	0	0	0
ENSDARG00000100090	0	0	0	0	0	0	0
ENSDARG00000069402	530.026	592.328	570.942	484.768	488.149	420.511	615.261
ENSDARG00000093831	14.1655	5.55655	4.92191	5.11359	6.97356	6.99186	9.22053
ENSDARG00000006766	1051.79	1012.4	1014.9	1036.01	974.555	894.958	997.494
ENSDARG00000045856	3.54138	1.11131	2.95315	1.02272	0.871695	0.998837	2.51469
ENSDARG00000110852	5.9023	2.22262	2.95315	5.11359	6.97356	3.99535	7.54407
ENSDARG00000092968	11.8046	11.1131	11.8126	12.2726	11.332	8.98954	5.86761
ENSDARG00000043792	1.18046	1.11131	0.984382	2.04544	2.61508	0	0.83823
ENSDARG00000091994	0	4.44524	0.984382	0	0.871695	1.99767	2.51469
ENSDARG00000101946	2.36092	0	0.984382	3.06815	2.61508	1.99767	1.67646
ENSDARG00000103100	0	0	0	0	0	0	0
ENSDARG00000115029	2.36092	1.11131	0	2.04544	0	3.99535	0.83823
ENSDARG00000102031	0	0	0	0	0	0	0
ENSDARG00000098087	2.36092	0	6.89067	3.06815	2.61508	1.99767	9.22053
ENSDARG00000101424	0	0	0	0	0	0	0
ENSDARG00000094212	0	0	0	0	0.871695	0.998837	0.83823
ENSDARG00000088870	3.54138	1.11131	4.92191	5.11359	2.61508	1.99767	2.51469
ENSDARG00000099055	0	0	0	0	0	0	0
ENSDARG00000112369	0	0	0	1.02272	0.871695	0	0
ENSDARG00000020143	860.555	819.036	928.272	814.084	848.159	807.061	531.438
ENSDARG00000099643	0	0	0	0	0	0	0
ENSDARG00000099560	290.393	247.822	262.83	255.68	244.946	238.722	230.513
ENSDARG00000087120	5.9023	16.6697	27.5627	10.2272	8.71695	16.9802	5.86761
ENSDARG00000100434	0	0	0	0	1.74339	0	0.83823
ENSDARG00000117113	0	4.44524	0	0	1.74339	0	1.67646
ENSDARG00000045854	2.36092	3.33393	0.984382	2.04544	0	1.99767	1.67646
ENSDARG00000045851	1.18046	1.11131	1.96876	0	0	0	0
ENSDARG00000102262	2.36092	0	5.90629	2.04544	2.61508	0.998837	6.70584
ENSDARG00000089582	12.985	10.0018	16.7345	6.13631	8.71695	7.9907	5.86761
ENSDARG00000045853	51.9402	45.5637	63.9848	41.9314	54.9168	49.9419	45.2644
ENSDARG00000101843	1.18046	1.11131	2.95315	1.02272	2.61508	1.99767	2.51469
ENSDARG00000113713	0	0	1.96876	1.02272	0	1.99767	1.67646
ENSDARG00000103172	0	0	0	0	0	0	0.83823
ENSDARG00000099440	0	0	0	0	0	0	0
ENSDARG00000104650	0	0	0	0	0	0	0
ENSDARG00000098305	3.54138	0	0.984382	0	2.61508	0	1.67646
ENSDARG00000088847	0	0	0	0	3.48678	0	1.67646
ENSDARG00000099414	1.18046	0	0	1.02272	0	0	0
ENSDARG00000103079	0	0	0	0	0	0	0
ENSDARG00000114558	0	0	0.984382	2.04544	0.871695	0.998837	1.67646
ENSDARG00000038386	94.4367	106.686	103.36	95.1128	105.475	118.862	118.19
ENSDARG00000099789	2.36092	0	0	0	0	0	0
ENSDARG00000099347	0	0	0	0	0	0	0
ENSDARG00000098979	0	0	0	0	0	0	0
ENSDARG00000101772	0	0	0	0	0	0	0.83823
ENSDARG00000100652	0	1.11131	0.984382	0	0	0	0.83823
ENSDARG00000101497	0	0	0	0	0.871695	0	0
ENSDARG00000100142	15.346	23.3375	16.7345	22.4998	18.3056	34.9593	20.1175
ENSDARG00000104239	2.36092	0	1.96876	1.02272	0.871695	1.99767	1.67646
ENSDARG00000099837	5.9023	2.22262	2.95315	3.06815	3.48678	0.998837	4.19115
ENSDARG00000104890	2.36092	2.22262	0.984382	5.11359	6.10186	0	9.22053
ENSDARG00000005453	184.152	241.154	189.986	192.271	166.494	128.85	248.116
ENSDARG00000098892	5.9023	5.55655	11.8126	13.2953	16.5622	8.98954	20.1175
ENSDARG00000100338	0	0	0	0	0	0	0.83823
ENSDARG00000100006	1.18046	2.22262	0	0	0	0.998837	0.83823
ENSDARG00000100671	0	0	0.984382	0	0	0	0
ENSDARG00000032319	128.67	113.354	116.157	101.249	94.143	99.8837	98.073
ENSDARG00000090468	11.8046	24.4488	15.7501	19.4316	9.58864	11.986	15.0881
ENSDARG00000091974	15.346	20.0036	7.87506	20.4544	22.6641	22.9733	12.5735
ENSDARG00000099281	965.616	793.476	857.397	917.378	889.129	892.961	686.511
ENSDARG00000093020	0	0	0	0	0	0	0
ENSDARG00000007175	44.8574	41.1185	33.469	48.0678	54.0451	66.9221	67.8967
ENSDARG00000074223	102.7	86.6822	105.329	97.1582	69.7356	90.8942	51.9703
ENSDARG00000101230	0	0	0	0	0	0	0
ENSDARG00000104819	0	0	0	0	0	0	0
ENSDARG00000104887	2.36092	0	0	3.06815	3.48678	0.998837	1.67646
ENSDARG00000100262	1.18046	0	3.93753	1.02272	1.74339	1.99767	3.35292
ENSDARG00000101828	7.08275	5.55655	4.92191	3.06815	5.23017	0.998837	3.35292
ENSDARG00000104737	0	0	0.984382	0	1.74339	1.99767	0
ENSDARG00000100842	1.18046	2.22262	2.95315	4.09087	0	1.99767	0.83823
ENSDARG00000111998	1.18046	0	1.96876	1.02272	1.74339	1.99767	0.83823
ENSDARG00000002174	59.023	67.7899	59.0629	88.9765	63.6337	57.9326	61.1908
ENSDARG00000110917	1.18046	0	0	1.02272	0	0	0
ENSDARG00000099381	0	0	2.95315	1.02272	0	0	0
ENSDARG00000098628	0	1.11131	0.984382	0	0	0.998837	0
ENSDARG00000100811	0	0	0	0	0	0	0
ENSDARG00000101757	5.9023	1.11131	8.85944	14.3181	11.332	11.986	10.0588
ENSDARG00000099328	1.18046	0	0.984382	3.06815	0.871695	3.99535	3.35292
ENSDARG00000110860	0	0	0	0	0	0	0
ENSDARG00000079985	157.001	154.472	173.251	149.317	186.543	128.85	264.043
ENSDARG00000103218	1.18046	1.11131	2.95315	1.02272	1.74339	0	1.67646
ENSDARG00000099293	0	0	0	0	0	0	0
ENSDARG00000113141	0	1.11131	0	1.02272	0.871695	0.998837	0
ENSDARG00000109255	1.18046	3.33393	0.984382	2.04544	1.74339	1.99767	0.83823
ENSDARG00000105219	1.18046	0	0.984382	0	0.871695	0	1.67646
ENSDARG00000006011	36.5942	44.4524	52.1722	55.2268	50.5583	44.9477	43.588
ENSDARG00000098199	0	0	0	0	0	0	0
ENSDARG00000103306	12.985	12.2244	6.89067	11.2499	14.8188	2.99651	4.19115
ENSDARG00000102156	2.36092	1.11131	4.92191	2.04544	1.74339	0.998837	0.83823
ENSDARG00000098066	0	0	0.984382	3.06815	0.871695	1.99767	3.35292
ENSDARG00000114142	30.6919	25.5601	29.5315	20.4544	27.8942	18.9779	18.4411
ENSDARG00000099711	1.18046	0	1.96876	3.06815	3.48678	0	1.67646
ENSDARG00000112586	0	1.11131	0	0	0	0	0
ENSDARG00000114396	2.36092	1.11131	0.984382	0	0	0.998837	0
ENSDARG00000030153	118.046	113.354	151.595	140.112	127.267	146.829	120.705
ENSDARG00000100463	0	0	0	0	0	0	0
ENSDARG00000045563	308.1	358.953	329.768	374.315	338.218	346.597	291.704
ENSDARG00000045561	2.36092	2.22262	1.96876	3.06815	4.35847	0.998837	5.86761
ENSDARG00000002128	119.226	133.357	162.423	120.681	129.011	144.831	166.808
ENSDARG00000104088	1.18046	1.11131	0.984382	1.02272	1.74339	0	0.83823
ENSDARG00000101528	0	0	0	0	0	0	0
ENSDARG00000103458	0	0	0	0	0	0.998837	0
ENSDARG00000098604	0	2.22262	2.95315	0	0.871695	0.998837	0
ENSDARG00000098991	0	0	0.984382	2.04544	2.61508	2.99651	2.51469
ENSDARG00000098383	0	0	0.984382	1.02272	0.871695	0.998837	0
ENSDARG00000103239	0	0	0	0	1.74339	0	0
ENSDARG00000094175	0	0	0	0	0	0	0
ENSDARG00000104892	0	0	0	0	0.871695	0	0
ENSDARG00000105756	1.18046	2.22262	4.92191	2.04544	2.61508	1.99767	1.67646
ENSDARG00000091393	18.8873	31.1167	24.6095	18.4089	23.5358	20.9756	25.1469
ENSDARG00000113804	1.18046	3.33393	1.96876	1.02272	0.871695	1.99767	0.83823
ENSDARG00000100556	0	0	0.984382	0	0.871695	0	0
ENSDARG00000100160	0	0	0	0	0	0	0
ENSDARG00000105731	5.9023	1.11131	0.984382	11.2499	7.84525	6.99186	10.0588
ENSDARG00000105749	0	0	0	0	0	0	0
ENSDARG00000105829	0	0	0	0	0	0	0
ENSDARG00000075417	21.2483	25.5601	29.5315	26.5907	19.1773	25.9698	20.9558
ENSDARG00000103375	12.985	22.2262	16.7345	17.3862	20.9207	8.98954	28.4998
ENSDARG00000098324	20.0678	26.6714	18.7033	23.5225	22.6641	34.9593	26.8234
ENSDARG00000089598	33.0529	51.1203	42.3284	48.0678	28.7659	30.964	32.691
ENSDARG00000089092	5.9023	2.22262	8.85944	3.06815	8.71695	3.99535	5.02938
ENSDARG00000104446	0	0	0	0	0	0	0
ENSDARG00000089715	5.9023	4.44524	2.95315	3.06815	2.61508	4.99419	5.86761
ENSDARG00000098183	0	0	0	0	0	0	0
ENSDARG00000100864	0	0	0.984382	1.02272	0	0	1.67646
ENSDARG00000103227	0	0	0	0	0	0	0
ENSDARG00000101174	0	1.11131	0	0	0	0	0
ENSDARG00000104266	5.9023	0	0	0	5.23017	0	2.51469
ENSDARG00000099864	9.44367	10.0018	22.6408	11.2499	8.71695	8.98954	6.70584
ENSDARG00000098721	0	0	0.984382	0	0	0	1.67646
ENSDARG00000098722	1.18046	1.11131	0	1.02272	0	0	0
ENSDARG00000098351	0	0	2.95315	2.04544	0	0	0
ENSDARG00000102460	1.18046	0	0.984382	0	0	0	0
ENSDARG00000113826	1.18046	3.33393	1.96876	1.02272	3.48678	2.99651	2.51469
ENSDARG00000116915	0	1.11131	1.96876	2.04544	0	2.99651	0
ENSDARG00000100302	7.08275	12.2244	24.6095	22.4998	10.4603	19.9767	6.70584
ENSDARG00000105696	41.3161	36.6732	42.3284	44.9996	36.6112	31.9628	34.3674
ENSDARG00000103865	37.7747	52.2316	46.266	44.9996	61.8903	44.9477	58.6761
ENSDARG00000103850	75.5494	75.5691	74.813	57.2722	69.7356	68.9198	74.6025
ENSDARG00000105781	4.72184	2.22262	3.93753	2.04544	3.48678	3.99535	5.02938
ENSDARG00000101365	25.9701	34.4506	32.4846	22.4998	31.381	31.9628	23.4705
ENSDARG00000099262	1.18046	8.89048	4.92191	4.09087	1.74339	0.998837	1.67646
ENSDARG00000098189	2.36092	1.11131	2.95315	3.06815	0.871695	0	0
ENSDARG00000091869	22.4287	24.4488	29.5315	31.7043	21.7924	28.9663	23.4705
ENSDARG00000095030	23.6092	20.0036	22.6408	17.3862	23.5358	21.9744	26.8234
ENSDARG00000105728	4.72184	8.89048	11.8126	9.20446	13.0754	1.99767	15.0881
ENSDARG00000095135	41.3161	37.7846	36.4221	33.7497	30.5093	33.9605	46.9409
ENSDARG00000096111	0	0	0	0	0	0	1.67646
ENSDARG00000105713	31.8724	50.009	42.3284	40.9087	28.7659	42.95	46.9409
ENSDARG00000074298	169.986	167.808	154.548	176.93	182.184	117.863	159.264
ENSDARG00000101389	1.18046	0	0	1.02272	0.871695	0.998837	0
ENSDARG00000104167	0	0	0	0	0	0	0
ENSDARG00000098541	0	0	0	0	0	0	0
ENSDARG00000096142	0	0	0	0	0	0	0
ENSDARG00000098389	29.5115	15.5583	29.5315	21.4771	23.5358	30.964	14.2499
ENSDARG00000054957	61.3839	71.1239	56.1098	64.4312	64.5054	53.9372	62.029
ENSDARG00000114364	0	1.11131	0	0	0	0	0.83823
ENSDARG00000104009	0	0	0	0	0	0	0
ENSDARG00000100219	4.72184	7.77917	5.90629	6.13631	5.23017	1.99767	0.83823
ENSDARG00000077239	0	0	0.984382	1.02272	0.871695	2.99651	0.83823
ENSDARG00000096120	60.2034	73.3465	62.0161	56.2495	64.5054	69.9186	67.0584
ENSDARG00000075470	22.4287	14.447	8.85944	22.4998	19.1773	23.9721	15.9264
ENSDARG00000096030	14.1655	12.2244	6.89067	14.3181	6.10186	11.986	4.19115
ENSDARG00000096141	17.7069	27.7828	9.84382	22.4998	13.0754	15.9814	7.54407
ENSDARG00000101193	5.9023	10.0018	8.85944	10.2272	2.61508	5.99302	9.22053
ENSDARG00000073708	1.18046	0	0	1.02272	2.61508	0	0
ENSDARG00000105816	33.0529	24.4488	37.4065	29.6588	33.1244	22.9733	36.8821
ENSDARG00000095670	0	0	0	0	0	0	0
ENSDARG00000103751	23.6092	22.2262	33.469	22.4998	33.1244	29.9651	27.6616
ENSDARG00000102154	44.8574	70.0126	51.1879	60.3404	53.1734	43.9488	46.1027
ENSDARG00000104502	23.6092	14.447	16.7345	24.5452	6.97356	13.9837	8.3823
ENSDARG00000094612	5.9023	15.5583	8.85944	11.2499	7.84525	16.9802	16.7646
ENSDARG00000094551	4.72184	6.66786	6.89067	3.06815	7.84525	6.99186	10.897
ENSDARG00000101484	28.331	16.6697	25.5939	27.6134	16.5622	18.9779	12.5735
ENSDARG00000098220	0	1.11131	0.984382	0	1.74339	0.998837	0.83823
ENSDARG00000099415	0	0	0	0	0	0	0
ENSDARG00000092608	20.0678	22.2262	17.7189	22.4998	32.2527	20.9756	29.3381
ENSDARG00000080016	8.26321	10.0018	2.95315	2.04544	12.2037	6.99186	5.02938
ENSDARG00000105727	0	0	0	0	0	0	0.83823
ENSDARG00000105692	27.1506	37.7846	29.5315	36.8179	35.7395	35.9581	36.0439
ENSDARG00000105806	3.54138	11.1131	4.92191	5.11359	13.0754	5.99302	9.22053
ENSDARG00000100568	3.54138	5.55655	4.92191	3.06815	4.35847	2.99651	1.67646
ENSDARG00000099337	1.18046	2.22262	1.96876	2.04544	3.48678	1.99767	0.83823
ENSDARG00000101634	0	0	1.96876	1.02272	0	3.99535	0.83823
ENSDARG00000113780	4.72184	5.55655	3.93753	2.04544	0.871695	3.99535	2.51469
ENSDARG00000115655	1.18046	2.22262	3.93753	4.09087	5.23017	8.98954	5.02938
ENSDARG00000102999	1.18046	1.11131	1.96876	0	1.74339	1.99767	1.67646
ENSDARG00000103497	0	0	0	0	0	0	0
ENSDARG00000098494	1.18046	0	0	0	0	0	0
ENSDARG00000109697	2.36092	0	0.984382	2.04544	0.871695	4.99419	3.35292
ENSDARG00000112878	0	1.11131	0	1.02272	1.74339	0	2.51469
ENSDARG00000103247	0	0	0	1.02272	0.871695	0.998837	0
ENSDARG00000109319	1.18046	2.22262	0.984382	0	0.871695	2.99651	4.19115
ENSDARG00000101807	2.36092	2.22262	0.984382	1.02272	4.35847	0	2.51469
ENSDARG00000105091	0	1.11131	0.984382	2.04544	2.61508	0.998837	0.83823
ENSDARG00000103283	0	0	0	0	0	0	0.83823
ENSDARG00000099090	0	0	0.984382	0	3.48678	0.998837	3.35292
ENSDARG00000105242	0	0	0	0	0	0	0
ENSDARG00000104561	4.72184	4.44524	12.797	6.13631	6.97356	7.9907	12.5735
ENSDARG00000104341	5.9023	5.55655	7.87506	7.15903	4.35847	7.9907	2.51469
ENSDARG00000100752	119.226	170.03	193.923	175.908	169.109	127.851	151.72
ENSDARG00000105760	20.0678	21.1149	22.6408	22.4998	37.4829	10.9872	34.3674
ENSDARG00000105744	288.032	330.059	309.096	296.588	302.478	286.666	372.174
ENSDARG00000114716	14.1655	7.77917	6.89067	6.13631	6.10186	2.99651	11.7352
ENSDARG00000102884	2.36092	1.11131	0	6.13631	0.871695	0	0
ENSDARG00000101327	0	0	0.984382	0	0.871695	0.998837	0
ENSDARG00000017108	9.44367	16.6697	14.7657	8.18175	11.332	7.9907	12.5735
ENSDARG00000105822	190.054	172.253	138.798	129.885	151.675	124.855	165.131
ENSDARG00000098835	0	0	0	0	0	0	0
ENSDARG00000110810	5.9023	2.22262	3.93753	10.2272	3.48678	4.99419	1.67646
ENSDARG00000086179	2.36092	1.11131	0.984382	0	0	0	0
ENSDARG00000098444	3.54138	0	2.95315	1.02272	2.61508	0.998837	0.83823
ENSDARG00000100743	3.54138	0	4.92191	1.02272	2.61508	0	0.83823
ENSDARG00000099910	0	0	0	0	0	0	0
ENSDARG00000017454	285.671	302.276	331.737	256.702	324.27	397.537	456.836
ENSDARG00000104619	0	0	0	1.02272	1.74339	0	0
ENSDARG00000101388	4.72184	4.44524	1.96876	1.02272	4.35847	2.99651	2.51469
ENSDARG00000068830	22.4287	21.1149	25.5939	13.2953	9.58864	16.9802	13.4117
ENSDARG00000102616	0	0	0	0	0.871695	2.99651	0
ENSDARG00000101966	0	0	0	0	0	0	0
ENSDARG00000102360	0	0	0	0	0	0	0
ENSDARG00000100624	159.362	154.472	126.985	156.476	161.264	137.84	167.646
ENSDARG00000102191	193.595	218.928	221.486	221.93	209.207	173.798	244.763
ENSDARG00000103844	3.54138	1.11131	5.90629	2.04544	7.84525	2.99651	4.19115
ENSDARG00000099529	0	0	0	0	0.871695	0	0
ENSDARG00000098369	0	0	0.984382	2.04544	0	0.998837	0
ENSDARG00000102468	7.08275	3.33393	0.984382	0	2.61508	0	2.51469
ENSDARG00000090392	2.36092	5.55655	6.89067	4.09087	4.35847	4.99419	5.02938
ENSDARG00000102575	1.18046	1.11131	0	0	0	0.998837	2.51469
ENSDARG00000104916	3.54138	12.2244	10.8282	12.2726	12.2037	6.99186	10.897
ENSDARG00000099112	2.36092	0	0.984382	0	4.35847	0	2.51469
ENSDARG00000100348	1.18046	2.22262	0.984382	2.04544	2.61508	2.99651	0.83823
ENSDARG00000104966	1.18046	4.44524	1.96876	2.04544	0	0.998837	0.83823
ENSDARG00000103197	0	0	0.984382	2.04544	0	0.998837	0.83823
ENSDARG00000098218	1.18046	4.44524	3.93753	2.04544	2.61508	2.99651	4.19115
ENSDARG00000102432	1.18046	2.22262	1.96876	1.02272	1.74339	0.998837	0.83823
ENSDARG00000103314	0	0	0.984382	3.06815	0.871695	0.998837	0
ENSDARG00000101653	0	3.33393	1.96876	2.04544	0	0.998837	1.67646
ENSDARG00000100405	3.54138	4.44524	4.92191	3.06815	1.74339	0.998837	1.67646
ENSDARG00000098741	1.18046	0	0	1.02272	0.871695	0.998837	0
ENSDARG00000101571	0	1.11131	1.96876	1.02272	0	2.99651	0.83823
ENSDARG00000104956	1.18046	7.77917	11.8126	6.13631	9.58864	1.99767	6.70584
ENSDARG00000098653	0	0	0	1.02272	0	0	0.83823
ENSDARG00000104008	0	0	0	0	0	2.99651	0.83823
ENSDARG00000104166	4.72184	5.55655	4.92191	5.11359	6.10186	6.99186	4.19115
ENSDARG00000101551	2.36092	0	1.96876	0	0	0.998837	4.19115
ENSDARG00000112632	2.36092	3.33393	10.8282	4.09087	0.871695	6.99186	4.19115
ENSDARG00000112990	0	0	0	0	0	0	0
ENSDARG00000110543	0	0	0	0	0	0	0
ENSDARG00000116378	49.5793	46.675	25.5939	57.2722	100.245	124.855	82.9848
ENSDARG00000088367	7.08275	4.44524	2.95315	2.04544	4.35847	5.99302	6.70584
ENSDARG00000117168	0	0	0	0	0	0	0
ENSDARG00000105058	0	0	0	0	0	0	0.83823
ENSDARG00000100143	64.9252	96.684	63.0004	79.772	91.5279	55.9349	72.926
ENSDARG00000100001	2.36092	5.55655	0.984382	3.06815	2.61508	3.99535	6.70584
ENSDARG00000101908	437.95	437.856	404.581	373.292	434.976	401.533	495.394
ENSDARG00000110802	0	0	0	0	0	0	0
ENSDARG00000111326	23.6092	16.6697	18.7033	11.2499	22.6641	17.9791	18.4411
ENSDARG00000112487	2.36092	0	1.96876	2.04544	1.74339	1.99767	2.51469
ENSDARG00000043798	5.9023	6.66786	4.92191	3.06815	2.61508	6.99186	2.51469
ENSDARG00000101912	0	0	0	0	0	0	0
ENSDARG00000101967	1632.57	1661.41	1526.78	1527.94	1531.57	1487.27	1699.09
ENSDARG00000115988	0	0	0	0	0	0	0
ENSDARG00000092436	0	0	0	0	0	0	1.67646
ENSDARG00000101014	1.18046	0	0	0	0.871695	0	0
ENSDARG00000114030	1.18046	1.11131	3.93753	2.04544	1.74339	5.99302	4.19115
ENSDARG00000114743	0	0	0	0	0	0	0
ENSDARG00000101049	2.36092	1.11131	4.92191	2.04544	4.35847	2.99651	3.35292
ENSDARG00000098811	20.0678	12.2244	14.7657	12.2726	17.4339	15.9814	22.6322
ENSDARG00000102791	0	1.11131	0	1.02272	4.35847	1.99767	5.86761
ENSDARG00000103102	14.1655	20.0036	17.7189	17.3862	12.2037	6.99186	16.7646
ENSDARG00000102561	0	1.11131	0	0	0	0.998837	2.51469
ENSDARG00000105051	0	0	0	0	0	0	0
ENSDARG00000117206	0	0	0	0	0	0	0
ENSDARG00000109260	0	0	0	0	0	0	0
ENSDARG00000109896	0	0	0	0	0	0	0
ENSDARG00000108269	0	0	0	0	0	0	0
ENSDARG00000110249	0	0	0	0	0	0	0
ENSDARG00000111835	0	0	0	0	0	0	0
ENSDARG00000111955	0	0	0	0	0	0	0
ENSDARG00000114517	0	0	0	0	0	0	0
ENSDARG00000081218	0	1.11131	0	0	0	0	0
ENSDARG00000113283	0	0	0	0	0	0	0
ENSDARG00000109244	0	0	0	0	0	0	0
ENSDARG00000076624	138.114	128.912	172.267	122.726	113.32	134.843	132.44
ENSDARG00000109530	0	0	0	0	0	0	0
ENSDARG00000114277	0	0	0	0	0	0	0
ENSDARG00000113973	0	0	0	0	0	0	0
ENSDARG00000114101	0	0	0	0	0	0	0
ENSDARG00000108019	0	0	0	0	0	0	0
ENSDARG00000116234	0	0	0	0	0	0	0
ENSDARG00000109894	0	0	0	0	0	0	0
ENSDARG00000116121	0	0	0	0	0	0	0
ENSDARG00000112158	0	0	0	0	0	0	0
ENSDARG00000110135	0	0	0	0	0	0	0
ENSDARG00000116282	0	0	0	0	0	0	0
ENSDARG00000113873	0	0	0	0	0	0	0
ENSDARG00000110785	0	0	0	0	0	0	0
ENSDARG00000082287	0	0	0	0	0	0.998837	0.83823
ENSDARG00000113006	0	0	0	0	0	0	0
ENSDARG00000114545	0	0	0	0	0	0	0
ENSDARG00000112350	0	0	0	0	0	0	0
ENSDARG00000111563	0	0	0	0	0	0	0
ENSDARG00000115134	0	0	0	0	0	0	0
ENSDARG00000117183	0	0	0	0	0	0	0
ENSDARG00000115210	0	0	0	0	0	0	0
ENSDARG00000116675	0	0	0	0	0	0	0
ENSDARG00000114183	0	0	0	0	0	0	0
ENSDARG00000110847	0	0	0	0	0	0	0
ENSDARG00000090401	9.44367	8.89048	11.8126	13.2953	12.2037	7.9907	5.86761
ENSDARG00000115366	0	0	0	0	0	0	0
ENSDARG00000101647	0	0	0	0	0	0	0
ENSDARG00000111857	0	0	0	0	0	0	0
ENSDARG00000114596	0	0	0	0	0	0	0
ENSDARG00000113211	0	0	0	0	0	0	0
ENSDARG00000114441	0	0	0	0	0	0	0
ENSDARG00000116873	0	0	0	0	0	0	0
ENSDARG00000111577	0	0	0	0	0	0	0
ENSDARG00000112757	0	0	0	0	0	0	0
ENSDARG00000116063	0	0	0	0	0	0	0
ENSDARG00000116559	0	0	0	0	0	0	0
ENSDARG00000090998	68.4666	76.6804	80.7193	82.8402	81.9393	91.893	85.4995
ENSDARG00000116396	0	0	0	0	0	0	0
ENSDARG00000112939	0	0	0	0	0	0	0
ENSDARG00000116023	0	2.22262	0	0	0.871695	0.998837	0
ENSDARG00000113979	0	0	0	0	0	0	0
ENSDARG00000080512	0	0	0	0	0	0	0
ENSDARG00000110373	0	0	0	0	0	0	0
ENSDARG00000105067	1.18046	1.11131	0	0	0.871695	0	0.83823
ENSDARG00000104301	44.8574	27.7828	40.3597	48.0678	35.7395	32.9616	27.6616
ENSDARG00000111566	0	0	0	0	0	0	0
ENSDARG00000111749	0	0	0	0	0	0	0
ENSDARG00000112126	1.18046	0	0.984382	0	0.871695	0	0.83823
ENSDARG00000115443	0	0	0	0	0	0	0
ENSDARG00000105739	1.18046	3.33393	0	2.04544	0	0	0.83823
ENSDARG00000100660	42.4965	24.4488	31.5002	32.727	37.4829	33.9605	25.9851
ENSDARG00000104163	24.7896	20.0036	21.6564	25.568	16.5622	19.9767	23.4705
ENSDARG00000111726	0	0	0	0	0	0	0
ENSDARG00000083126	2.36092	1.11131	0.984382	0	0.871695	0	3.35292
ENSDARG00000101714	0	0	0	0	0	0	0
ENSDARG00000105746	2.36092	3.33393	4.92191	1.02272	0	4.99419	1.67646
ENSDARG00000114904	0	0	0	0	0	0	0
ENSDARG00000111330	0	0	0	0	0	0	0
ENSDARG00000114693	0	0	0	0	0	0	0
ENSDARG00000113647	0	0	0	0	0	0.998837	0
ENSDARG00000115323	0	0	0	0	0	0	0
ENSDARG00000115589	0	0	0	0	0	0	0
ENSDARG00000112506	0	0	0	0	0	0	0
ENSDARG00000098196	8.26321	5.55655	8.85944	10.2272	6.97356	6.99186	12.5735
ENSDARG00000110957	0	0	0	0	0	0	0
ENSDARG00000116749	0	0	0	0	0	0	0
ENSDARG00000084828	0	0	0	0	0.871695	1.99767	0
ENSDARG00000112468	0	0	0	0	0	0	0
ENSDARG00000106389	0	0	0	0	0	0	0
ENSDARG00000113830	0	0	0	0	0	0	0
ENSDARG00000112296	0	0	0	0	0	0	0
ENSDARG00000110138	0	0	0	0	0	0	0
ENSDARG00000110007	0	0	0	0	0	0	0
ENSDARG00000115654	0	0	0	0	0	0	0
ENSDARG00000111124	0	0	0	0	0	0	0
ENSDARG00000116481	0	0	0	0	0	0	0
ENSDARG00000105976	29.5115	17.781	23.6252	23.5225	21.7924	34.9593	25.9851
ENSDARG00000113020	0	0	0	0	0	0	0
ENSDARG00000109802	0	0	0	0	0	0	0
ENSDARG00000039724	2.36092	4.44524	4.92191	4.09087	5.23017	6.99186	5.86761
ENSDARG00000112858	0	0	0.984382	0	0	0.998837	0
ENSDARG00000104226	0	0	0	0	0	0	0
ENSDARG00000113119	0	0	0	0	0	0	0
ENSDARG00000109967	0	0	0	0	0	0	0
ENSDARG00000114332	1.18046	0	0	0	0.871695	0.998837	1.67646
ENSDARG00000104674	2941.7	2753.83	2442.25	2621.23	2546.22	2726.83	2550.74
ENSDARG00000116653	0	0	0	0	0	0	0
ENSDARG00000111191	0	0	0	0	0	0	0
ENSDARG00000113618	0	0	0	0	0	0	0
ENSDARG00000110605	0	0	0	0	0	0	0
ENSDARG00000111346	0	0	0	0	0	0	0
ENSDARG00000116572	0	0	0	0	0	0	0
ENSDARG00000093865	0	0	0	0	0	0	0
ENSDARG00000112166	0	0	0	0	0	0	0
ENSDARG00000101971	0	0	0	0	0	0	0
ENSDARG00000111220	0	0	0	0	0	0	0
ENSDARG00000114956	0	0	0	0	0	0	0
ENSDARG00000070414	0	0	0	1.02272	0	0	0
ENSDARG00000059409	7.08275	3.33393	7.87506	5.11359	1.74339	1.99767	2.51469
ENSDARG00000063686	147.557	100.018	111.235	131.931	112.449	109.872	101.426
ENSDARG00000099048	2.36092	0	0	1.02272	2.61508	0.998837	0
ENSDARG00000043802	4.72184	2.22262	3.93753	4.09087	7.84525	2.99651	1.67646
ENSDARG00000116298	0	0	0	0	0	0	0
ENSDARG00000116574	0	0	0	1.02272	0	1.99767	0.83823
ENSDARG00000113526	0	0	0	0	0	0	0
ENSDARG00000114289	0	0	0	0	1.74339	0	0
ENSDARG00000112928	0	3.33393	3.93753	2.04544	4.35847	0	2.51469
ENSDARG00000025601	0	0	0	0	0	0	0
ENSDARG00000109871	0	0	0	0	0	0	0
ENSDARG00000114317	0	1.11131	0	1.02272	0	0	0
ENSDARG00000104041	23.6092	22.2262	20.672	23.5225	35.7395	34.9593	34.3674
ENSDARG00000053695	59.023	57.7881	61.0317	54.2041	61.8903	50.9407	42.7498
ENSDARG00000114042	0	0	0	0	0	0	0
ENSDARG00000098716	0	0	0	0	0	0	0
ENSDARG00000113971	57.8425	50.009	40.3597	42.9542	59.2752	54.9361	35.2057
ENSDARG00000102283	0	0	0	0	0	0	0
ENSDARG00000101680	426.146	437.856	473.488	441.814	408.825	447.479	445.939
ENSDARG00000112940	3.54138	0	0	0	0.871695	0	0
ENSDARG00000100898	0	0	0	0	0	0	0
ENSDARG00000106138	3.54138	5.55655	0.984382	3.06815	0.871695	4.99419	2.51469
ENSDARG00000099821	1.18046	0	0.984382	0	0.871695	1.99767	0
ENSDARG00000111421	0	0	0	0	0	0	0
ENSDARG00000082618	0	0	0	0	0	0	0
ENSDARG00000114375	0	0	0	0	0	0	0
ENSDARG00000112345	0	0	0	0	0	0	0
ENSDARG00000115251	0	0	0	0	0	0	0
ENSDARG00000112430	0	0	0	0	0	0	0
ENSDARG00000112696	0	0	0	0	0	0	0
ENSDARG00000109941	0	0	0	0	0	0	0
ENSDARG00000105038	2.36092	0	1.96876	3.06815	3.48678	1.99767	2.51469
ENSDARG00000116816	0	0	0	0	0	0	0
ENSDARG00000103784	0	0	0	0	0	0	0
ENSDARG00000114078	0	0	0	0	0	0	0
ENSDARG00000111255	0	0	0	0	0	0	0
ENSDARG00000110389	0	0	0	0	0	0	0
ENSDARG00000117071	0	0	0	0	0	0	0
ENSDARG00000110162	0	0	0	0	0	0	0
ENSDARG00000005126	16.5264	31.1167	24.6095	20.4544	27.8942	20.9756	33.5292
ENSDARG00000106953	0	0	0	0	0	0	0
ENSDARG00000113908	0	0	0	0	0	0	0
ENSDARG00000116475	0	0	0	0	0	0	0
ENSDARG00000111198	1.18046	0	0	0	0	0	0
ENSDARG00000113362	0	0	0	0	0	0	0
ENSDARG00000110454	2.36092	2.22262	4.92191	3.06815	1.74339	4.99419	0.83823
ENSDARG00000111875	0	1.11131	0	0	1.74339	0	0
ENSDARG00000110122	0	0	0	0	0	0	0
ENSDARG00000087544	4.72184	7.77917	8.85944	11.2499	6.97356	18.9779	8.3823
ENSDARG00000116616	0	0	0	0	0	0	0
ENSDARG00000098775	0	0	0	0	0	0	0
ENSDARG00000114362	0	0	0	0	0	0	0
ENSDARG00000112901	0	0	0	0	0	0	0
ENSDARG00000110080	0	0	0	0	0	0	0
ENSDARG00000116910	0	0	0	0	0	0	0
ENSDARG00000114969	0	0	0	0	0	0	0
ENSDARG00000082790	0	0	0	0	0	0	0
ENSDARG00000116138	0	0	0	0	0	0	0
ENSDARG00000113652	0	0	0	0	0	0	0
ENSDARG00000112802	0	0	0	0	0	0	0
ENSDARG00000084778	0	0	0	0	0	0	0
ENSDARG00000114761	0	0	0	0	0	0	0
ENSDARG00000109781	0	0	0	0	0	0	0
ENSDARG00000114506	0	0	0	0	0	0	0
ENSDARG00000114963	0	1.11131	0.984382	0	0	0	0
ENSDARG00000115466	0	0	0	0	0	0	0
ENSDARG00000112061	3.54138	6.66786	1.96876	1.02272	3.48678	1.99767	2.51469
ENSDARG00000113672	0	0	0	0	0	0	0
ENSDARG00000114391	0	0	0	0	0	0	0
ENSDARG00000110470	231.37	237.82	254.955	181.021	259.765	236.724	331.101
ENSDARG00000083413	0	0	0	0	0	0	0
ENSDARG00000115693	0	0	0	0	0	0	0
ENSDARG00000115393	0	0	0	0	0	0	0
ENSDARG00000112457	0	0	0	0	0	0	0
ENSDARG00000116681	0	0	0	0	0	0	0
ENSDARG00000100931	0	0	0	0	0	0	0
ENSDARG00000114421	0	0	0	0	0	0	0
ENSDARG00000111520	0	0	0	0	0	0	0
ENSDARG00000110538	0	0	0	0	0	0	0
ENSDARG00000111592	0	0	0	0	0	0	0
ENSDARG00000114485	0	0	0	0	0	0	0
ENSDARG00000111975	0	0	0	0	0	0	0
ENSDARG00000112684	0	0	0	0	0	0	0
ENSDARG00000114924	0	0	0	0	0	0	0
ENSDARG00000110404	0	0	0.984382	0	0.871695	0	0
ENSDARG00000077266	2.36092	2.22262	1.96876	0	1.74339	2.99651	0.83823
ENSDARG00000113298	0	0	0	0	0	0	0
ENSDARG00000113340	0	0	0	0	0	0	0
ENSDARG00000111674	0	0	0	0	0	0	0
ENSDARG00000081807	1.18046	0	1.96876	0	0.871695	0	0
ENSDARG00000102586	54.3011	51.1203	66.938	59.3177	50.5583	54.9361	45.2644
ENSDARG00000107526	34.2333	24.4488	30.5158	39.886	33.9961	37.9558	21.794
ENSDARG00000113612	0	0	0	0	0	0	0
ENSDARG00000114678	5.9023	1.11131	0.984382	3.06815	4.35847	0	0
ENSDARG00000092938	1.18046	0	0	0	0.871695	0	0
ENSDARG00000104616	0	0	0	0	0	0	0
ENSDARG00000113483	0	0	0	0	0	0	0
ENSDARG00000109951	0	0	0	0	0	0	0
ENSDARG00000109515	0	0	0	0	0	0	0
ENSDARG00000115686	0	0	0	0	0	0	0
ENSDARG00000111541	0	0	0	0	0	0	0
ENSDARG00000101813	609.117	646.783	697.927	647.381	726.122	708.176	880.142
ENSDARG00000113105	0	0	0	0	0	0	0
ENSDARG00000099590	0	0	0	0	0	0	0
ENSDARG00000102123	34.2333	51.1203	40.3597	57.2722	38.3546	53.9372	59.5144
ENSDARG00000108420	0	0	0	0	0	0	0
ENSDARG00000112473	1.18046	0	1.96876	3.06815	0.871695	0.998837	2.51469
ENSDARG00000104049	350.596	367.844	371.112	378.406	341.704	305.644	397.321
ENSDARG00000109254	0	0	0	0	0	0	0
ENSDARG00000114915	0	0	0	0	0	0	0
ENSDARG00000101156	0	0	0	0	0	0	0
ENSDARG00000069244	42.4965	41.1185	55.1254	55.2268	40.098	39.9535	25.9851
ENSDARG00000110974	0	0	0	0	0	0	0
ENSDARG00000117006	0	0	0	0	0	0	0
ENSDARG00000109339	0	0	1.96876	1.02272	0.871695	0	0
ENSDARG00000102474	216.024	206.704	150.61	178.976	136.856	131.847	146.69
ENSDARG00000114521	0	0	0	1.02272	0	0	0
ENSDARG00000115524	2.36092	1.11131	0	2.04544	1.74339	0.998837	0.83823
ENSDARG00000103350	157.001	168.919	160.454	127.84	179.569	144.831	185.249
ENSDARG00000080902	0	0	0	0	0	0	0
ENSDARG00000113016	2.36092	2.22262	5.90629	4.09087	3.48678	2.99651	6.70584
ENSDARG00000111460	0	0	0	0	0	0	0
ENSDARG00000109385	0	0	0	0	0	0	0
ENSDARG00000103495	1.18046	0	1.96876	2.04544	2.61508	2.99651	1.67646
ENSDARG00000111217	0	0	0	0	0	0	0
ENSDARG00000115532	0	0	0	0	0	0	0
ENSDARG00000117047	0	0	0	0	0	0	0
ENSDARG00000116964	0	0	0	0	0	0	0
ENSDARG00000032627	230.19	218.928	242.158	234.202	244.075	261.695	238.057
ENSDARG00000115011	0	0	0	0	0	0	0
ENSDARG00000115833	0	0	0	0	0	0	0
ENSDARG00000115434	0	0	0	0	0	0	0
ENSDARG00000099824	3.54138	0	1.96876	2.04544	0	0.998837	0
ENSDARG00000112603	0	0	0	0	0	0	0
ENSDARG00000115588	1.18046	0	0.984382	0	0.871695	1.99767	3.35292
ENSDARG00000111322	0	0	0	0	0	0	0
ENSDARG00000116916	0	0	0	0	0	0	0
ENSDARG00000099787	11.8046	2.22262	7.87506	4.09087	5.23017	6.99186	8.3823
ENSDARG00000114711	1.18046	1.11131	3.93753	3.06815	0.871695	0.998837	0
ENSDARG00000114860	0	0	0	0	0	0	0
ENSDARG00000111887	0	0	0	0	0	0	0
ENSDARG00000112989	0	0	0	0	0	0	0
ENSDARG00000111137	0	0	0	0	0	0	0
ENSDARG00000110052	0	0	0	0	0	0	0
ENSDARG00000113699	0	0	0.984382	0	0.871695	0.998837	0
ENSDARG00000111403	0	0	0	0	0	0	0
ENSDARG00000111278	0	0	0	0	0	0	0
ENSDARG00000113358	0	0	0	0	0	0	0
ENSDARG00000113608	0	0	0	0	0	0	0
ENSDARG00000112406	0	0	0	0	0	0	0
ENSDARG00000108552	0	0	0	0	0	0	0
ENSDARG00000114371	0	0	0	0	0	0	0
ENSDARG00000110640	0	0	0	0	0	0	0
ENSDARG00000110053	0	0	0	0	0	0	0
ENSDARG00000110196	0	0	0	0	0	0	0
ENSDARG00000063578	67.2862	120.022	74.813	85.9083	74.9657	73.914	89.6907
ENSDARG00000113294	2.36092	0	0	1.02272	2.61508	0.998837	3.35292
ENSDARG00000063672	408.439	414.519	443.956	429.542	407.953	395.54	432.527
ENSDARG00000114561	0	0	0	0	0	0	0
ENSDARG00000114772	0	0	0	0	0	0	0
ENSDARG00000113301	0	0	0	0	0	0	0
ENSDARG00000116657	0	0	0	0	0	0	0
ENSDARG00000116359	0	0	0	0	0	0	0
ENSDARG00000086720	0	1.11131	0	0	0.871695	0	0
ENSDARG00000116114	0	0	0	0	0	0	0
ENSDARG00000114713	0	0	0	0	0	0	0
ENSDARG00000111851	0	0	0	0	0	0	0
ENSDARG00000088002	0	2.22262	1.96876	1.02272	0	1.99767	0
ENSDARG00000112536	0	0	0	0	0	0	0
ENSDARG00000116579	0	0	0	0	0	0	0
ENSDARG00000092197	0	0	0	0	0	0	0
ENSDARG00000114645	0	1.11131	0.984382	1.02272	0.871695	0	0.83823
ENSDARG00000110822	0	0	0	0	0	0	0
ENSDARG00000114311	0	0	0	0	0	0	0
ENSDARG00000117139	0	0	0	0	0	0	0
ENSDARG00000115510	0	0	0	0	0	0	0
ENSDARG00000115258	0	0	0	0	0	0	0
ENSDARG00000106572	0	0	0	0	0	0	0
ENSDARG00000110813	0	0	0	0	0	0	0
ENSDARG00000114836	0	0	0	0	0	0	0
ENSDARG00000086752	0	1.11131	3.93753	1.02272	0.871695	2.99651	0.83823
ENSDARG00000111026	2.36092	3.33393	1.96876	4.09087	5.23017	4.99419	3.35292
ENSDARG00000091499	1.18046	2.22262	1.96876	1.02272	0	0	0
ENSDARG00000114192	0	0	0	0	0	0	0
ENSDARG00000112719	9.44367	0	1.96876	2.04544	4.35847	1.99767	1.67646
ENSDARG00000106267	10.6241	5.55655	4.92191	4.09087	9.58864	2.99651	6.70584
ENSDARG00000116221	0	0	0	1.02272	2.61508	0	0
ENSDARG00000082646	0	0	0	0	0	0	0
ENSDARG00000115917	0	0	0	0	0	0	0
ENSDARG00000116010	0	0	0	0	0	0	0
ENSDARG00000109126	0	0	0	0	0	0	0
ENSDARG00000111750	0	0	0	0	0	0	0
ENSDARG00000111180	0	0	0	0	0	0	0
ENSDARG00000112565	0	0	0	0	0	0	0
ENSDARG00000098243	0	0	0	0	0	0	0
ENSDARG00000117022	0	0	0	0	0	0	0
ENSDARG00000090277	0	0	0.984382	0	0	0	0
ENSDARG00000115512	0	0	0	0	0	0	0
ENSDARG00000116979	0	0	0	0	0	0	0
ENSDARG00000109432	0	0	0	0	0	0	0
ENSDARG00000111036	0	0	0	0	0	0	0
ENSDARG00000112657	0	0	0	0	0	0	0
ENSDARG00000112072	0	0	0	0	0	0	0
ENSDARG00000110846	0	0	0	0	0	0	0
ENSDARG00000117056	0	0	0	0	0	0	0
ENSDARG00000113861	0	0	0	0	0	0	0
ENSDARG00000070299	1.18046	0	1.96876	2.04544	0	1.99767	0.83823
ENSDARG00000109709	0	0	0	0	0	0	0
ENSDARG00000113073	0	0	0	0	0	0	0
ENSDARG00000081977	2.36092	1.11131	0.984382	3.06815	1.74339	0	1.67646
ENSDARG00000112634	0	0	0	0	0	0	0
ENSDARG00000098551	7.08275	17.781	14.7657	12.2726	14.8188	16.9802	15.9264
ENSDARG00000094854	70.8275	82.237	87.61	91.0219	88.0412	62.9268	77.1172
ENSDARG00000116652	0	0	0	0	0	0	0
ENSDARG00000090570	0	0	0	0	0	0	0
ENSDARG00000111679	0	0	0	0	0	0	0
ENSDARG00000116425	0	0	0	0	0	0	0
ENSDARG00000116177	0	0	2.95315	1.02272	0.871695	0	0
ENSDARG00000090038	0	0	0	0	0	0.998837	0.83823
ENSDARG00000092204	7.08275	11.1131	13.7813	10.2272	1.74339	9.98837	4.19115
ENSDARG00000116034	0	0	0	0	0	0	0
ENSDARG00000085395	0	0	0	0	0	0	0
ENSDARG00000105784	41.3161	45.5637	36.4221	46.0223	55.7885	29.9651	56.9997
ENSDARG00000110062	0	0	0	0	0	0	0
ENSDARG00000115389	0	0	0	0	0	0	0
ENSDARG00000113085	0	0	0	0	0	0	0
ENSDARG00000115391	0	0	0	0	0	0	0
ENSDARG00000112106	0	0	0	0	0	0	0
ENSDARG00000115261	0	0	0	0	0	0	0
ENSDARG00000110684	0	0	0	0	0	0	0
ENSDARG00000115392	0	0	0.984382	0	0	0	0.83823
ENSDARG00000110290	0	0	0	1.02272	0	0	0
ENSDARG00000117148	0	0	0	0	0	0	0
ENSDARG00000115792	0	0	0	0	0	0	0
ENSDARG00000114213	0	0	0	0	0	0	0
ENSDARG00000082824	0	0	0	0	0	0	0
ENSDARG00000105691	0	1.11131	0.984382	0	0	0.998837	0.83823
ENSDARG00000115894	1.18046	1.11131	0	1.02272	0	0	0
ENSDARG00000115971	4.72184	7.77917	2.95315	4.09087	0.871695	1.99767	12.5735
ENSDARG00000112206	0	0	0	0	0	0	0
ENSDARG00000112970	0	0	0	0	0	0	0
ENSDARG00000115847	0	0	0	0	0	0	0
ENSDARG00000113385	0	0	0	0	0	0	0
ENSDARG00000113581	0	0	0	1.02272	0	0	0
ENSDARG00000080787	0	0	0	0	0	0	0
ENSDARG00000112073	2.36092	1.11131	0	1.02272	2.61508	2.99651	5.02938
ENSDARG00000114925	0	0	0	0	0	0	0
ENSDARG00000110271	0	0	0	0	0	0	0
ENSDARG00000110594	0	0	0	0	0	0	0
ENSDARG00000110759	0	0	0	0	0	0	0
ENSDARG00000105282	0	1.11131	0.984382	0	0	0	0
ENSDARG00000110916	0	0	0	0	0	0	0
ENSDARG00000109735	0	0	0	0	0	0	0
ENSDARG00000085074	0	0	0	0	0	0	0
ENSDARG00000084431	0	0	0	0	0	0	0
ENSDARG00000111831	0	0	0	0	0	0	0
ENSDARG00000116594	0	0	0	0	0	0	0
ENSDARG00000111444	0	0	0	0	0	0	0
ENSDARG00000100840	0	0	0	0	0	0	0
ENSDARG00000081095	0	0	0	1.02272	0.871695	0	0
ENSDARG00000115618	0	0	0	0	0	0	0
ENSDARG00000113974	0	0	0	0	0	0	0
ENSDARG00000112386	0	0	0	0	0	0	0
ENSDARG00000117184	0	0	0	0	0	0	0
ENSDARG00000111055	0	0	0	0	0	0	0
ENSDARG00000110123	0	0	0	0	0	0	0
ENSDARG00000115978	0	0	0	0	0	0	0
ENSDARG00000109330	0	1.11131	0	0	0	0	0
ENSDARG00000111663	0	0	0	0	0	0	0
ENSDARG00000112949	0	0	0	0	0	0	0
ENSDARG00000116746	0	0	0	0	0	0	0
ENSDARG00000112514	0	0	0	0	0	0	0
ENSDARG00000115613	428.507	498.978	299.252	483.746	340.833	319.628	245.602
ENSDARG00000115329	0	0	0	0	0	0	0
ENSDARG00000109457	0	0	0	0	0	0	0
ENSDARG00000114244	0	0	0	0	0	0	0
ENSDARG00000109860	0	0	0	0	0	0	0
ENSDARG00000110891	0	0	0	0	0	0	0
ENSDARG00000099280	127.49	123.355	123.048	121.703	124.652	130.848	124.896
ENSDARG00000113472	0	0	0	0	0	0	0
ENSDARG00000110372	0	0	0	0	0	0	0.83823
ENSDARG00000080467	0	0	0	0	0	0	0
ENSDARG00000089908	40.1356	26.6714	37.4065	41.9314	69.7356	86.8989	75.4407
ENSDARG00000089861	191.234	172.253	172.267	181.021	169.98	154.82	192.793
ENSDARG00000111578	0	0	0	0	0	0	0
ENSDARG00000111324	0	0	0	0	0	0	0
ENSDARG00000109213	0	0	0	0	0	0	0
ENSDARG00000117007	0	0	0	0	0	0	0
ENSDARG00000115416	0	0	0.984382	0	0	0	0
ENSDARG00000116477	0	0	0	0	0	0	0
ENSDARG00000115317	0	0	0	0	0	0	0
ENSDARG00000104839	80.2712	126.689	118.126	95.1128	120.294	93.8907	112.323
ENSDARG00000099341	0	0	0	0	0	0	0
ENSDARG00000112987	0	0	0	0	0	0	0
ENSDARG00000116756	0	0	0	0	0	0	0
ENSDARG00000105674	8.26321	7.77917	2.95315	7.15903	0.871695	0.998837	4.19115
ENSDARG00000107506	0	0	0	0	0	0	0
ENSDARG00000110143	0	0	0	0	0	0	0
ENSDARG00000103095	402.537	423.409	386.862	372.269	377.444	336.608	340.322
ENSDARG00000098279	0	0	0.984382	0	0.871695	0	0.83823
ENSDARG00000112451	3.54138	2.22262	1.96876	4.09087	2.61508	0.998837	1.67646
ENSDARG00000115426	0	2.22262	0	1.02272	0	0	0
ENSDARG00000114437	2.36092	2.22262	0	1.02272	14.8188	6.99186	7.54407
[truncated: 30,521 more rows]

## Sheet: livers raw counts
	wtf1	wtf2	wtf3	wtf5	wtf6	wtm1	wtm2	wtm3	wtm4	wtm5	wtm6	mutf1	mutf3	mutf5	mutf6	mutf7	mutm3	mutm4	mutm5	mutm6
ENSDARG00000103202	0	0	0	0	0	0	0	0	0	0	0	0	0	0	0	0	0	0	0	0
ENSDARG00000009657	422	195	173	266	251	677	829	817	894	572	758	277	212	566	271	390	524	531	504	217
ENSDARG00000096472	0	0	0	0	0	0	0	0	0	0	0	0	1	0	0	0	0	0	0	0
ENSDARG00000096156	1	0	0	0	0	0	0	0	0	0	0	0	0	0	0	1	0	0	0	0
ENSDARG00000076160	2	0	0	0	0	0	0	0	0	0	0	0	0	0	0	0	0	0	0	0
ENSDARG00000117163	1	2	2	8	7	0	7	0	2	3	6	8	8	6	4	5	5	7	0	3
ENSDARG00000096187	0	0	0	0	0	0	0	0	0	0	0	0	0	0	0	0	0	0	0	0
ENSDARG00000076014	2	11	7	2	10	10	16	39	10	3	14	7	8	21	26	11	19	3	32	10
ENSDARG00000098876	0	0	0	2	5	2	0	1	1	10	2	11	7	1	0	9	5	2	2	0
ENSDARG00000031930	0	0	0	0	0	0	0	0	0	0	0	0	0	0	0	0	0	0	0	0
ENSDARG00000096435	0	0	0	0	0	0	0	0	0	0	0	0	0	0	0	0	0	0	0	0
ENSDARG00000103471	9	8	9	0	8	2	1	1	2	10	1	4	0	0	1	23	1	7	2	3
ENSDARG00000093665	1	0	0	0	0	0	0	0	0	0	0	1	1	0	0	0	0	0	1	0
ENSDARG00000098144	0	0	0	0	1	0	0	0	0	0	0	0	1	0	0	0	0	0	0	0
ENSDARG00000093658	376	251	425	413	318	361	447	617	658	497	397	253	245	466	400	486	403	454	483	149
ENSDARG00000095324	0	0	0	1	0	0	2	1	0	0	0	0	0	0	0	0	0	0	0	0
ENSDARG00000098510	0	0	0	2	0	1	0	0	0	0	0	0	0	0	1	0	0	0	0	0
ENSDARG00000021336	0	0	0	0	0	0	3	3	2	0	0	0	0	0	0	1	0	0	0	0
ENSDARG00000094646	243	138	168	192	139	153	192	210	294	161	176	123	114	109	169	237	109	237	103	102
ENSDARG00000021595	0	0	0	0	0	1	3	0	1	0	0	0	0	0	0	0	0	0	3	0
ENSDARG00000096039	0	0	0	0	0	0	0	0	0	0	0	0	0	0	0	0	0	0	0	0
ENSDARG00000096153	0	0	0	0	0	0	0	0	0	0	0	0	0	0	1	0	0	0	0	0
ENSDARG00000095200	0	0	0	1	0	0	1	11	9	2	1	0	1	0	4	3	0	0	2	0
ENSDARG00000096463	0	0	0	0	0	0	0	0	0	0	0	0	0	0	0	0	0	0	0	0
ENSDARG00000102062	3	2	2	8	2	1	5	5	7	2	10	3	5	1	7	1	5	0	0	0
ENSDARG00000090116	3	0	3	2	1	2	2	3	0	1	0	2	4	0	3	0	0	0	1	6
ENSDARG00000102464	8	2	4	2	0	62	19	20	56	30	10	0	0	6	5	5	5	1	3	1
ENSDARG00000095149	0	0	1	0	0	0	0	0	0	0	5	0	0	2	0	0	2	1	1	0
ENSDARG00000092714	1	0	2	3	0	0	3	41	0	1	7	0	0	6	12	1	0	1	5	1
ENSDARG00000112103	0	0	0	0	0	0	0	0	0	0	0	0	0	0	0	0	0	0	0	0
ENSDARG00000096462	0	0	0	0	0	0	0	0	0	0	0	0	0	0	0	0	0	0	0	0
ENSDARG00000045801	2	13	3	11	15	9	23	37	38	15	19	7	4	31	13	13	9	44	24	9
ENSDARG00000096855	0	0	0	0	0	0	0	0	0	0	0	0	0	0	0	0	0	0	0	0
ENSDARG00000104074	0	0	0	0	2	0	0	0	1	0	0	1	0	0	0	0	1	0	0	0
ENSDARG00000097754	0	0	2	0	1	2	0	0	0	0	0	0	1	0	1	0	0	2	0	0
ENSDARG00000095103	0	0	0	0	0	0	0	0	0	0	0	0	0	0	0	0	0	0	0	0
ENSDARG00000015623	12	57	8	18	12	9	17	10	21	23	20	1	11	11	15	13	12	88	14	6
ENSDARG00000101202	0	0	0	0	0	0	0	0	0	0	0	0	0	0	0	0	0	0	0	1
ENSDARG00000102559	3	1	1	0	1	3	0	2	0	3	0	2	0	0	0	1	2	13	0	4
ENSDARG00000030694	286	263	396	410	298	567	537	503	831	603	619	226	207	628	181	277	645	816	562	143
ENSDARG00000093168	0	0	0	0	0	0	0	0	0	0	0	0	0	0	0	0	0	0	0	0
ENSDARG00000093983	0	0	5	0	0	0	2	1	0	0	0	0	2	0	0	0	2	0	0	0
ENSDARG00000030598	77	76	97	71	71	120	134	270	223	96	157	88	66	303	94	99	616	112	385	43
ENSDARG00000092097	0	1	6	0	0	0	0	0	0	0	0	0	0	0	0	1	0	0	0	0
ENSDARG00000113342	0	0	0	0	0	0	0	0	0	0	0	0	0	0	0	0	0	0	0	0
ENSDARG00000097811	0	0	0	0	0	0	0	0	0	0	0	0	0	0	0	0	0	0	0	0
ENSDARG00000116640	0	0	0	0	0	0	0	0	0	0	0	0	0	0	0	0	0	0	0	0
ENSDARG00000113663	0	0	0	0	0	0	0	0	0	0	0	0	0	0	0	0	0	0	0	0
ENSDARG00000101775	21	2	0	0	0	0	2	3	3	7	0	7	7	2	0	15	3	13	2	0
ENSDARG00000112642	0	0	0	0	0	0	0	0	0	1	0	0	0	0	0	0	0	0	0	0
ENSDARG00000090160	3	4	3	3	7	0	5	3	2	1	0	2	7	2	0	9	0	2	3	0
ENSDARG00000045758	0	0	0	0	0	0	0	3	0	0	1	0	0	1	0	1	0	0	0	1
ENSDARG00000096491	0	0	7	2	0	0	0	0	1	0	0	0	0	0	1	0	0	0	0	0
ENSDARG00000097971	0	0	0	0	0	0	0	0	0	0	0	0	0	0	0	0	0	0	0	0
ENSDARG00000045760	0	0	0	0	0	0	0	2	0	1	0	0	0	0	0	0	0	0	0	0
ENSDARG00000096484	1	0	6	0	3	1	1	3	3	6	0	1	2	1	0	4	3	0	3	0
ENSDARG00000031346	169	80	120	102	178	186	149	163	189	249	222	92	99	95	80	109	139	156	121	89
ENSDARG00000024211	1	2	0	2	0	0	5	5	5	0	8	1	6	0	4	2	0	12	5	0
ENSDARG00000096461	0	0	0	1	0	0	0	0	0	0	0	0	0	0	0	0	0	0	0	0
ENSDARG00000099327	2	85	4	235	171	0	7	234	8	435	196	9	115	57	407	230	9	352	73	125
ENSDARG00000017661	53	17	32	21	42	21	16	42	47	28	24	100	73	6	55	86	32	52	16	18
ENSDARG00000007523	220	139	126	126	175	120	366	342	246	123	202	199	147	162	234	352	171	161	219	98
ENSDARG00000045671	0	0	0	0	0	0	1	4	0	0	0	0	0	0	0	0	0	3	0	0
ENSDARG00000045672	0	0	0	0	0	0	0	2	0	0	1	0	0	0	3	0	0	0	0	0
ENSDARG00000098115	5	1	0	16	0	3	10	11	10	2	4	4	6	5	6	5	1	1	4	7
ENSDARG00000091561	1	4	2	16	0	3	13	11	7	2	6	1	5	3	4	10	1	4	4	0
ENSDARG00000026839	79	62	63	82	74	42	50	62	86	34	56	38	57	61	27	42	34	46	32	13
ENSDARG00000088961	0	0	0	2	0	0	5	0	0	0	0	0	2	0	0	0	0	0	0	0
ENSDARG00000089179	1	3	0	15	1	1	6	3	0	1	3	14	11	2	20	1	4	3	3	1
ENSDARG00000093424	0	0	0	6	1	0	2	0	0	0	0	2	2	0	2	1	2	0	0	2
ENSDARG00000101374	1	3	5	1	0	2	3	1	3	3	6	3	2	1	4	27	0	6	4	0
ENSDARG00000088616	0	1	0	2	0	0	0	0	0	0	0	3	3	0	1	0	0	0	0	2
ENSDARG00000045544	1	0	0	3	4	2	1	3	4	9	5	0	6	2	7	4	5	9	2	2
ENSDARG00000115818	1	0	0	0	0	0	0	0	0	0	0	1	0	0	0	0	0	1	0	0
ENSDARG00000077356	0	0	11	0	1	4	1	8	8	8	2	1	5	6	4	3	11	3	11	0
ENSDARG00000045673	2	0	0	0	0	0	0	6	0	1	4	0	0	0	2	0	0	0	3	0
ENSDARG00000097907	0	1	0	1	3	0	0	1	0	0	0	2	1	1	0	4	1	0	0	0
ENSDARG00000012684	297	110	211	178	273	80	406	308	309	213	174	197	199	61	259	341	62	66	121	59
ENSDARG00000093557	1	6	0	0	10	1	1	3	1	1	5	0	6	5	5	5	3	4	4	0
ENSDARG00000092583	3	0	0	0	1	0	3	5	1	3	0	0	5	4	0	5	0	3	2	0
ENSDARG00000101849	707	1482	3324	667	896	2616	4788	4305	7925	2715	2726	926	591	2179	793	1003	2891	3134	2502	947
ENSDARG00000091477	0	0	0	1	0	0	0	1	0	1	1	0	0	0	0	0	0	3	1	0
ENSDARG00000113005	0	0	0	0	1	0	0	0	0	0	0	0	1	0	0	0	0	0	0	1
ENSDARG00000045675	5	9	3	33	9	2	24	20	20	14	14	34	21	19	29	36	10	28	10	11
ENSDARG00000096065	0	0	0	0	0	1	0	0	0	0	0	0	0	2	1	0	0	0	2	2
ENSDARG00000099699	0	0	0	0	0	0	8	3	0	0	1	0	0	0	13	1	0	0	0	0
ENSDARG00000096481	1	0	0	0	0	0	0	0	0	0	2	0	0	0	0	0	0	0	0	0
ENSDARG00000001781	8	2	12	7	2	5	6	20	10	16	24	0	2	20	6	10	11	8	9	1
ENSDARG00000069555	0	2	0	2	0	1	7	14	6	0	1	2	3	6	11	1	5	2	4	0
ENSDARG00000116546	0	0	0	0	0	0	0	0	0	0	0	0	0	0	0	0	0	2	0	0
ENSDARG00000016979	617	894	761	421	639	1266	962	649	1159	642	842	258	359	542	285	455	437	692	423	177
ENSDARG00000096114	0	0	0	0	0	0	0	0	0	0	0	0	0	1	0	0	0	0	0	0
ENSDARG00000099595	0	0	0	0	0	0	0	0	0	1	1	1	0	0	1	0	0	0	0	0
ENSDARG00000092596	0	0	1	0	0	0	0	0	0	0	1	0	0	0	0	0	0	0	0	0
ENSDARG00000100479	9	4	17	2	11	24	2	7	5	7	27	11	2	4	3	17	12	31	12	8
ENSDARG00000103186	22	52	14	42	63	9	16	43	4	81	28	11	46	14	62	69	10	45	34	21
ENSDARG00000098143	0	5	0	0	0	0	0	0	2	1	0	0	0	0	0	0	0	0	0	0
ENSDARG00000070477	244	185	121	62	210	60	44	63	86	44	74	94	56	85	68	86	29	28	68	14
ENSDARG00000087743	0	1	0	0	1	0	1	0	2	1	1	0	2	0	0	4	1	0	0	0
ENSDARG00000094888	0	0	0	0	0	0	0	0	0	0	0	0	0	0	0	0	0	0	0	0
ENSDARG00000117132	0	0	0	4	0	2	0	0	0	0	0	1	1	0	1	0	0	1	0	0
ENSDARG00000106667	0	0	0	0	0	0	1	0	0	0	0	0	2	1	0	0	0	0	0	0
ENSDARG00000110946	0	1	0	1	0	0	0	0	0	1	0	0	0	0	1	0	0	0	0	0
ENSDARG00000045490	799	428	480	671	718	1370	1199	495	747	1721	1360	442	378	729	286	916	988	1475	752	373
ENSDARG00000089860	11	9	15	12	10	5	3	14	6	10	10	28	7	4	29	62	10	20	2	11
ENSDARG00000101960	2	0	0	0	0	0	1	1	2	0	0	0	2	0	0	0	2	0	3	0
ENSDARG00000097073	1	0	0	3	0	0	0	0	0	0	0	0	0	0	0	2	0	1	0	0
ENSDARG00000039843	176	249	353	142	128	186	303	277	326	128	184	83	101	313	91	129	178	326	281	60
ENSDARG00000093994	0	0	0	0	0	0	0	0	0	0	0	0	0	0	0	0	0	0	0	0
ENSDARG00000089159	42	21	181	43	43	314	811	398	403	202	282	27	45	120	41	41	70	208	135	60
ENSDARG00000104064	5	0	6	11	7	1	6	10	7	4	5	11	9	3	11	11	1	1	4	2
ENSDARG00000096037	782	533	238	1314	355	1555	1349	777	1145	1926	2064	383	406	5441	614	697	3365	5954	4616	794
ENSDARG00000096222	14	2	2	31	10	17	11	12	20	12	16	2	10	10	16	17	15	11	7	5
ENSDARG00000094034	0	0	0	0	0	0	0	1	0	0	0	0	0	0	0	0	0	0	0	0
ENSDARG00000014804	0	1	1	1	0	3	3	10	1	6	0	0	1	3	5	2	5	7	4	5
ENSDARG00000018111	49	155	396	24	69	136	131	482	197	14	92	50	50	99	74	88	162	81	206	23
ENSDARG00000096218	0	0	0	0	0	0	0	0	0	0	0	0	0	0	0	0	1	1	0	0
ENSDARG00000102370	0	0	0	0	0	0	0	1	0	3	1	1	0	1	3	2	2	2	0	0
ENSDARG00000101916	0	1	0	0	0	0	0	0	0	0	0	0	1	0	0	0	0	0	0	0
ENSDARG00000096131	0	0	0	0	0	0	0	0	0	0	0	0	0	0	0	0	0	0	0	0
ENSDARG00000088181	1	0	0	1	0	0	0	1	0	0	2	0	0	0	0	0	0	0	0	0
ENSDARG00000015931	0	0	0	0	0	0	3	0	4	0	0	0	0	0	0	0	0	0	0	0
ENSDARG00000094177	0	0	0	2	2	1	0	2	1	4	4	6	2	1	2	2	0	4	4	0
ENSDARG00000102473	17	15	22	34	34	25	29	31	36	29	17	39	27	25	44	35	22	52	22	6
ENSDARG00000045850	96	34	99	152	78	113	144	99	151	123	139	75	135	203	62	99	124	109	214	44
ENSDARG00000110696	0	0	0	0	0	0	0	0	0	0	0	0	0	0	0	0	0	0	0	0
ENSDARG00000114172	0	0	0	2	0	1	0	1	0	5	1	0	1	0	2	1	0	0	1	8
ENSDARG00000094545	0	0	0	0	1	1	2	1	0	1	0	0	0	0	0	0	0	0	0	0
ENSDARG00000103143	0	2	2	1	2	1	6	11	0	0	4	0	5	0	3	0	2	0	0	0
ENSDARG00000101690	29	3	36	8	12	28	35	13	28	4	8	13	6	9	14	17	14	29	3	4
ENSDARG00000077220	0	0	0	0	4	0	6	8	9	6	0	7	7	1	13	7	0	1	5	1
ENSDARG00000103998	0	0	0	2	0	0	0	2	0	0	0	0	0	0	0	2	0	1	0	0
ENSDARG00000109821	1	0	3	2	2	2	0	1	1	4	3	1	1	1	5	4	3	4	3	2
ENSDARG00000099475	0	0	0	2	0	0	2	1	0	0	0	0	0	0	0	0	0	0	0	0
ENSDARG00000104211	0	0	0	0	0	0	0	0	0	0	0	0	0	0	0	0	0	0	0	0
ENSDARG00000103229	4	3	2	17	8	1	7	20	13	7	6	6	11	3	20	7	5	8	7	1
ENSDARG00000099561	0	0	0	0	0	0	0	0	0	0	1	0	1	0	0	0	0	0	0	0
ENSDARG00000098071	0	0	0	1	0	0	0	0	0	0	0	0	0	0	0	0	0	0	0	0
ENSDARG00000113626	0	2	0	4	0	1	1	0	0	3	0	1	1	3	1	1	0	0	0	0
ENSDARG00000100061	0	2	0	4	3	0	6	1	3	2	2	0	0	1	2	3	5	3	1	2
ENSDARG00000101030	57	129	29	33	25	11	60	129	71	110	102	19	56	68	100	126	28	169	67	27
ENSDARG00000102316	0	0	0	1	0	2	0	0	0	0	0	0	0	0	0	0	0	0	0	4
ENSDARG00000077654	0	0	3	1	0	4	2	2	0	0	0	1	0	0	2	0	0	1	0	0
ENSDARG00000102098	0	0	0	2	0	0	4	0	0	1	0	0	0	0	2	1	0	0	0	0
ENSDARG00000114894	0	0	4	3	2	1	3	1	1	1	0	1	10	1	5	0	0	1	1	0
ENSDARG00000102837	0	0	0	0	0	0	0	0	0	0	0	0	1	0	0	0	0	0	0	0
ENSDARG00000102542	8	5	8	2	7	8	1	4	0	5	0	14	3	3	0	12	1	5	5	3
ENSDARG00000057983	3	1	0	1	0	0	1	18	4	3	0	0	0	0	1	3	0	0	1	0
ENSDARG00000098281	6	0	0	10	1	0	0	1	1	4	1	2	4	6	0	4	1	1	2	0
ENSDARG00000070546	2	0	0	0	3	0	1	0	0	0	0	0	0	0	0	0	0	0	0	0
ENSDARG00000102357	0	0	0	0	0	0	0	0	0	0	0	0	0	0	0	0	0	0	0	0
ENSDARG00000045676	1450	431	801	1419	1556	1372	484	485	563	618	403	1072	779	390	375	477	557	644	488	232
ENSDARG00000034300	2	1	2	0	1	2	1	1	0	4	5	0	0	0	4	7	4	0	0	1
ENSDARG00000045522	426	626	1294	579	558	2976	3141	2261	2194	1594	2633	435	504	972	508	544	1412	1848	998	441
ENSDARG00000020015	343	135	258	245	229	125	103	150	264	229	242	103	148	62	56	177	118	141	102	58
ENSDARG00000101675	59	176	26	91	27	29	174	288	173	112	199	31	55	107	45	170	82	279	88	18
ENSDARG00000019235	66	119	123	45	103	316	299	265	220	181	236	85	131	612	104	133	197	247	582	74
ENSDARG00000063097	1	0	2	3	4	0	0	7	2	0	0	9	1	0	1	3	5	0	1	0
ENSDARG00000045914	220	440	401	251	223	331	398	615	424	359	515	61	112	1578	83	260	525	323	1476	187
ENSDARG00000100311	0	0	1	0	0	0	3	0	0	0	0	0	0	0	5	0	1	0	3	0
ENSDARG00000105724	0	0	0	0	0	0	0	0	0	0	0	0	0	0	0	0	0	0	0	0
ENSDARG00000105810	0	0	0	0	2	0	0	0	0	0	0	0	0	0	0	0	0	0	0	0
ENSDARG00000104208	0	0	0	0	0	0	0	0	0	0	0	0	0	0	0	0	0	0	0	0
ENSDARG00000102679	8	1	15	23	11	1	6	7	7	0	2	10	12	1	6	17	9	5	2	5
ENSDARG00000101883	19	9	12	22	21	15	10	14	7	12	13	7	14	8	21	12	7	29	4	8
ENSDARG00000100294	27	20	30	37	45	13	8	7	13	10	23	22	31	6	27	43	2	16	7	5
ENSDARG00000045677	0	0	0	0	0	0	0	0	0	0	0	0	0	0	0	0	0	0	0	0
ENSDARG00000100578	2	2	3	2	0	0	6	18	6	3	2	4	6	1	10	3	2	1	0	2
ENSDARG00000006747	3	0	15	3	6	3	5	25	17	18	6	16	12	17	12	15	12	5	42	1
ENSDARG00000104852	1	0	0	0	0	0	0	0	0	0	0	2	0	0	0	0	0	0	0	0
ENSDARG00000094980	0	0	0	0	0	0	0	0	0	0	0	0	0	0	0	0	0	0	0	0
ENSDARG00000056938	0	0	0	0	0	0	0	0	0	0	0	0	0	0	0	0	0	0	0	0
ENSDARG00000100640	0	0	0	0	0	0	0	0	0	0	0	0	0	0	0	0	0	1	0	0
ENSDARG00000001912	0	0	0	0	0	1	0	0	0	0	0	0	0	0	0	0	0	0	0	0
ENSDARG00000014572	13164	8040	8754	14489	11419	7614	9258	6690	7810	7532	11362	8277	7292	3142	6833	9408	5156	7061	3148	2030
ENSDARG00000056950	0	0	0	0	0	0	2	3	1	1	1	0	1	2	0	0	1	2	0	1
ENSDARG00000104412	2	6	1	29	12	11	54	14	34	16	4	6	19	22	25	4	13	8	30	6
ENSDARG00000032639	1	113	63	331	0	5	5846	1950	1295	7	235	2	0	5	0	543	0	2	3	3
ENSDARG00000100632	0	0	1	0	0	0	1	0	0	0	0	0	0	0	0	0	0	0	0	0
ENSDARG00000103346	1	7	0	10	1	0	4	4	3	0	0	2	7	1	5	2	2	2	1	0
ENSDARG00000033296	0	0	0	0	0	0	0	1	0	0	0	0	0	0	0	0	0	0	0	0
ENSDARG00000045878	83	26	38	21	37	182	97	164	189	209	198	68	70	178	128	80	231	242	175	70
ENSDARG00000098519	0	0	0	0	0	0	0	0	0	0	0	0	0	0	0	0	0	0	0	0
ENSDARG00000100164	6	3	0	1	5	1	1	7	1	2	3	2	6	3	4	5	5	8	5	0
ENSDARG00000056954	56	21	18	92	72	52	51	46	50	52	54	79	73	22	75	94	70	73	33	27
ENSDARG00000089142	28	23	7	12	29	26	30	32	24	31	32	15	16	15	25	24	13	50	15	18
ENSDARG00000099626	5	2	4	12	0	7	11	15	5	2	6	2	5	1	4	0	2	1	0	3
ENSDARG00000045877	502	283	253	277	360	119	165	191	196	250	209	227	175	81	236	395	142	204	89	131
ENSDARG00000098406	1	0	1	1	2	0	3	3	1	0	4	1	1	0	2	2	0	1	1	4
ENSDARG00000077205	8	5	19	3	11	6	10	9	12	6	1	13	17	3	15	17	3	6	7	3
ENSDARG00000029105	84	24	60	74	44	145	162	153	23	111	231	59	41	62	58	54	138	260	66	76
ENSDARG00000006283	155	109	98	113	154	141	324	410	266	157	123	81	70	169	145	195	122	192	159	47
ENSDARG00000068701	0	0	0	4	0	0	1	5	1	3	0	0	0	0	0	0	0	0	0	0
ENSDARG00000097967	0	0	0	0	0	0	0	0	0	0	0	0	0	0	0	0	0	0	0	0
ENSDARG00000110658	6	0	0	0	4	2	0	1	2	0	0	3	0	1	0	7	5	9	4	4
ENSDARG00000069292	590	1022	1293	556	1027	3382	11711	10349	10695	3192	4717	314	201	3265	183	453	1412	1418	2425	329
ENSDARG00000103441	3	0	0	8	0	1	2	0	2	5	4	1	2	0	5	1	0	2	0	0
ENSDARG00000101475	0	0	0	0	0	0	0	0	0	0	0	0	0	0	0	0	0	0	0	0
ENSDARG00000045541	159	210	224	136	249	252	299	366	303	148	231	124	110	225	166	237	245	363	257	86
ENSDARG00000045542	236	108	230	232	204	183	182	207	220	266	319	136	182	149	132	172	209	248	154	79
ENSDARG00000103675	0	0	0	0	0	0	0	0	0	0	0	0	0	0	0	0	0	0	0	0
ENSDARG00000045543	183	179	222	352	183	341	400	333	422	488	446	147	145	191	159	206	310	407	203	126
ENSDARG00000103689	0	0	2	0	2	0	0	3	0	0	0	0	0	0	0	0	0	1	1	0
ENSDARG00000105173	0	0	0	0	0	0	0	0	0	0	1	0	0	0	0	0	0	0	0	0
ENSDARG00000068705	137	81	129	127	153	144	119	211	179	110	162	83	70	98	81	101	101	153	106	54
ENSDARG00000045680	547	668	397	214	570	883	712	803	899	447	726	272	184	677	251	396	536	527	649	190
ENSDARG00000012435	0	0	0	1	0	0	2	3	0	0	0	0	0	0	0	0	0	0	0	0
ENSDARG00000087438	2	7	7	9	9	4	8	11	18	1	9	6	12	3	10	11	7	1	10	1
ENSDARG00000097601	7	0	2	3	1	1	3	2	7	2	1	2	8	1	1	0	1	3	2	0
ENSDARG00000094593	0	0	0	0	0	0	0	0	0	0	0	0	0	0	0	0	0	0	0	0
ENSDARG00000016886	92	36	27	102	105	18	22	13	37	14	22	157	255	38	27	26	27	20	48	11
ENSDARG00000102008	0	4	0	2	0	0	0	1	0	2	0	0	1	0	0	2	0	2	0	0
ENSDARG00000045560	133	3	6	3	47	109	10	21	23	0	110	66	1	3	4	11	0	0	0	0
ENSDARG00000075731	1	1	0	3	0	2	0	0	1	0	0	0	0	0	0	1	0	1	0	0
ENSDARG00000098522	0	0	0	0	0	0	1	0	0	0	0	1	0	0	0	0	0	1	0	0
ENSDARG00000007639	276	303	109	130	255	533	601	686	707	450	588	288	135	416	316	385	513	387	489	245
ENSDARG00000039681	36	29	18	128	35	141	107	125	103	229	163	62	73	85	70	97	192	267	112	90
ENSDARG00000011605	24	21	50	24	13	19	17	15	22	14	4	27	52	23	32	19	18	37	13	4
ENSDARG00000045864	0	1	0	0	0	2	0	0	2	0	0	0	0	0	0	0	0	0	0	0
ENSDARG00000113510	1	1	3	2	4	7	3	10	12	0	3	4	2	1	3	6	2	2	5	0
ENSDARG00000109251	0	0	0	0	0	0	0	0	0	0	2	0	0	0	0	0	0	0	1	2
ENSDARG00000063299	0	0	0	0	1	0	0	1	4	0	2	0	0	0	0	1	0	0	1	0
ENSDARG00000098390	7	6	6	11	6	2	12	10	7	2	7	1	11	5	7	1	3	0	2	1
ENSDARG00000079391	375	155	289	198	233	392	419	280	416	464	420	158	168	190	114	206	331	261	202	107
ENSDARG00000045913	292	234	369	315	263	407	361	293	342	365	359	153	187	181	106	248	346	347	227	104
ENSDARG00000098985	0	0	0	0	0	0	0	0	0	0	0	0	0	0	0	0	0	0	1	0
ENSDARG00000109740	1	1	0	0	0	0	0	0	0	0	0	0	0	0	0	1	0	0	0	0
ENSDARG00000105244	0	0	0	0	0	0	0	0	0	0	1	1	1	6	0	0	3	0	10	0
ENSDARG00000101046	0	0	0	0	0	0	0	0	0	0	0	0	0	0	0	0	0	0	0	0
ENSDARG00000099145	13	3	0	1	13	0	0	0	0	0	0	0	1	0	0	0	0	0	0	0
ENSDARG00000070015	0	0	0	0	0	0	0	0	0	0	1	0	0	0	0	0	0	0	0	0
ENSDARG00000100112	0	0	0	2	1	2	1	0	1	0	0	0	0	1	1	0	0	0	0	4
ENSDARG00000101447	3	3	0	2	2	0	4	0	0	0	0	0	3	0	0	0	0	0	0	0
ENSDARG00000073915	3	1	2	8	1	1	0	3	6	3	2	0	3	1	0	3	1	5	1	4
ENSDARG00000095293	3	1	1	1	3	0	3	1	2	6	8	3	0	2	0	6	3	2	0	0
ENSDARG00000045863	0	0	0	0	0	0	0	0	0	0	0	0	0	0	0	0	0	0	0	0
ENSDARG00000091746	3	4	1	11	6	0	4	7	8	2	4	0	7	4	3	6	1	1	3	3
ENSDARG00000021647	229	351	867	245	251	1303	2435	3186	1716	1252	1802	316	207	5163	505	522	3465	1487	4978	552
ENSDARG00000057974	158	36	33	150	103	56	119	75	94	102	81	110	113	31	89	111	72	54	47	32
ENSDARG00000100995	0	0	0	0	0	0	0	1	0	0	1	0	0	0	2	0	1	0	0	0
ENSDARG00000102994	0	0	0	2	0	0	0	0	0	0	1	1	0	0	0	0	0	0	0	0
ENSDARG00000101829	0	0	0	3	0	0	1	2	1	0	0	0	1	0	0	0	0	1	0	0
ENSDARG00000104351	0	0	0	0	0	0	0	1	3	0	0	0	3	0	0	0	0	0	0	0
ENSDARG00000063008	4	2	4	9	5	3	3	9	1	6	1	10	2	4	14	10	5	4	12	4
ENSDARG00000093470	0	0	0	0	1	0	0	0	0	0	0	0	0	0	0	0	0	1	0	0
ENSDARG00000068708	4213	4991	8352	1770	4953	4442	8277	6548	8324	3687	4399	1780	2034	2069	2359	5227	3167	3038	2333	931
ENSDARG00000015921	307	410	514	227	563	191	134	169	145	150	184	199	147	98	85	321	111	235	117	42
ENSDARG00000045681	64	19	25	69	64	71	49	65	58	48	57	54	72	51	45	57	49	99	57	27
ENSDARG00000045594	0	0	0	0	0	3	5	8	1	0	3	0	0	1	0	0	3	4	4	0
ENSDARG00000045911	67	83	99	40	116	83	102	246	152	45	68	79	61	105	85	100	131	108	167	40
ENSDARG00000045540	415	425	418	296	473	425	557	706	705	495	439	503	328	313	561	662	409	610	527	249
ENSDARG00000045595	7	6	15	18	22	6	2	7	17	7	8	26	9	7	21	32	4	15	7	12
ENSDARG00000102659	0	0	0	0	0	0	0	0	0	0	0	0	0	0	0	0	0	0	0	0
ENSDARG00000105162	0	0	4	9	1	1	1	4	8	1	1	0	0	1	0	5	7	0	0	0
ENSDARG00000088524	26	3	13	4	3	9	91	26	39	19	32	10	2	19	3	4	41	11	19	10
ENSDARG00000063481	3	3	4	1	4	1	114	105	46	0	19	0	0	18	2	23	7	0	21	1
ENSDARG00000045847	567	591	795	376	607	1207	1473	1654	2054	910	1081	567	354	3559	511	651	1290	1099	3520	378
ENSDARG00000104468	0	0	0	0	0	2	0	0	0	0	1	0	0	0	0	0	0	5	0	0
ENSDARG00000105137	6	0	2	25	9	2	4	4	8	9	4	10	13	5	12	8	2	15	4	0
ENSDARG00000100387	0	0	2	0	2	0	3	2	1	0	2	1	3	2	2	0	0	5	3	0
ENSDARG00000100855	0	0	0	0	0	0	0	0	0	0	0	0	0	0	0	0	0	0	0	0
ENSDARG00000105306	1	2	0	0	3	0	0	2	1	1	2	0	0	0	0	6	0	4	0	0
ENSDARG00000102130	0	1	0	1	0	0	0	0	0	0	0	0	0	0	0	1	0	0	0	0
ENSDARG00000088245	0	3	6	0	0	1	6	10	2	0	1	1	0	1	0	1	1	0	0	2
ENSDARG00000099174	0	0	0	0	0	0	0	0	0	0	0	0	0	0	0	0	0	0	0	0
ENSDARG00000089814	0	0	0	3	1	0	2	8	10	2	4	1	6	6	3	3	3	2	0	2
ENSDARG00000096499	3	0	0	0	2	1	0	0	0	0	1	1	0	0	0	0	0	1	0	0
ENSDARG00000070230	65	54	74	27	69	31	1	31	7	8	17	4	19	11	15	29	18	10	10	1
ENSDARG00000098514	8	3	18	0	5	9	1	7	2	10	4	5	0	4	3	10	3	14	2	2
ENSDARG00000006215	477	298	380	390	305	2013	1285	1866	1873	1867	1843	385	315	2187	238	514	2626	2067	2368	777
ENSDARG00000016691	302	151	277	246	173	202	456	340	394	446	404	116	147	294	218	269	386	263	259	129
ENSDARG00000041665	83	129	197	132	135	396	544	511	442	355	349	174	82	158	180	298	318	540	216	152
ENSDARG00000098515	8	2	17	7	5	30	15	35	18	4	10	11	7	19	19	16	15	20	27	12
ENSDARG00000045598	201	138	79	183	124	324	350	242	285	446	267	186	115	430	199	212	482	474	424	169
ENSDARG00000087319	2	0	4	0	0	0	0	3	0	0	0	1	2	0	0	4	1	1	2	2
ENSDARG00000098270	0	0	0	3	1	0	0	1	0	1	4	2	0	1	1	6	1	4	2	1
ENSDARG00000096458	0	0	0	0	0	0	0	0	0	0	0	0	0	0	0	0	0	0	0	0
ENSDARG00000096437	0	0	0	0	0	0	0	0	0	0	0	0	0	0	0	0	0	0	0	0
ENSDARG00000016010	302	211	231	176	362	111	137	206	231	154	186	226	161	134	181	274	120	158	123	57
ENSDARG00000045910	395	296	368	194	263	333	505	736	679	414	508	178	159	638	209	195	536	515	654	144
ENSDARG00000043796	0	0	0	0	0	0	0	0	0	0	0	0	0	0	0	0	0	0	1	0
ENSDARG00000091970	0	0	0	0	0	0	0	0	0	0	0	0	0	1	0	0	0	0	0	0
ENSDARG00000089304	0	1	1	3	2	1	4	3	9	2	1	1	4	0	1	2	3	0	1	18
ENSDARG00000045683	12	5	6	4	2	0	2	4	1	0	5	5	6	2	0	6	2	3	1	0
ENSDARG00000007018	13	70	15	18	17	1	10	32	19	53	21	7	10	55	18	34	9	60	55	9
ENSDARG00000045846	231	106	255	254	208	177	193	204	245	229	236	94	151	131	99	225	147	195	124	74
ENSDARG00000024874	288	241	75	118	113	364	497	312	258	448	421	202	113	93	364	292	377	638	105	272
ENSDARG00000095695	63	139	33	57	26	49	34	56	25	160	109	27	49	96	63	85	61	136	100	31
ENSDARG00000086650	0	0	3	0	0	0	0	2	0	0	0	1	0	0	0	0	0	0	0	0
ENSDARG00000092775	1	0	0	3	3	0	4	0	0	0	1	0	1	0	0	0	0	0	0	0
ENSDARG00000056152	212	106	193	105	172	220	245	263	272	310	291	152	114	137	140	175	242	261	247	101
ENSDARG00000053563	2	0	0	0	0	0	0	11	0	0	1	0	1	0	0	0	0	0	1	0
ENSDARG00000096138	0	0	0	0	0	0	1	0	0	0	0	0	0	0	0	0	0	0	0	0
ENSDARG00000014024	0	4	0	0	0	0	1	21	0	0	0	0	0	0	0	0	0	3	2	0
ENSDARG00000098879	5	8	1	16	16	1	14	19	22	2	10	9	6	8	11	11	12	2	5	0
ENSDARG00000045580	0	0	0	0	0	1	2	2	0	0	5	0	1	0	0	6	0	2	3	0
ENSDARG00000099520	1	2	0	1	2	1	1	3	0	0	0	0	2	2	1	0	0	1	2	2
ENSDARG00000058244	36	10	10	92	62	16	42	37	17	21	31	48	17	28	13	22	27	8	20	2
ENSDARG00000095997	5	6	0	13	5	2	0	2	4	1	5	7	8	2	4	5	2	3	1	3
ENSDARG00000093546	2	0	1	0	0	0	11	32	2	0	2	0	0	13	0	1	6	4	20	0
ENSDARG00000095596	0	0	0	0	0	0	8	3	0	0	2	1	3	0	5	5	0	0	0	0
ENSDARG00000056145	0	0	0	0	0	0	0	0	0	0	0	0	0	0	0	0	0	0	0	0
ENSDARG00000003822	15	17	15	16	21	13	13	13	17	41	44	21	2	13	13	29	20	24	14	11
ENSDARG00000078745	169	144	206	97	154	443	458	560	404	295	306	163	101	366	128	218	438	427	463	134
ENSDARG00000045909	2	2	5	1	1	7	4	18	8	8	7	1	3	5	8	16	4	14	10	4
ENSDARG00000105458	0	1	0	0	0	0	0	0	0	0	0	0	0	0	0	0	0	0	1	0
ENSDARG00000097527	0	0	0	0	0	0	0	3	2	0	1	0	0	0	0	0	0	0	0	0
ENSDARG00000094484	5	2	0	7	6	0	8	9	5	2	4	0	4	1	1	6	2	0	2	3
ENSDARG00000094308	4	0	0	3	0	0	0	0	1	0	1	1	0	0	5	1	0	0	0	1
ENSDARG00000096226	0	0	0	2	2	0	0	1	0	0	0	0	0	0	0	0	0	0	0	0
ENSDARG00000096186	3	0	1	10	6	2	1	1	4	2	3	1	7	0	2	7	1	2	0	3
ENSDARG00000096189	0	1	0	8	0	0	1	1	2	3	3	0	4	1	0	0	0	3	1	0
ENSDARG00000088378	2	0	0	0	0	0	0	0	0	0	0	0	0	1	0	0	0	0	0	0
ENSDARG00000012066	48	54	46	36	26	134	42	138	106	96	94	21	38	94	86	145	116	157	107	13
ENSDARG00000062983	87	58	139	100	153	137	151	119	102	125	145	112	107	50	150	174	199	279	68	84
ENSDARG00000099099	6	12	2	12	6	1	11	8	1	16	7	5	17	1	7	13	0	12	1	1
ENSDARG00000105694	0	5	6	3	2	0	0	2	6	4	5	1	1	1	9	8	0	9	2	5
ENSDARG00000105800	2	3	9	6	12	0	1	2	1	0	2	8	13	1	10	11	0	4	2	1
ENSDARG00000105672	0	0	0	0	0	0	0	0	0	0	0	0	0	0	0	0	0	0	0	0
ENSDARG00000105743	3	1	0	1	1	0	0	0	0	0	0	5	8	1	7	1	0	3	1	0
ENSDARG00000098776	1	2	1	7	1	0	16	6	2	2	4	2	1	2	7	15	3	2	4	0
ENSDARG00000057942	2	0	1	0	0	1	0	0	0	0	0	0	0	1	0	1	0	0	0	1
ENSDARG00000017366	40	135	314	48	77	149	286	193	161	59	93	74	59	166	70	96	168	201	221	26
ENSDARG00000086449	0	1	3	5	1	2	1	2	3	4	1	3	2	4	1	1	0	3	0	1
ENSDARG00000025073	61340	51655	52935	51285	62731	28843	30693	37019	32352	33577	32235	35181	35181	29332	39066	57749	32255	29283	28350	11465
ENSDARG00000003570	4434	4573	4572	3825	4849	1188	1178	2405	1306	2631	2714	2178	2255	1177	1238	2062	1562	1678	1426	786
ENSDARG00000096011	1	1	10	16	6	6	3	11	9	5	7	5	5	2	15	6	14	7	4	8
ENSDARG00000106998	0	7	5	12	10	0	1	17	2	11	11	1	6	4	34	14	0	7	4	9
ENSDARG00000077926	151	287	303	53	125	81	29	128	130	66	56	59	44	88	70	144	43	59	109	34
ENSDARG00000105675	0	13	4	15	5	2	2	33	8	21	7	3	7	7	26	21	0	9	11	7
ENSDARG00000033413	440	251	510	310	483	1415	1390	892	1221	694	1097	325	378	1551	196	281	741	1197	1305	193
ENSDARG00000109558	0	0	0	0	0	0	0	0	0	1	0	0	0	0	0	0	0	0	0	0
ENSDARG00000100049	0	0	0	0	0	0	0	0	0	0	0	0	0	0	0	0	0	0	0	0
ENSDARG00000101292	0	0	0	0	2	1	0	0	0	0	0	0	0	0	0	0	0	0	0	0
ENSDARG00000089296	5	15	14	37	27	7	13	34	18	47	30	6	37	12	75	21	6	47	21	21
ENSDARG00000095521	1	0	1	3	8	2	1	0	6	2	7	1	2	7	1	5	3	9	3	1
ENSDARG00000104625	2	0	0	32	9	0	6	0	0	0	0	8	0	0	0	0	3	0	0	0
ENSDARG00000101236	47	5	15	64	60	5	8	23	8	50	12	41	45	8	40	58	13	41	9	23
ENSDARG00000061544	29	166	333	93	93	202	161	375	112	104	339	154	88	119	241	177	286	198	170	73
ENSDARG00000074873	0	0	0	0	0	0	0	0	0	3	0	0	0	0	0	0	0	0	0	0
ENSDARG00000103365	8	0	1	0	0	0	0	0	0	15	9	0	0	1	0	0	0	3	0	0
ENSDARG00000104584	0	0	0	1	0	1	0	0	0	0	0	1	1	0	0	0	0	0	0	3
ENSDARG00000090366	0	0	0	3	0	0	0	0	0	3	0	1	1	0	0	0	0	3	0	0
ENSDARG00000095461	11	2	0	76	26	1	3	0	0	6	0	13	0	0	5	3	3	2	3	0
ENSDARG00000094017	1	0	0	1	2	0	0	2	0	1	0	3	1	0	0	1	0	0	0	0
ENSDARG00000076690	0	1	0	0	0	0	0	0	0	0	0	0	0	0	0	0	0	0	0	0
ENSDARG00000076252	0	0	5	0	0	0	0	0	0	0	0	0	0	0	0	0	0	2	0	0
ENSDARG00000101363	0	0	0	0	0	1	0	0	2	0	0	2	0	0	0	0	0	0	0	0
ENSDARG00000093165	3	0	0	0	2	3	0	0	0	0	1	0	1	1	0	1	1	1	0	0
ENSDARG00000095042	0	0	0	0	0	0	0	1	0	0	0	0	0	0	0	0	0	0	0	0
ENSDARG00000103538	0	0	0	0	0	0	1	0	0	0	0	0	0	0	0	0	0	0	0	0
ENSDARG00000073881	94	125	132	57	99	87	163	209	136	87	104	59	65	195	72	87	126	101	170	19
ENSDARG00000096162	0	0	0	0	0	0	0	0	0	0	0	0	0	0	0	0	1	0	0	0
ENSDARG00000100412	0	2	3	0	7	2	0	0	1	0	3	4	0	1	0	3	3	10	1	1
ENSDARG00000020812	0	9	0	1	0	0	3	7	0	5	15	0	2	4	4	5	0	10	6	0
ENSDARG00000088836	2	0	2	9	1	6	43	64	13	0	6	0	3	1	4	12	1	0	4	0
ENSDARG00000037960	1031	583	553	1526	1066	413	296	204	288	1516	1071	1164	804	142	1043	1057	717	862	189	612
ENSDARG00000094215	17	0	16	1	3	9	6	16	0	2	0	3	11	8	9	7	3	1	19	0
ENSDARG00000095013	1	4	6	23	9	0	1	35	2	65	35	1	23	7	62	28	2	31	6	9
ENSDARG00000090947	4	0	4	1	2	6	0	2	0	0	0	0	0	1	3	3	1	1	0	7
ENSDARG00000096188	0	0	5	0	0	1	0	0	0	2	0	1	0	0	0	0	2	0	0	0
ENSDARG00000096005	1	0	0	0	0	0	2	1	0	0	0	0	0	0	0	0	0	0	0	0
ENSDARG00000094007	0	1	0	0	0	1	3	3	0	9	10	0	0	4	8	5	0	5	2	5
ENSDARG00000091013	6	3	2	23	3	2	7	11	11	0	2	0	6	3	7	8	9	3	4	1
ENSDARG00000103872	0	0	0	0	0	0	0	0	0	0	0	0	0	0	0	0	0	0	0	0
ENSDARG00000102461	0	0	0	0	0	0	0	1	0	0	0	0	0	0	0	0	0	1	0	0
ENSDARG00000027249	5704	8050	5872	5345	5359	20251	22110	29822	25585	16891	15619	4955	3275	14861	7647	12979	17242	16450	21977	9583
ENSDARG00000101296	0	0	0	0	0	0	0	0	0	0	0	0	0	0	0	0	0	0	0	0
ENSDARG00000006396	6	5	4	11	4	15	11	16	10	7	10	9	12	5	28	11	43	8	19	9
ENSDARG00000005451	3349	3733	2840	3443	3276	5052	6563	6336	5990	6057	6591	2547	2192	3715	2696	4199	5267	5682	4498	2164
ENSDARG00000095951	0	4	3	0	2	2	0	1	0	0	0	0	0	1	0	0	0	0	0	0
ENSDARG00000100590	2	0	2	3	0	0	1	6	4	0	0	1	1	1	2	0	1	6	1	1
ENSDARG00000093924	0	2	0	0	0	0	0	0	0	0	0	0	0	0	2	0	0	0	0	0
ENSDARG00000099076	0	0	0	0	0	0	0	0	0	0	0	0	0	0	0	0	0	0	0	0
ENSDARG00000092241	3	8	5	4	9	2	4	4	2	15	1	5	5	2	10	10	7	7	3	6
ENSDARG00000034375	4	4	0	3	3	4	2	18	6	0	4	0	4	7	5	3	8	4	9	1
ENSDARG00000079698	5	7	9	21	3	30	40	20	12	41	21	32	7	10	37	23	15	75	6	9
ENSDARG00000102027	22	20	23	34	26	21	23	32	19	19	33	21	17	18	21	19	11	41	24	21
ENSDARG00000099945	4	2	6	13	5	2	2	2	4	8	4	9	9	4	6	2	3	3	5	4
ENSDARG00000105689	20	0	17	4	6	21	19	17	14	0	11	6	13	9	2	24	8	9	13	11
ENSDARG00000101763	0	0	0	0	0	0	0	1	0	0	0	0	0	0	0	0	0	0	0	0
ENSDARG00000105831	13	23	29	21	26	18	17	22	32	24	17	12	22	8	24	23	3	24	5	24
ENSDARG00000095717	0	14	17	6	12	3	2	10	0	29	17	1	19	22	53	1	2	22	10	9
ENSDARG00000096001	8	2	9	7	2	3	10	3	10	3	4	3	3	5	3	6	0	4	1	1
ENSDARG00000100963	0	0	0	0	0	0	0	0	0	0	0	0	0	0	0	0	0	0	0	0
ENSDARG00000021239	85	66	78	119	103	85	120	180	101	110	106	111	102	91	177	176	124	199	104	42
ENSDARG00000075090	0	0	0	0	0	0	0	0	0	0	0	0	0	0	0	0	0	0	0	0
ENSDARG00000098610	5	7	12	2	11	3	0	2	7	4	3	5	0	7	0	19	6	17	5	1
ENSDARG00000104678	14	2	11	21	12	13	10	26	11	9	11	8	19	4	28	17	1	7	1	4
ENSDARG00000102480	2	0	0	0	0	0	1	1	0	1	3	2	1	2	0	5	1	2	2	0
ENSDARG00000105712	3	0	0	0	9	0	0	4	0	2	0	1	3	0	1	0	0	0	0	0
ENSDARG00000095696	6	3	3	15	7	16	27	10	7	9	20	9	13	0	39	29	7	17	1	4
ENSDARG00000045481	100	88	104	80	63	32	176	184	152	52	125	88	65	69	69	58	72	107	66	17
ENSDARG00000004794	1	0	3	1	2	2	1	0	2	0	0	0	2	1	0	0	9	3	3	1
ENSDARG00000045482	21	36	70	17	22	10	28	36	45	40	35	11	10	2	17	33	30	11	12	14
ENSDARG00000076476	0	2	0	1	2	0	0	0	0	0	0	0	0	0	0	0	0	0	0	0
ENSDARG00000099870	0	1	0	0	0	0	0	0	0	0	0	0	0	0	0	0	0	0	0	0
ENSDARG00000021590	2	0	0	1	5	4	2	5	1	1	5	7	0	1	2	6	6	3	1	1
ENSDARG00000095486	1	5	2	1	4	0	0	5	1	0	0	0	4	0	0	0	0	0	0	0
ENSDARG00000094558	4	1	0	1	0	0	4	0	2	4	0	0	3	0	1	1	0	1	0	0
ENSDARG00000045843	305	198	271	161	371	19	24	48	31	48	42	81	68	8	59	312	45	49	15	21
ENSDARG00000096000	1	0	2	11	3	0	5	1	1	5	0	5	2	0	6	0	0	3	0	0
ENSDARG00000096072	0	0	0	0	0	0	0	0	0	0	0	0	0	0	0	0	0	0	0	0
ENSDARG00000022424	527	1516	3844	66	192	6786	11819	6527	7569	7641	9706	33	49	7169	275	184	14083	4489	7862	2423
ENSDARG00000096091	0	0	20	0	2	0	0	2	0	2	0	0	0	0	0	0	0	1	1	6
ENSDARG00000031737	0	0	0	0	0	0	0	0	0	0	0	0	0	0	0	0	0	0	0	0
ENSDARG00000093685	0	2	0	0	0	2	3	2	0	11	11	0	0	7	3	7	4	4	3	0
ENSDARG00000019861	520	575	521	299	319	488	435	747	489	603	765	250	326	683	307	279	501	910	813	155
ENSDARG00000087293	0	0	0	0	1	0	0	0	0	0	0	0	0	2	0	0	0	0	0	5
ENSDARG00000017163	18	8	12	5	4	21	14	18	8	16	12	14	4	28	11	14	17	39	32	6
ENSDARG00000059043	0	0	0	0	0	0	0	0	0	0	0	1	0	1	0	0	1	0	0	0
ENSDARG00000095993	1	0	0	1	0	0	0	0	0	0	0	0	1	0	0	1	0	0	0	1
ENSDARG00000103310	0	0	1	0	0	0	0	0	0	0	0	0	0	0	0	0	0	0	0	1
ENSDARG00000039185	363	236	285	347	227	569	663	626	827	664	632	330	374	563	415	461	661	683	580	287
ENSDARG00000102635	0	0	1	0	0	0	0	0	0	0	0	0	0	0	0	1	0	2	0	0
ENSDARG00000020101	349	456	584	382	485	1125	1178	1039	996	855	992	236	212	649	202	381	745	779	614	237
ENSDARG00000090461	0	1	0	0	0	2	3	3	1	3	0	0	0	0	3	3	1	1	2	1
ENSDARG00000099652	635	790	751	226	818	489	271	497	426	187	279	324	234	541	273	487	328	285	500	133
ENSDARG00000059196	2	11	7	12	7	2	15	14	10	25	33	8	10	12	8	19	23	18	11	3
ENSDARG00000095989	0	0	0	0	0	0	0	0	0	0	0	0	0	0	0	0	0	0	0	0
ENSDARG00000095440	0	0	0	1	0	0	0	0	1	0	0	0	0	0	0	0	0	0	0	1
ENSDARG00000096163	0	0	0	0	0	0	0	0	0	0	0	0	0	0	0	0	0	1	0	0
ENSDARG00000020749	41	30	88	15	47	39	103	21	36	3	1	27	4	47	10	10	11	14	52	0
ENSDARG00000098177	18	3	5	45	25	8	48	70	53	3	32	21	33	15	38	40	12	8	15	3
ENSDARG00000102595	5	2	2	1	0	5	7	6	4	3	0	1	3	2	3	2	6	3	1	1
ENSDARG00000109604	1	0	0	0	1	0	0	1	0	0	1	1	0	0	0	2	0	1	0	0
ENSDARG00000100283	0	0	0	0	0	0	0	0	0	0	0	0	0	0	0	0	0	0	0	0
ENSDARG00000113192	0	0	0	0	0	0	0	0	0	0	0	0	0	0	0	0	0	0	0	0
ENSDARG00000114935	0	0	4	1	0	0	3	0	1	1	1	1	0	0	0	1	0	0	2	1
ENSDARG00000009262	4	1	1	1	0	2	4	6	0	1	3	3	3	0	5	4	1	2	1	2
ENSDARG00000087714	4	4	9	4	2	4	1	10	0	6	2	7	1	4	7	15	2	9	5	3
ENSDARG00000075281	41	25	22	26	52	43	41	78	44	22	30	52	33	42	48	54	32	16	37	12
ENSDARG00000089875	2	0	2	3	3	5	1	4	0	0	0	2	5	0	1	5	0	3	2	3
ENSDARG00000113896	1	4	73	12	0	37	4	3	1	0	1	0	10	0	4	0	1	1	0	12
ENSDARG00000068161	0	0	0	0	0	0	0	0	1	0	0	0	0	0	0	0	0	0	0	2
ENSDARG00000101948	3	3	5	3	2	1	2	8	5	3	3	1	9	0	6	4	3	1	2	4
ENSDARG00000099330	0	0	0	0	0	0	0	0	0	0	0	0	0	0	0	0	0	0	0	0
ENSDARG00000105246	0	0	0	0	0	0	0	0	0	0	0	0	0	0	0	0	0	0	0	0
ENSDARG00000094023	1	0	1	1	2	2	2	2	2	0	1	0	1	0	0	0	0	1	1	1
ENSDARG00000045493	76	56	80	59	132	67	57	52	50	78	72	66	80	96	43	32	41	76	67	22
ENSDARG00000099751	0	0	0	0	0	2	3	0	1	2	1	0	1	1	0	4	0	2	0	0
ENSDARG00000099432	0	0	6	1	1	1	0	3	2	0	2	0	0	0	2	0	0	1	0	2
ENSDARG00000114938	0	0	0	0	0	0	0	0	0	0	0	0	0	0	0	0	0	0	0	0
ENSDARG00000070314	45	44	74	18	15	77	43	238	90	83	84	79	45	51	92	57	119	72	116	38
ENSDARG00000045524	27	23	21	22	28	97	55	148	113	102	86	18	40	77	57	53	125	105	93	21
ENSDARG00000103215	0	0	1	0	1	0	0	0	1	2	2	1	0	0	0	0	0	2	0	0
ENSDARG00000102941	0	0	0	0	0	0	1	0	0	0	0	1	0	0	1	1	1	0	0	0
ENSDARG00000043781	218	109	122	442	99	345	584	539	565	88	333	161	162	153	60	318	299	467	193	39
ENSDARG00000097086	8	2	12	11	10	2	2	9	2	9	7	9	11	5	7	12	7	11	1	11
ENSDARG00000097215	7	5	5	29	14	6	1	15	11	8	11	9	18	9	13	15	6	13	2	9
ENSDARG00000058127	8	1	14	19	16	0	2	3	2	9	8	21	16	4	11	18	2	7	3	3
ENSDARG00000094305	0	0	0	0	0	0	0	0	0	0	0	0	0	0	0	0	0	0	0	0
ENSDARG00000087518	2	0	8	2	0	4	6	10	2	0	0	0	7	2	3	2	3	1	2	0
ENSDARG00000045685	4	0	11	0	1	3	4	3	9	3	1	1	2	2	0	4	1	3	1	0
ENSDARG00000045708	17	2	13	41	23	349	365	633	149	182	229	13	17	455	5	18	3077	297	612	41
ENSDARG00000103105	0	0	0	0	0	0	0	0	0	0	0	0	0	0	0	0	0	0	0	0
ENSDARG00000111465	5	0	2	9	0	3	6	9	8	3	1	0	12	0	16	6	6	0	1	3
ENSDARG00000070126	0	0	0	3	0	0	0	0	1	0	0	0	3	0	0	1	0	0	0	0
ENSDARG00000045765	6	8	48	5	3	5	20	15	18	13	18	6	2	0	1	2	1	9	1	4
ENSDARG00000023766	149	79	176	178	134	364	366	288	359	383	366	167	155	337	230	242	344	463	342	156
ENSDARG00000105063	1	3	1	4	5	2	4	7	2	5	3	2	2	2	3	4	1	6	6	2
ENSDARG00000097286	1	0	0	0	0	2	0	1	2	0	1	3	0	1	0	2	1	1	0	2
ENSDARG00000102716	6	9	1	3	4	5	13	11	6	0	5	6	4	9	4	10	8	21	6	5
ENSDARG00000090355	0	0	0	0	0	0	0	0	0	0	0	0	0	0	0	0	0	0	0	0
ENSDARG00000099899	0	0	3	2	4	3	5	7	5	0	5	1	5	1	2	4	4	2	1	4
ENSDARG00000032653	215	130	466	121	97	101	352	229	141	40	94	206	307	229	155	220	123	93	321	40
ENSDARG00000102515	1	0	0	0	0	0	0	0	1	0	0	0	0	0	0	0	0	0	0	0
ENSDARG00000019396	8	2	1	2	0	2	15	22	37	5	7	1	1	7	12	4	5	6	16	3
ENSDARG00000103992	3	0	0	4	4	0	18	13	15	3	2	1	3	1	0	14	0	1	0	3
ENSDARG00000102904	1	4	2	1	4	1	3	4	0	0	2	2	0	1	4	2	1	12	9	2
ENSDARG00000045842	81	47	94	130	67	100	176	210	139	72	180	56	47	476	116	87	97	235	445	53
ENSDARG00000095332	47	40	24	48	66	36	50	47	59	27	53	65	37	28	59	65	11	42	23	11
ENSDARG00000102104	3	0	4	0	0	3	1	1	1	1	0	0	1	0	0	0	0	1	0	1
ENSDARG00000101047	359	358	253	394	459	555	316	344	317	313	347	137	352	136	127	292	124	203	142	75
ENSDARG00000018618	368	273	423	424	407	443	464	454	471	512	571	378	288	231	321	434	440	497	256	182
ENSDARG00000003512	47	27	79	42	73	59	124	218	178	50	63	87	67	112	81	83	87	56	197	20
ENSDARG00000033443	146	213	386	174	158	270	376	392	295	221	260	116	130	751	214	271	253	497	538	120
ENSDARG00000003789	1745	2721	3041	1214	1239	2623	3273	3513	2588	2208	2052	1699	1645	3358	1652	3786	1846	2345	3805	865
ENSDARG00000096064	0	0	0	0	0	0	0	0	0	0	2	0	0	0	0	0	0	0	0	0
ENSDARG00000100780	0	0	0	0	0	0	5	0	0	0	0	0	0	0	0	0	0	0	0	0
ENSDARG00000113690	3	6	1	4	4	5	11	9	10	1	9	4	5	6	8	1	3	1	2	3
ENSDARG00000062968	317	208	409	352	384	435	762	698	661	403	444	313	337	420	462	625	437	450	721	291
ENSDARG00000096067	0	0	0	0	0	0	0	0	0	0	0	0	0	0	0	0	0	0	0	0
ENSDARG00000078167	18	7	16	70	8	21	51	46	23	17	39	21	66	10	73	8	10	2	10	8
ENSDARG00000104108	7626	3804	6682	4846	4600	19928	18077	15735	12751	17946	18037	5535	4490	11399	8205	7244	19000	21904	15421	6733
ENSDARG00000099825	1	1	0	7	2	1	2	6	4	3	3	0	1	0	7	2	4	2	3	0
ENSDARG00000096109	0	0	0	0	0	0	0	0	0	0	0	0	0	0	0	0	0	0	0	0
ENSDARG00000045788	0	0	0	0	0	2	0	4	0	2	0	1	0	0	0	0	0	0	0	0
ENSDARG00000115094	8	1	23	12	4	13	10	6	19	0	0	29	18	1	23	4	7	1	9	2
ENSDARG00000025046	4	1	75	106	4	0	1225	2	21	5	52	1	1	14	4	523	1	68	28	2
ENSDARG00000032765	22	19	55	26	178	73	314	279	245	79	249	31	9	443	26	133	118	63	625	9
ENSDARG00000068857	0	5	2	4	1	2	15	12	7	8	5	0	7	3	6	3	0	6	0	0
ENSDARG00000045789	0	0	0	0	4	3	0	0	0	0	0	0	1	0	0	0	0	0	0	0
ENSDARG00000013476	1	0	1	1	2	0	3	1	0	0	3	0	0	0	2	11	2	7	1	1
ENSDARG00000102215	3	2	0	5	0	0	9	2	2	0	0	0	2	1	5	1	1	4	1	0
ENSDARG00000099833	169	193	154	289	129	424	535	389	521	487	415	142	126	209	182	250	382	551	301	157
ENSDARG00000103265	0	7	3	5	3	7	8	11	6	1	1	1	2	0	4	3	1	5	5	1
ENSDARG00000098145	1	0	2	3	1	2	7	3	7	0	1	4	0	2	0	1	1	3	4	0
ENSDARG00000068874	0	0	0	3	2	0	11	13	2	3	7	0	0	0	0	0	1	1	0	0
ENSDARG00000096726	0	1	0	0	0	0	2	12	0	0	2	0	0	0	0	0	0	1	0	0
ENSDARG00000068869	0	2	0	1	1	0	4	3	0	0	3	0	0	0	0	2	0	0	0	0
ENSDARG00000068865	0	0	1	0	0	0	0	0	0	0	2	1	0	0	0	2	0	0	0	0
ENSDARG00000045525	386	439	1290	89	240	421	2670	2619	1531	891	508	177	97	859	178	410	330	354	951	144
ENSDARG00000045483	0	0	1	2	0	0	0	4	0	2	0	0	0	1	1	1	0	1	2	0
ENSDARG00000099785	0	0	0	0	0	0	0	0	0	0	0	0	0	0	0	0	0	0	0	0
ENSDARG00000092759	2	0	1	1	1	3	3	0	2	2	2	0	1	5	1	2	3	2	1	0
ENSDARG00000097345	0	0	0	0	0	0	0	0	0	0	0	0	0	0	0	0	0	0	0	0
ENSDARG00000096762	0	0	0	0	0	0	24	2	0	0	0	0	0	0	0	0	0	0	0	0
ENSDARG00000092471	0	1	2	16	0	2	10	2	3	6	1	3	5	0	9	3	0	4	0	7
ENSDARG00000097091	2	0	1	5	0	3	4	2	2	7	5	0	5	0	6	0	0	0	1	3
ENSDARG00000103870	11	13	15	1	7	1	0	0	0	0	1	3	6	0	1	1	0	0	2	0
ENSDARG00000088640	2	3	1	8	1	1	0	2	5	1	5	5	7	4	4	8	3	9	0	2
ENSDARG00000117156	0	0	0	1	0	0	0	0	0	1	0	1	0	2	2	2	0	0	0	0
ENSDARG00000097393	0	0	0	0	0	0	0	0	0	0	0	0	0	0	0	0	0	0	0	0
ENSDARG00000039356	116	158	52	93	102	331	277	283	63	507	324	190	80	265	377	210	451	818	306	279
ENSDARG00000090192	2	5	1	5	1	5	6	12	6	2	10	1	9	1	6	3	1	4	4	1
ENSDARG00000109466	0	1	0	1	0	0	7	4	7	4	2	1	1	0	3	0	1	1	1	0
ENSDARG00000113564	8	8	6	20	0	6	12	18	7	8	11	4	29	0	27	0	0	0	0	6
ENSDARG00000096046	72	15	20	10	38	35	332	78	190	95	24	9	15	8	10	3	4	56	5	8
ENSDARG00000023026	174	163	440	475	274	131	473	201	165	46	147	323	691	54	282	230	45	60	62	16
ENSDARG00000116587	0	0	0	2	1	0	0	1	0	5	0	0	0	0	0	0	0	2	0	0
ENSDARG00000045822	2	2	0	0	1	1	0	0	2	2	3	0	1	0	0	0	0	2	0	0
ENSDARG00000086296	1	0	2	16	2	1	3	6	0	7	0	3	6	0	8	3	1	2	0	2
ENSDARG00000045687	0	0	0	2	0	0	0	0	0	0	0	0	0	0	0	0	0	0	0	0
ENSDARG00000098615	0	0	0	0	0	0	0	0	0	0	0	0	0	0	0	0	0	0	0	0
ENSDARG00000109358	0	0	0	0	0	0	0	0	0	0	0	0	0	0	0	0	0	0	0	0
ENSDARG00000045900	31	11	13	38	37	83	71	65	65	100	84	83	50	53	72	74	73	126	53	44
ENSDARG00000042469	692	551	609	1053	551	1114	1058	790	831	1274	1112	318	487	596	410	675	753	958	655	317
ENSDARG00000095275	0	2	0	6	6	0	0	7	3	10	4	3	3	2	6	6	1	4	2	1
ENSDARG00000096118	589	395	514	837	471	157	199	231	197	353	250	240	571	132	182	419	131	259	159	83
ENSDARG00000113431	0	2	1	1	1	0	1	3	0	0	3	0	0	0	0	1	0	1	0	14
ENSDARG00000100414	0	0	0	0	0	0	0	0	0	0	0	0	0	0	0	0	0	0	0	0
ENSDARG00000026855	0	0	0	0	0	0	0	2	0	0	0	0	0	0	0	0	0	0	0	0
ENSDARG00000104968	10	1	2	15	6	11	22	26	23	6	6	12	7	5	11	2	13	3	7	99
ENSDARG00000015966	291	166	157	199	233	214	240	278	315	277	251	174	224	112	179	222	140	283	160	84
ENSDARG00000101459	4	2	0	7	3	3	5	4	5	4	2	2	6	4	9	5	1	6	5	6
ENSDARG00000014395	0	0	1	2	0	1	0	0	1	1	4	0	2	0	1	1	0	0	0	0
ENSDARG00000115299	2	0	5	7	2	2	2	2	2	1	1	0	0	0	4	0	1	2	4	12
ENSDARG00000045790	102	139	182	31	102	224	234	242	193	132	185	53	30	118	45	89	139	237	113	66
ENSDARG00000059064	13	6	9	20	5	19	27	86	25	46	41	11	12	28	40	36	40	30	20	24
ENSDARG00000045691	71	41	101	69	64	47	74	92	105	107	89	47	49	51	51	76	31	119	35	17
ENSDARG00000099725	0	0	0	0	0	0	1	0	0	0	0	0	2	0	0	1	0	0	0	0
ENSDARG00000045692	310	256	263	210	373	304	268	284	328	321	270	171	171	166	147	304	245	383	206	149
ENSDARG00000096208	0	0	0	0	0	0	0	0	0	0	0	0	0	0	0	0	0	0	0	0
ENSDARG00000089852	3	1	5	2	1	3	10	6	0	2	2	2	5	0	6	1	0	0	2	0
ENSDARG00000004497	768	994	2320	109	254	2066	2298	2707	2246	1031	1800	254	133	3825	336	247	3281	2656	3812	437
ENSDARG00000045527	155	60	76	111	171	273	177	155	156	218	245	156	119	132	120	142	214	348	118	119
ENSDARG00000045874	65	41	42	52	63	26	36	60	67	44	16	8	33	27	23	63	25	27	23	15
ENSDARG00000045873	9	11	23	6	11	10	22	49	17	12	20	3	11	32	25	8	39	22	44	6
ENSDARG00000057468	0	0	0	0	1	0	0	2	0	0	0	1	0	0	0	0	0	0	0	0
ENSDARG00000022550	3	3	3	3	6	3	2	3	0	7	2	0	2	1	4	9	5	4	2	0
ENSDARG00000008720	0	0	0	0	0	0	0	0	0	0	0	0	0	0	0	0	0	0	1	0
ENSDARG00000111837	0	0	0	0	0	0	0	0	0	0	0	1	0	0	0	0	0	0	0	0
ENSDARG00000105245	0	0	0	0	0	0	0	0	0	0	0	0	0	0	0	0	0	0	0	0
ENSDARG00000100537	0	0	0	0	0	0	0	0	0	0	0	0	0	0	0	0	0	0	0	0
ENSDARG00000104052	0	0	0	0	0	0	0	0	0	0	0	0	0	0	0	0	0	0	0	0
ENSDARG00000027316	171	519	982	150	253	1683	3042	3920	2575	639	1531	201	140	780	188	386	730	1444	690	224
ENSDARG00000078520	190	74	46	116	75	267	261	134	149	169	231	140	90	259	76	207	458	283	344	86
ENSDARG00000063563	567	321	610	586	692	283	418	370	490	215	225	464	657	327	212	810	258	272	360	70
ENSDARG00000045484	252	144	130	153	236	84	115	84	141	98	112	158	176	67	99	210	62	120	71	37
ENSDARG00000100654	1	2	0	0	28	0	0	32	25	1	2	68	2	18	4	52	1	3	32	1
ENSDARG00000057929	311	479	443	41	343	124	91	90	144	89	89	83	25	59	59	159	98	98	60	30
ENSDARG00000101992	6	19	8	20	26	19	18	21	44	57	44	30	17	72	19	35	15	47	73	12
ENSDARG00000032405	20	65	64	64	56	72	50	86	111	90	71	8	35	73	41	51	66	70	77	16
ENSDARG00000097583	346	390	449	293	611	126	242	207	173	73	93	322	498	65	457	276	47	39	72	38
ENSDARG00000004055	639	386	470	630	615	334	526	756	777	390	307	472	634	659	682	1075	371	880	966	226
ENSDARG00000016968	802	888	970	902	1347	948	925	1382	1411	894	988	691	766	1254	456	692	874	1070	1407	353
ENSDARG00000095159	0	0	1	0	0	0	0	0	0	0	0	0	0	0	0	0	0	0	0	0
ENSDARG00000093371	0	0	0	0	0	0	0	0	1	0	0	0	0	0	0	0	0	0	0	0
ENSDARG00000087206	497	613	341	485	794	311	263	466	374	340	422	340	439	408	329	587	214	294	327	130
ENSDARG00000039302	430	329	238	254	325	756	922	658	777	612	756	289	219	777	462	539	706	545	653	280
ENSDARG00000011769	27	15	25	15	33	32	61	84	60	81	66	31	24	56	16	78	59	42	82	18
ENSDARG00000102278	0	0	0	0	0	0	0	0	0	0	0	0	0	0	0	0	0	0	0	0
ENSDARG00000022795	237	176	208	171	180	8	16	27	30	37	25	87	117	24	60	132	18	3	31	20
ENSDARG00000100987	0	0	0	0	0	0	0	0	0	0	0	0	0	0	0	0	0	0	0	0
ENSDARG00000004904	1488	904	645	1796	1676	6515	5358	4722	6017	5124	7307	1787	1230	4867	1781	2239	7862	8785	6008	2385
ENSDARG00000087597	17	9	0	27	9	2	21	38	16	6	15	13	21	8	14	17	11	2	12	0
ENSDARG00000099493	0	2	5	0	0	1	0	0	8	1	0	0	6	0	0	0	0	1	3	0
ENSDARG00000039350	164	134	166	129	197	101	58	62	103	158	155	63	59	46	37	90	37	97	65	37
ENSDARG00000095132	1	1	1	0	1	0	4	4	4	0	1	0	1	0	1	2	2	2	3	0
ENSDARG00000101469	1	4	0	10	1	1	14	9	10	1	3	1	10	8	12	9	5	4	2	1
ENSDARG00000096147	3	3	43	8	2	8	24	14	11	3	6	0	1	5	4	0	4	4	3	0
ENSDARG00000116197	5	10	5	14	6	8	15	18	27	4	6	6	8	5	15	3	4	18	11	5
ENSDARG00000093461	0	0	0	1	0	0	0	2	0	1	0	0	2	0	0	0	2	3	0	0
ENSDARG00000103420	2	0	1	1	4	3	0	0	0	0	1	4	0	0	1	3	0	0	0	1
ENSDARG00000058159	150	44	189	192	77	49	85	55	66	30	43	137	212	33	227	158	49	45	53	32
ENSDARG00000095186	0	0	3	0	2	1	0	0	2	0	2	0	0	1	1	2	0	1	1	0
ENSDARG00000097353	1	12	22	13	8	5	7	25	47	9	7	1	1	20	20	23	4	16	18	12
ENSDARG00000094254	0	0	0	0	0	0	0	1	0	0	0	0	0	0	0	0	0	0	0	0
ENSDARG00000104262	0	0	0	0	0	0	0	0	0	0	0	0	0	0	0	0	0	1	0	0
ENSDARG00000093058	727	567	882	762	577	728	879	773	995	910	982	346	460	646	407	581	531	651	597	238
ENSDARG00000097507	7	3	39	7	14	9	6	6	6	3	4	2	3	5	1	3	9	0	5	1
ENSDARG00000103281	11	9	0	29	21	3	41	75	59	8	30	12	24	15	55	35	25	3	16	2
ENSDARG00000045837	1	0	1	2	0	1	1	2	2	0	0	2	5	1	2	3	0	0	0	0
ENSDARG00000104380	1	1	0	2	17	2	1	26	50	4	1	21	0	27	5	35	2	7	32	1
ENSDARG00000095099	1	0	16	1	0	2	6	4	2	2	1	3	7	0	4	6	0	1	0	0
ENSDARG00000056859	8	0	11	2	5	0	0	0	0	1	0	5	2	0	1	0	1	0	0	0
ENSDARG00000099932	2	0	1	0	0	2	0	0	0	0	1	0	0	2	1	0	0	0	4	2
ENSDARG00000104270	0	0	0	0	0	0	0	0	0	0	0	0	0	0	0	0	0	0	0	0
ENSDARG00000096078	20	5	14	22	13	0	1	2	10	1	5	5	20	1	37	7	0	9	0	7
ENSDARG00000098426	0	0	0	0	0	1	0	0	3	0	0	0	0	1	1	0	1	1	5	1
ENSDARG00000099384	14	2	7	1	29	31	28	101	140	0	12	87	9	100	0	89	34	8	104	0
ENSDARG00000116763	0	0	0	0	0	0	0	0	1	0	0	0	0	0	0	0	0	0	0	0
ENSDARG00000096986	4	0	0	1	0	0	0	2	0	0	1	0	0	4	0	3	0	1	0	0
ENSDARG00000100669	2	8	6	9	1	3	11	2	3	1	2	0	7	5	8	8	7	6	7	0
ENSDARG00000078014	150	155	219	113	172	210	217	552	325	341	304	61	76	274	453	138	161	176	332	330
ENSDARG00000098167	1	3	0	0	1	0	8	13	0	0	0	0	0	0	0	1	0	0	0	0
ENSDARG00000057921	10	9	21	3	10	15	36	52	58	10	23	21	18	41	37	22	26	20	59	17
ENSDARG00000100961	2	1	0	6	1	0	1	1	1	1	2	3	1	0	0	1	6	5	1	1
ENSDARG00000101463	1	0	2	0	0	0	0	2	2	0	0	0	0	1	0	2	5	1	2	0
ENSDARG00000103348	1	0	0	1	1	0	1	4	1	0	1	1	0	0	0	1	2	2	0	0
ENSDARG00000098758	0	0	0	0	0	0	0	0	0	0	0	0	0	0	0	0	0	0	0	0
ENSDARG00000098677	1	1	2	0	1	3	0	4	0	0	0	0	5	1	2	2	0	2	0	1
ENSDARG00000008398	1	0	0	0	0	0	0	0	0	0	1	0	1	0	0	3	0	0	0	0
ENSDARG00000098409	11	1	11	0	8	12	11	19	6	1	12	19	4	12	10	11	29	13	16	1
ENSDARG00000104038	1	0	0	2	0	0	0	1	0	1	0	1	5	0	0	3	4	0	0	1
ENSDARG00000114908	9	1	0	23	5	1	29	23	27	6	5	0	23	6	29	12	9	0	13	0
ENSDARG00000090778	50	16	43	54	30	80	67	40	15	24	64	38	39	12	37	60	137	88	12	22
ENSDARG00000002952	18	11	25	7	5	31	39	45	56	22	31	18	18	41	29	22	57	27	24	17
ENSDARG00000022187	85	86	170	36	66	128	131	228	163	144	134	76	56	176	99	230	152	254	264	60
ENSDARG00000073963	0	0	0	0	0	0	0	0	0	0	0	1	0	0	0	0	0	1	0	0
ENSDARG00000022165	12465	4241	8418	15057	9336	1798	5600	3222	4761	4902	5940	4249	7976	4811	2657	7158	3030	6472	5169	822
ENSDARG00000032618	315	147	150	622	256	64	86	161	115	134	115	192	313	100	270	338	154	253	146	95
ENSDARG00000079143	13	7	14	3	18	9	7	28	10	4	9	20	15	9	10	21	17	15	19	2
ENSDARG00000015278	33	62	28	45	44	25	42	61	75	43	48	24	40	45	52	46	28	145	49	11
ENSDARG00000102878	99	72	75	50	119	89	143	185	221	119	85	63	52	247	74	97	145	91	279	43
ENSDARG00000045528	37	8	9	17	32	18	32	36	37	39	40	19	20	15	30	55	35	56	19	13
ENSDARG00000115564	0	0	0	1	0	0	0	0	1	0	0	0	0	2	0	3	1	0	0	0
ENSDARG00000099255	0	0	0	1	0	0	1	0	0	0	0	0	3	0	0	0	0	0	0	0
ENSDARG00000069607	0	0	0	0	0	0	0	0	0	0	0	0	0	0	0	0	0	0	0	0
ENSDARG00000098213	0	0	1	1	0	0	1	0	0	0	0	0	0	0	0	0	0	0	0	0
ENSDARG00000099277	0	0	0	1	0	0	0	0	1	0	0	0	0	0	2	0	0	0	0	1
ENSDARG00000101623	1	4	2	2	2	2	3	1	0	0	1	5	2	0	2	6	2	1	0	0
ENSDARG00000100386	0	0	0	0	0	0	0	0	0	0	0	0	0	1	2	0	0	0	1	0
ENSDARG00000111046	0	0	0	1	0	0	0	0	0	0	0	0	0	1	0	0	0	0	0	0
ENSDARG00000101483	0	0	0	0	0	0	0	4	8	7	0	0	6	0	2	0	0	4	0	0
ENSDARG00000102256	5	2	0	3	2	2	0	1	0	1	0	0	1	0	3	1	1	5	1	0
ENSDARG00000101165	0	0	0	0	0	0	0	0	0	0	0	0	0	0	0	0	0	0	0	0
ENSDARG00000103536	0	0	0	0	0	0	0	0	0	0	0	0	0	0	0	0	0	0	0	0
ENSDARG00000101997	18	1	1	37	3	0	16	8	8	0	18	0	22	3	36	4	0	1	7	18
ENSDARG00000057714	170	87	84	93	136	90	341	376	353	190	344	49	72	195	107	203	271	119	160	50
ENSDARG00000098193	0	0	0	0	0	0	0	0	0	0	0	1	0	1	0	0	0	2	2	0
ENSDARG00000099152	0	1	1	0	0	0	5	27	4	0	2	1	0	5	1	6	0	1	7	1
ENSDARG00000002131	4	13	12	3	6	4	2	18	8	10	10	7	7	13	10	10	12	15	22	4
ENSDARG00000025576	209	179	386	175	233	378	513	866	671	410	320	266	204	109	209	303	256	307	271	156
ENSDARG00000045601	0	4	0	0	5	0	0	1	0	1	0	0	1	0	1	0	0	0	0	0
ENSDARG00000063149	9	12	16	13	6	14	74	48	33	16	24	5	13	10	10	21	23	21	22	5
ENSDARG00000100099	4	0	0	1	2	3	2	0	0	0	0	0	1	1	0	1	2	0	1	1
ENSDARG00000028192	34	15	21	23	24	36	69	43	29	31	75	5	8	26	14	30	43	12	22	3
ENSDARG00000090769	0	0	4	1	0	2	6	1	0	2	3	5	1	0	1	0	2	0	0	3
ENSDARG00000098452	4	3	1	22	2	0	12	18	3	1	1	1	4	3	5	16	2	3	5	0
ENSDARG00000005897	438	401	702	325	522	255	663	766	833	267	635	297	379	906	112	329	615	395	1021	87
ENSDARG00000045835	61727	67184	1072	60163	397	75774	108633	144516	1431	98776	107453	204	85	122975	75503	37692	128405	117198	145184	36098
ENSDARG00000045224	7	5	5	7	4	9	7	7	7	6	7	3	7	4	5	5	1	12	2	2
ENSDARG00000059311	5	0	4	5	0	0	6	3	10	3	1	0	1	2	3	4	2	2	7	0
ENSDARG00000007764	148	200	233	112	138	129	123	158	174	92	150	81	115	38	103	181	102	166	65	47
ENSDARG00000045834	89	10	167	36	57	57	129	75	259	65	22	85	11	217	159	71	120	32	181	27
ENSDARG00000116216	0	0	3	1	0	0	2	0	0	2	0	1	1	0	1	0	0	0	0	0
ENSDARG00000045836	15	32	18	12	6	18	26	25	18	41	20	13	8	38	28	33	37	45	41	11
ENSDARG00000104681	0	0	0	0	0	0	0	0	0	0	0	0	0	0	0	0	0	0	0	0
ENSDARG00000098335	0	0	0	0	0	0	0	1	0	0	0	0	0	0	0	0	0	0	0	0
ENSDARG00000092677	307	191	219	333	264	299	294	273	226	308	392	178	330	235	164	333	259	349	257	110
ENSDARG00000103473	3	0	1	3	4	2	6	1	1	0	0	0	0	0	2	0	0	3	0	2
ENSDARG00000006409	146	17	36	62	61	90	130	95	125	156	276	26	37	228	46	41	379	107	285	60
ENSDARG00000020871	12	7	12	12	19	12	9	13	8	8	17	7	20	23	4	22	15	17	13	8
ENSDARG00000093254	0	1	0	3	0	0	3	0	1	1	2	1	4	0	3	1	0	0	0	0
ENSDARG00000096074	0	0	0	0	0	0	0	0	0	0	0	0	0	0	0	0	0	0	0	0
ENSDARG00000096217	1	3	2	2	2	8	6	0	0	11	4	7	7	0	5	4	1	10	4	5
ENSDARG00000105057	0	0	0	0	0	0	0	0	0	0	0	0	0	0	0	0	0	0	0	0
ENSDARG00000096107	0	2	2	12	0	2	4	0	3	1	2	2	5	1	1	3	1	0	0	2
ENSDARG00000059053	0	0	0	1	0	0	0	0	5	0	0	0	0	0	0	2	0	0	0	1
ENSDARG00000011246	299	391	432	130	285	193	186	272	311	174	216	132	86	172	109	180	198	182	204	67
ENSDARG00000103031	0	0	0	13	0	2	3	0	0	3	0	0	3	1	2	0	0	0	0	3
ENSDARG00000102543	0	0	0	0	0	0	0	0	0	0	0	0	0	0	0	0	0	0	0	0
ENSDARG00000019644	1326	1266	2049	2195	669	4456	615	4446	4013	3351	5126	404	1371	2311	2113	1075	2445	3017	2785	1192
ENSDARG00000096012	1	0	2	8	0	4	9	1	1	4	0	6	5	0	6	0	0	1	0	4
ENSDARG00000088861	2	0	2	11	1	2	4	2	1	5	3	3	3	0	10	1	2	4	3	1
ENSDARG00000045557	65	291	271	23	246	132	296	1059	277	179	367	56	55	157	152	115	389	90	237	74
ENSDARG00000117096	0	0	3	2	0	0	0	0	0	1	0	3	0	0	2	0	0	1	0	0
ENSDARG00000097434	4	21	28	29	22	6	27	36	48	22	32	7	39	38	17	7	16	16	33	3
ENSDARG00000096041	0	0	0	0	0	0	0	1	2	2	0	1	0	1	0	1	0	0	1	0
ENSDARG00000009252	63	38	76	141	63	99	133	119	149	79	112	127	95	108	63	97	140	114	73	27
ENSDARG00000045555	153	100	68	45	67	49	17	18	27	62	28	27	19	22	29	69	20	67	20	36
ENSDARG00000098430	0	0	3	4	2	0	2	2	6	4	3	3	1	1	1	1	0	3	0	3
ENSDARG00000033757	14	33	21	26	19	28	43	14	12	35	11	7	4	26	40	58	37	55	22	16
ENSDARG00000105304	5	1	0	1	0	0	1	0	0	1	1	2	1	0	1	0	1	0	0	1
ENSDARG00000032799	0	0	0	0	0	0	1	0	1	0	0	0	0	0	0	0	0	0	0	0
ENSDARG00000053127	12	7	14	21	26	17	16	20	20	27	18	27	11	14	33	62	24	31	19	17
ENSDARG00000096823	0	0	0	0	0	0	0	0	0	0	0	0	0	0	0	0	0	0	0	0
ENSDARG00000062651	64	18	22	67	59	21	14	21	16	30	55	47	33	8	49	49	11	26	10	14
ENSDARG00000099670	0	0	0	2	1	0	2	0	0	0	0	0	0	0	3	0	1	1	0	0
ENSDARG00000045898	0	0	0	0	3	0	6	0	4	1	4	1	5	0	0	5	0	1	0	0
ENSDARG00000100214	0	1	1	2	0	0	0	0	0	0	0	0	0	0	4	0	0	0	0	0
ENSDARG00000017386	2	1	1	0	4	1	6	0	0	0	1	1	7	0	3	4	0	1	3	4
ENSDARG00000075215	20	18	15	13	20	4	9	14	3	2	4	16	14	7	24	38	6	6	11	0
ENSDARG00000111716	1	1	0	3	3	1	0	0	0	3	0	5	8	0	5	3	1	0	1	1
ENSDARG00000027424	2	0	0	6	0	0	0	0	0	2	0	0	1	0	3	0	3	0	0	1
ENSDARG00000090033	4	0	4	1	2	6	11	3	1	1	1	0	1	2	2	3	7	7	0	4
ENSDARG00000073965	0	0	0	0	0	0	0	0	0	0	0	0	0	0	0	0	0	0	0	0
ENSDARG00000011764	116	84	73	139	154	96	113	111	117	106	96	77	92	85	119	170	85	163	95	63
ENSDARG00000053709	0	0	1	0	0	4	0	0	0	0	0	0	0	1	0	0	0	0	0	0
ENSDARG00000087168	0	0	0	0	0	0	0	0	2	1	0	0	8	0	0	0	0	0	0	0
ENSDARG00000101213	1	3	5	7	2	1	16	10	7	2	6	8	4	4	6	2	4	1	5	4
ENSDARG00000098155	0	0	0	0	0	0	0	0	0	0	0	0	0	0	0	0	0	0	0	0
ENSDARG00000016538	0	4	0	1	2	0	0	8	3	0	0	0	1	0	2	0	0	0	2	0
ENSDARG00000116226	0	0	0	0	0	0	0	0	0	0	0	0	0	0	0	0	0	0	0	0
ENSDARG00000016526	1	1	7	6	5	8	5	26	17	4	4	3	2	3	1	1	4	6	0	1
ENSDARG00000096194	0	0	0	0	0	0	0	0	0	0	0	0	0	0	0	0	0	0	0	0
ENSDARG00000109749	0	0	2	2	0	0	0	0	0	0	0	0	0	0	0	0	0	0	0	0
ENSDARG00000045552	0	0	0	0	0	0	0	2	1	0	0	0	0	0	0	0	0	0	0	0
ENSDARG00000087699	0	0	0	0	0	0	0	0	0	0	0	0	0	0	0	0	0	0	0	0
ENSDARG00000032389	5	2	11	6	11	12	14	12	8	20	13	7	13	16	7	15	9	7	18	5
ENSDARG00000096084	0	0	0	1	0	0	0	1	0	0	0	0	0	0	0	0	0	0	0	0
ENSDARG00000045694	22	6	19	19	29	19	34	34	34	37	39	10	16	8	2	35	41	14	12	0
ENSDARG00000070441	7	4	23	4	13	5	17	11	11	4	3	17	24	2	21	26	9	11	6	8
ENSDARG00000093713	0	0	0	0	0	0	0	0	0	0	0	0	0	0	1	0	1	2	0	0
ENSDARG00000111237	0	0	0	0	0	0	0	0	0	0	0	0	0	0	0	0	0	0	0	0
ENSDARG00000110315	0	0	0	0	0	0	0	0	0	0	0	0	0	0	0	0	0	0	0	0
ENSDARG00000099372	0	0	0	0	0	0	0	0	0	0	0	0	0	0	0	0	0	0	0	0
ENSDARG00000103411	0	0	0	0	0	0	0	0	0	0	0	0	0	0	0	0	0	0	0	0
ENSDARG00000115716	0	0	0	0	0	0	0	0	0	0	0	0	0	0	0	0	0	0	0	0
ENSDARG00000115021	0	0	0	0	0	0	0	0	0	0	0	0	0	0	0	0	0	0	0	0
ENSDARG00000103201	0	0	0	0	0	0	0	0	0	0	0	0	0	0	0	0	0	0	0	0
ENSDARG00000109296	0	0	0	0	0	0	0	0	0	0	0	0	0	0	0	0	0	0	0	0
ENSDARG00000114429	0	0	0	0	0	0	0	0	0	0	0	0	0	0	0	0	0	0	0	0
ENSDARG00000103635	0	0	0	0	0	0	0	0	0	0	0	0	0	0	0	0	0	0	0	0
ENSDARG00000098506	0	1	0	0	0	0	0	1	0	0	0	0	2	0	1	0	0	0	0	0
ENSDARG00000000019	341	497	711	257	370	1126	1321	2006	1119	944	1046	320	232	563	337	560	844	867	751	376
ENSDARG00000101517	5	4	4	2	4	0	3	9	1	2	4	6	4	3	5	3	8	11	9	2
ENSDARG00000103719	0	0	0	0	0	0	0	0	0	0	0	0	0	0	0	0	0	0	0	0
ENSDARG00000031228	272	130	291	317	244	966	652	2149	1087	1426	1473	235	490	1161	704	498	1739	1407	1641	358
ENSDARG00000097579	0	0	0	0	1	1	0	0	0	0	0	0	0	0	0	0	0	0	0	0
ENSDARG00000069261	20	11	15	4	15	44	20	5	26	7	18	31	17	8	16	19	12	42	13	12
ENSDARG00000096098	0	0	0	0	0	0	0	0	0	0	0	0	0	0	0	0	0	0	0	0
ENSDARG00000006060	0	1	2	3	9	1	15	8	6	4	5	2	3	2	1	7	4	1	5	4
ENSDARG00000045513	202	128	208	173	223	202	278	482	348	253	249	215	147	179	241	341	201	316	214	128
ENSDARG00000114893	0	0	0	0	0	1	0	1	0	0	1	0	2	1	2	3	0	1	1	1
ENSDARG00000102644	0	1	0	0	0	1	0	0	2	0	0	0	0	0	0	0	1	1	0	0
ENSDARG00000098878	0	0	0	0	0	0	0	0	0	0	0	0	0	0	0	0	0	0	0	0
ENSDARG00000007315	45	24	28	40	70	31	13	23	11	57	21	50	26	10	33	77	17	23	11	17
ENSDARG00000101695	1	1	5	15	3	1	64	49	13	3	6	2	2	0	7	9	2	3	1	4
ENSDARG00000034326	347	348	469	227	349	706	1053	1219	1249	635	941	327	226	1083	466	542	1001	991	1199	368
ENSDARG00000099829	4	3	0	19	8	0	25	54	28	8	16	12	23	11	41	32	21	0	17	1
ENSDARG00000104925	3	0	2	0	2	5	0	0	0	9	6	2	0	8	0	6	3	27	6	3
ENSDARG00000102848	2	2	2	12	2	4	82	0	0	36	4	8	21	1	16	0	2	6	0	0
ENSDARG00000101598	3	10	0	27	3	1	29	9	11	9	3	15	27	6	28	7	10	4	4	0
ENSDARG00000025859	1439	1363	1559	824	1806	50	48	43	53	155	58	1377	1320	38	708	805	69	123	43	55
ENSDARG00000089005	0	0	0	0	0	0	0	0	0	0	0	0	0	0	0	0	0	0	0	0
ENSDARG00000101450	0	0	1	11	3	5	26	15	14	8	1	14	13	1	27	3	0	9	1	7
ENSDARG00000101689	1	0	0	37	0	0	25	2	0	12	0	20	22	0	19	1	1	1	0	0
ENSDARG00000113022	0	0	2	2	0	0	1	0	0	0	1	0	1	0	2	0	0	0	0	2
ENSDARG00000093427	25	19	76	13	15	12	23	9	18	6	14	11	2	4	14	14	6	15	7	4
ENSDARG00000104893	8	2	4	8	0	0	6	21	11	4	3	1	9	4	5	5	4	1	2	1
ENSDARG00000096099	8	0	32	5	14	1	2	5	4	7	7	4	15	2	1	5	3	2	8	0
ENSDARG00000102455	0	0	0	1	2	0	1	0	1	0	2	0	0	0	2	1	0	4	1	0
ENSDARG00000101312	2	1	2	8	5	1	20	7	3	11	4	16	14	1	19	12	6	0	5	0
ENSDARG00000101351	2	0	0	5	3	6	4	3	0	1	4	0	7	0	1	3	3	4	1	0
ENSDARG00000053136	10323	12977	11596	11860	5752	15201	26184	23110	26896	23290	19810	7963	8302	17145	10035	12956	20307	28789	19093	6693
ENSDARG00000098569	5	6	0	14	7	0	2	0	1	0	1	0	3	5	3	4	0	1	9	1
ENSDARG00000110323	1	0	0	8	3	0	4	2	6	0	2	0	6	2	1	2	0	6	0	1
ENSDARG00000099926	0	0	0	0	0	0	0	0	0	0	0	0	0	0	0	0	0	0	0	0
ENSDARG00000045514	6422	4502	6360	7562	5114	11879	8031	6482	6856	10053	8859	2438	3910	4574	3084	5624	7859	9675	5326	2640
ENSDARG00000045485	1	1	12	5	6	6	5	21	4	0	8	6	7	5	3	1	3	4	9	1
ENSDARG00000095980	8	2	8	3	18	18	5	3	3	22	3	4	7	7	9	13	8	10	7	10
ENSDARG00000086259	93	105	353	3	26	16	8	13	26	10	5	9	3	9	10	31	4	19	7	3
ENSDARG00000053131	25	23	15	18	8	7	20	36	39	13	31	12	32	324	29	15	73	247	407	4
ENSDARG00000007405	464	512	423	206	579	422	379	515	655	356	453	234	159	367	238	433	441	405	369	147
ENSDARG00000005547	38	16	29	50	90	34	40	37	38	38	53	47	49	16	32	53	34	53	30	16
ENSDARG00000105079	31	70	77	32	2	102	77	39	49	59	27	22	6	25	46	33	38	101	29	24
ENSDARG00000097326	0	0	0	0	0	0	0	0	0	0	0	0	0	0	0	1	0	0	0	0
ENSDARG00000100959	0	0	0	0	0	0	0	0	0	0	0	0	4	0	0	0	0	0	0	0
ENSDARG00000006029	458	336	311	446	364	356	511	749	574	469	477	216	230	106	261	486	239	409	100	107
ENSDARG00000090957	13	24	89	14	56	3	21	33	19	0	16	20	20	6	4	29	6	7	3	2
ENSDARG00000096149	26	2	1	11	18	16	2	1	3	12	3	10	13	5	6	12	9	15	6	3
ENSDARG00000100896	4	0	3	19	11	1	4	4	9	2	6	9	7	3	12	4	1	6	2	2
ENSDARG00000111731	0	0	0	0	0	0	0	0	0	0	0	1	1	0	2	0	0	0	0	0
ENSDARG00000100565	0	0	0	0	0	0	0	0	0	0	0	0	0	0	0	0	0	0	0	0
ENSDARG00000070535	0	0	0	0	0	0	0	0	0	0	0	0	0	0	0	0	0	0	0	0
ENSDARG00000101254	16	6	4	15	7	10	12	18	11	22	17	2	7	11	7	15	19	29	7	12
ENSDARG00000097195	0	0	0	0	0	0	0	0	0	0	0	0	0	0	0	0	0	0	0	0
ENSDARG00000029018	244	188	314	735	311	292	663	603	467	216	342	233	598	268	178	265	390	266	377	98
ENSDARG00000058042	0	0	0	0	0	0	0	0	0	0	0	0	0	0	0	0	0	0	0	0
ENSDARG00000011961	11	4	0	3	3	129	245	381	65	58	123	3	7	335	13	16	212	91	451	74
ENSDARG00000092083	1	0	10	1	1	0	1	2	0	0	1	2	1	0	0	1	0	0	1	0
ENSDARG00000000018	115	88	150	91	107	98	212	318	237	171	219	100	93	107	145	208	145	181	174	66
ENSDARG00000102342	0	0	0	0	0	0	0	0	0	0	0	0	0	0	0	0	0	0	0	0
ENSDARG00000098221	1	0	0	0	1	4	3	2	3	6	3	1	0	3	2	3	5	5	1	4
ENSDARG00000094299	0	0	1	0	0	0	0	0	0	0	0	0	0	0	0	0	0	0	0	0
ENSDARG00000045747	11	11	34	4	10	43	38	80	44	19	39	14	13	45	16	19	58	29	56	7
ENSDARG00000088044	3	6	2	4	3	1	15	46	7	4	9	4	2	5	6	5	4	3	6	2
ENSDARG00000109403	0	0	3	0	0	2	1	0	0	0	2	2	1	0	0	0	2	0	0	0
ENSDARG00000094534	0	3	43	6	2	0	6	5	4	1	8	6	11	3	4	12	0	4	0	0
ENSDARG00000100492	0	0	0	3	0	0	0	0	0	0	0	0	0	0	0	0	2	0	0	0
ENSDARG00000073766	0	5	0	0	0	0	10	17	9	0	0	0	0	0	0	2	0	0	0	0
ENSDARG00000095705	519	237	474	270	172	248	237	128	178	401	193	165	238	182	163	301	153	222	195	95
ENSDARG00000091327	0	0	0	0	0	0	0	0	0	0	0	0	0	0	0	0	0	0	0	0
ENSDARG00000099845	5	1	2	23	3	7	4	6	1	7	5	8	6	1	1	5	1	14	0	3
ENSDARG00000113738	0	0	3	0	1	0	0	0	0	0	0	0	0	0	0	0	0	0	0	0
ENSDARG00000098585	0	1	0	1	0	0	0	0	0	0	0	0	1	0	1	0	0	0	0	0
ENSDARG00000103405	0	0	0	4	2	0	2	1	0	3	2	3	3	0	2	0	1	0	1	0
ENSDARG00000098179	0	0	3	0	1	0	2	3	1	0	0	0	1	0	0	0	0	1	0	0
ENSDARG00000005476	2	1	1	0	1	6	4	5	8	1	4	1	5	10	9	10	9	14	11	3
ENSDARG00000098530	0	0	0	0	0	0	0	0	0	0	0	0	0	0	0	0	0	0	0	0
ENSDARG00000104476	2	0	4	7	4	7	6	16	18	4	7	6	10	6	6	7	6	1	11	3
ENSDARG00000078749	0	0	0	0	0	0	0	0	0	0	0	0	0	1	0	0	0	0	0	0
ENSDARG00000013789	0	0	2	0	0	2	3	3	0	0	0	0	0	0	0	3	0	0	0	0
ENSDARG00000101065	0	0	0	0	0	0	0	0	0	0	0	0	0	0	0	0	0	0	0	0
ENSDARG00000005891	378	242	196	535	195	573	560	491	432	647	546	293	283	362	350	416	667	857	460	408
ENSDARG00000097023	0	0	2	0	0	0	0	0	2	0	0	0	2	0	2	0	0	0	0	0
ENSDARG00000093588	0	0	1	0	0	0	0	0	0	0	0	1	0	0	0	0	0	0	0	0
ENSDARG00000062808	4	1	5	2	6	0	2	3	1	1	1	0	2	2	1	7	1	0	0	0
ENSDARG00000097419	1	3	0	1	3	0	0	0	2	8	4	2	5	3	0	0	2	6	3	3
ENSDARG00000091656	62	46	68	49	32	58	55	97	86	99	88	17	34	52	23	69	38	71	37	39
ENSDARG00000092341	3	2	1	11	2	0	1	0	1	4	0	0	6	0	1	1	1	0	0	2
ENSDARG00000098958	1	0	0	1	0	0	0	0	0	0	0	0	0	0	0	0	0	0	0	0
ENSDARG00000069912	1	0	1	0	3	0	3	5	5	8	3	5	4	10	14	4	32	5	22	1
ENSDARG00000045516	19290	21656	22155	14066	23882	49829	69839	80432	70783	53500	73462	20101	12431	44551	32849	23450	66917	53188	55980	21181
ENSDARG00000034700	1478	322	776	1472	1348	507	631	406	594	732	476	1614	1806	481	1291	1157	863	1284	631	375
ENSDARG00000008986	4	0	3	0	0	0	0	1	2	1	0	3	0	1	4	17	0	12	0	0
ENSDARG00000105570	0	0	0	0	0	0	0	0	0	0	0	0	0	0	0	0	2	0	0	0
ENSDARG00000093247	7	4	2	14	12	5	2	2	0	4	9	9	9	5	7	0	4	9	4	2
ENSDARG00000019328	547	520	636	406	219	942	657	737	340	621	1298	435	529	443	1225	847	1489	745	558	490
ENSDARG00000104932	0	0	0	0	0	0	0	0	0	0	0	0	0	0	0	0	0	0	0	0
ENSDARG00000045515	118	102	131	73	87	80	136	159	189	120	130	48	53	221	74	87	140	89	203	36
ENSDARG00000101968	0	0	0	0	0	0	0	0	0	0	0	0	0	0	0	0	0	0	0	0
ENSDARG00000031777	83	48	77	73	85	405	351	328	153	142	192	233	112	144	201	192	217	198	182	136
ENSDARG00000102475	4	5	5	14	1	1	1	4	3	0	0	5	12	4	15	3	3	4	1	0
ENSDARG00000099444	0	0	0	4	0	0	1	1	0	0	0	1	2	0	1	0	0	0	0	0
ENSDARG00000099850	0	0	0	2	0	0	1	2	1	0	1	0	0	0	0	1	0	0	0	0
ENSDARG00000103946	0	0	0	0	0	0	0	2	0	0	0	0	0	0	0	0	1	0	1	0
ENSDARG00000098986	0	0	1	0	3	0	0	0	1	2	1	0	6	0	0	1	1	1	0	0
ENSDARG00000099046	0	0	1	2	0	2	5	6	6	4	8	2	0	0	1	1	1	3	0	6
ENSDARG00000094973	0	0	0	2	1	8	6	17	6	0	1	3	2	8	3	1	5	4	2	1
ENSDARG00000030614	2	0	1	1	2	2	8	13	13	14	3	1	1	4	2	2	2	0	0	0
ENSDARG00000098884	0	0	0	0	0	0	0	0	0	0	0	0	0	0	0	0	0	0	0	0
ENSDARG00000113769	0	0	0	0	0	0	0	0	0	1	1	1	1	2	0	2	0	1	0	0
ENSDARG00000103119	2	0	0	4	0	1	3	2	7	3	3	1	1	1	4	0	0	0	1	0
ENSDARG00000063054	27	13	45	24	35	15	32	37	23	21	23	64	47	36	79	43	53	23	51	8
ENSDARG00000063255	7	2	2	21	0	12	3	5	6	8	9	26	30	2	3	6	32	7	1	4
ENSDARG00000045658	235	211	393	159	170	359	711	674	971	328	542	228	257	991	291	336	764	1000	992	172
ENSDARG00000094457	0	0	0	0	0	0	0	0	0	0	0	0	0	0	0	0	0	0	0	0
ENSDARG00000104018	436	307	413	668	397	374	524	694	642	615	459	302	464	377	351	430	398	545	489	325
ENSDARG00000113660	3	0	0	19	0	4	5	5	4	3	8	3	1	1	9	1	2	2	1	4
ENSDARG00000114124	0	0	1	5	0	1	0	0	1	3	0	1	1	0	3	0	0	2	2	0
ENSDARG00000024465	340	146	153	377	258	315	186	148	153	406	338	120	149	63	121	213	181	277	82	117
ENSDARG00000103417	0	0	0	3	0	0	0	0	0	0	0	0	0	0	0	0	0	0	0	0
ENSDARG00000022858	2	0	4	6	6	6	2	0	2	3	1	8	7	10	1	8	6	16	3	3
ENSDARG00000101688	0	2	0	3	0	0	0	1	0	4	1	6	2	1	4	0	1	0	0	0
ENSDARG00000041205	0	0	0	0	0	0	0	1	0	0	0	0	0	0	0	0	0	0	1	0
ENSDARG00000104704	0	0	1	2	0	0	1	1	0	1	0	0	0	0	1	1	0	0	0	0
ENSDARG00000098612	20	43	40	39	40	37	22	62	30	21	37	39	50	36	67	82	39	36	37	9
ENSDARG00000100341	3	0	1	3	4	1	3	5	5	0	4	2	3	7	3	3	0	0	2	6
ENSDARG00000102157	8	2	4	2	1	5	5	16	8	2	7	4	8	5	6	6	26	5	4	0
ENSDARG00000008439	110	38	56	24	68	14	15	24	13	33	29	17	18	8	16	24	8	20	7	7
ENSDARG00000069780	73	132	184	15	48	56	34	39	50	24	33	22	20	22	45	65	18	65	20	6
ENSDARG00000098928	4	1	1	9	3	4	3	10	8	11	2	1	1	1	7	11	3	4	0	2
ENSDARG00000095106	2	5	1	0	1	0	27	3	1	2	1	1	3	0	7	3	1	4	0	2
ENSDARG00000008235	67	38	38	108	89	72	74	58	50	73	113	33	47	29	21	58	59	57	21	20
ENSDARG00000112648	0	0	0	0	0	0	0	1	0	0	0	0	0	0	0	0	0	0	1	0
ENSDARG00000101245	1	0	0	3	1	1	1	0	1	2	1	0	0	1	0	2	1	1	0	0
ENSDARG00000103103	0	0	3	0	0	0	0	0	0	0	0	0	1	0	0	0	1	0	0	0
ENSDARG00000004592	10	15	9	22	12	13	16	11	14	14	36	8	15	31	22	16	107	57	61	20
ENSDARG00000100655	5	1	0	1	0	0	2	3	1	1	2	0	7	2	3	0	1	2	0	0
ENSDARG00000116992	6	0	0	8	2	1	1	1	2	0	0	3	0	1	0	2	1	3	2	1
ENSDARG00000113548	0	0	0	0	0	0	0	0	0	0	0	0	0	0	0	0	0	0	0	0
ENSDARG00000092000	1	0	0	4	2	2	2	0	0	3	1	1	5	1	3	1	1	0	0	2
ENSDARG00000094597	2	0	1	0	0	1	0	1	0	0	0	0	0	0	0	0	0	0	0	0
ENSDARG00000100865	8	2	2	31	7	12	10	24	10	2	7	0	16	7	27	15	6	3	9	200
ENSDARG00000045748	8	0	12	2	3	13	20	10	8	8	3	15	17	11	7	10	3	3	18	1
ENSDARG00000102340	2	0	1	0	1	1	4	7	1	0	0	1	0	3	2	1	4	0	5	0
ENSDARG00000101664	0	0	0	0	0	0	0	0	0	1	0	0	0	0	0	0	0	0	0	0
ENSDARG00000101137	0	0	0	1	0	3	0	0	2	0	0	0	0	1	0	1	0	1	0	3
ENSDARG00000045486	121	124	114	314	285	97	423	258	289	478	238	160	228	365	183	248	375	199	406	40
ENSDARG00000029071	258	215	236	217	292	21	27	21	20	31	15	119	247	52	25	62	6	3	46	16
ENSDARG00000017355	0	0	0	0	0	0	0	1	0	0	0	0	0	0	0	1	0	0	0	0
ENSDARG00000096172	0	0	0	8	0	0	3	2	1	2	4	1	12	1	3	2	2	0	0	0
ENSDARG00000075501	0	0	3	0	0	2	0	6	0	3	0	0	0	0	2	3	7	0	2	0
ENSDARG00000103400	0	1	0	0	0	0	0	0	0	0	2	0	0	0	0	3	0	0	0	0
ENSDARG00000098621	2	0	2	0	0	0	1	0	0	0	0	0	1	0	0	0	0	0	0	0
ENSDARG00000100653	0	0	0	0	0	0	0	0	0	0	0	0	0	0	0	0	0	0	0	0
ENSDARG00000087645	0	0	0	3	0	0	0	0	0	0	1	1	0	0	3	0	4	0	0	0
ENSDARG00000101760	0	1	1	2	0	0	0	1	0	0	0	1	1	1	0	0	1	2	0	0
ENSDARG00000034717	59	16	45	121	129	13	15	37	13	18	32	119	149	7	56	109	31	39	7	10
ENSDARG00000039346	736	452	569	932	514	1205	1277	978	1168	1334	1296	447	434	864	440	775	993	1071	890	396
ENSDARG00000100777	0	0	0	0	0	0	1	0	1	0	0	1	2	0	0	2	0	0	0	1
ENSDARG00000093041	3	2	0	4	0	0	2	5	2	4	6	0	3	1	3	0	1	0	1	0
ENSDARG00000093615	0	1	1	0	0	2	0	0	0	1	0	1	0	0	1	5	0	4	0	0
ENSDARG00000094443	0	0	0	0	0	0	0	2	1	0	0	0	0	0	0	2	0	0	0	0
ENSDARG00000100229	8	3	2	12	7	1	0	0	3	1	1	0	3	1	18	6	3	1	0	1
ENSDARG00000069431	23	13	8	39	109	11	7	11	9	18	10	7	7	0	1	4	2	2	5	0
ENSDARG00000112450	9	4	1	3	7	0	0	0	0	0	0	2	6	0	10	5	2	0	0	0
ENSDARG00000094500	7	0	1	5	3	0	0	2	4	0	1	6	8	0	10	4	3	3	1	0
ENSDARG00000096014	0	0	0	0	0	0	0	0	0	0	0	0	0	0	0	0	0	0	0	0
ENSDARG00000115628	0	0	0	0	0	0	0	0	0	0	0	0	0	0	0	0	0	0	0	0
ENSDARG00000099355	8	2	9	39	9	5	9	8	6	4	8	12	20	9	10	4	6	11	15	3
ENSDARG00000031956	25	77	60	47	68	23	38	38	19	30	33	19	52	12	58	56	12	52	24	10
ENSDARG00000116117	0	0	0	0	0	0	0	0	0	0	0	0	0	0	0	0	0	0	0	0
ENSDARG00000010784	98	79	122	61	89	55	162	248	190	122	115	171	71	147	153	196	105	99	356	91
ENSDARG00000019420	659	179	437	436	466	209	447	530	414	142	209	611	834	818	689	644	447	563	1276	151
ENSDARG00000104804	0	0	0	7	0	0	2	7	1	0	1	0	9	0	3	0	1	0	0	3
ENSDARG00000098987	0	0	0	0	0	0	0	0	0	0	0	0	0	0	0	0	0	0	0	0
ENSDARG00000096215	0	0	0	0	0	0	3	0	0	0	0	0	2	0	0	0	0	0	0	0
ENSDARG00000101223	0	0	0	0	0	0	0	0	1	0	0	0	0	0	0	0	0	0	1	0
ENSDARG00000109844	0	0	0	0	1	0	0	0	0	0	0	3	0	1	1	1	5	0	0	0
ENSDARG00000112541	0	0	0	6	5	2	2	10	0	1	3	2	3	0	5	1	0	5	0	1
ENSDARG00000041199	240	184	279	223	225	78	140	138	109	183	140	95	166	118	65	139	103	119	132	62
ENSDARG00000058030	1024	978	1093	425	1086	479	445	476	678	460	482	261	337	577	232	509	425	372	510	143
ENSDARG00000086130	0	0	0	2	0	3	5	2	2	7	0	3	1	0	4	1	2	0	0	0
ENSDARG00000100221	0	0	0	0	0	0	0	0	0	1	0	0	0	0	0	0	2	0	0	0
ENSDARG00000018688	98	85	96	82	118	135	103	175	138	133	89	91	78	187	119	113	127	149	203	57
ENSDARG00000098727	0	0	0	0	1	0	0	0	0	0	0	0	1	0	0	0	0	0	0	0
ENSDARG00000096105	0	0	0	0	0	0	2	0	0	0	1	0	0	0	7	0	0	0	0	0
ENSDARG00000098357	0	1	0	4	0	3	0	0	1	0	0	0	0	0	0	5	1	0	1	0
ENSDARG00000011661	134	167	189	191	169	301	747	688	597	366	492	73	96	164	96	258	114	232	162	72
ENSDARG00000102273	0	0	0	0	0	0	0	0	0	0	0	0	0	0	0	0	0	0	0	0
ENSDARG00000033179	105	62	53	89	78	56	32	82	66	74	86	53	50	93	53	67	149	128	109	38
ENSDARG00000104124	6	0	1	0	1	4	2	0	1	2	2	2	2	1	2	1	0	4	1	0
ENSDARG00000103721	1	0	0	0	0	0	1	0	0	0	0	0	0	0	0	0	0	2	0	0
ENSDARG00000103597	1	0	0	0	2	0	0	0	0	0	0	0	0	0	0	0	0	0	0	2
ENSDARG00000101565	4	5	23	10	1	9	0	2	18	7	1	6	5	12	0	20	1	9	19	2
ENSDARG00000103636	1	1	3	2	2	2	2	2	1	4	2	1	0	3	3	3	2	8	0	0
ENSDARG00000045705	34	22	74	27	29	30	43	6	18	46	36	4	20	4	8	13	3	14	8	4
ENSDARG00000104884	0	0	0	0	0	0	0	0	0	0	0	0	0	0	0	0	0	0	0	0
ENSDARG00000045704	37	18	28	27	24	27	28	20	9	17	46	17	42	7	35	33	18	36	19	2
ENSDARG00000018149	29895	43803	78726	11691	32131	65251	133329	178917	122414	63590	108076	22299	10780	86268	21140	19307	134319	60882	111071	19811
ENSDARG00000110426	0	0	0	0	1	0	0	3	1	0	0	0	0	0	1	1	0	0	0	0
ENSDARG00000097044	1	5	10	0	2	1	1	7	2	5	0	0	4	2	1	2	2	0	0	0
ENSDARG00000079470	14	11	66	25	42	58	48	112	66	17	55	151	80	110	101	73	91	90	101	27
ENSDARG00000110670	0	0	1	0	2	0	0	0	0	2	0	2	0	0	2	2	0	0	0	1
ENSDARG00000099656	0	2	0	0	1	0	0	3	0	0	1	1	1	1	1	1	2	0	0	0
ENSDARG00000003615	1377	554	838	1583	1669	675	1666	1360	1252	525	1124	900	1172	374	712	1150	526	629	401	155
ENSDARG00000101977	0	0	0	2	0	0	2	0	2	0	2	2	0	0	1	0	1	0	1	0
ENSDARG00000097990	0	0	0	0	0	0	0	0	0	0	0	0	0	0	0	0	0	0	0	0
ENSDARG00000110745	0	0	0	0	0	0	0	1	0	0	0	0	0	0	0	0	0	0	0	0
ENSDARG00000113527	0	0	0	1	0	0	2	5	7	0	0	1	1	0	1	1	1	0	0	0
ENSDARG00000015824	89	66	147	60	81	56	119	182	171	46	66	105	79	78	101	116	79	81	120	35
ENSDARG00000011582	87	45	111	79	147	103	159	313	102	88	119	154	129	97	212	175	97	112	180	44
ENSDARG00000116211	0	0	0	1	0	0	0	4	1	1	0	3	2	0	2	2	2	1	0	0
ENSDARG00000045768	793	690	880	667	879	1153	1133	1171	1012	1011	1395	944	666	911	1362	1402	1645	1773	918	570
ENSDARG00000006567	282	222	243	29	181	86	97	64	109	87	66	28	24	85	19	46	25	59	64	8
ENSDARG00000116855	2	1	8	10	2	10	14	2	4	3	2	1	2	5	5	4	0	2	4	0
ENSDARG00000095446	9	1	22	1	0	5	3	2	0	1	2	1	0	1	0	1	4	9	1	0
ENSDARG00000097175	0	1	4	1	1	2	0	0	0	0	1	0	0	0	1	0	0	2	0	0
ENSDARG00000111380	3	1	0	0	0	0	1	0	0	0	0	0	0	0	0	1	0	0	0	0
ENSDARG00000024306	139	179	247	96	164	125	203	238	195	96	143	135	136	108	131	176	107	194	134	61
ENSDARG00000013596	44	14	80	59	51	18	55	44	54	29	30	124	116	21	112	95	28	48	31	11
ENSDARG00000114577	10	2	2	63	6	2	52	29	16	20	12	24	48	7	39	13	24	7	5	1
ENSDARG00000045517	5	19	3	5	5	5	3	8	9	16	20	0	4	9	10	15	19	3	6	2
ENSDARG00000016231	86	66	101	71	92	86	136	179	105	109	116	57	83	111	86	98	243	127	113	56
ENSDARG00000069160	0	0	0	0	0	0	0	0	0	0	0	0	0	0	0	0	0	0	0	0
ENSDARG00000059003	13	0	17	7	5	6	6	27	5	5	7	10	16	3	5	6	6	3	5	2
ENSDARG00000099382	2	6	5	2	1	1	6	186	11	2	5	0	0	3	1	13	2	6	1	0
ENSDARG00000101392	0	0	0	0	0	0	0	0	0	0	0	0	0	0	0	0	0	0	0	0
ENSDARG00000005541	7	2	4	7	3	7	9	5	6	35	41	3	6	6	14	31	16	41	9	3
ENSDARG00000098127	0	0	0	0	0	0	0	0	0	0	0	0	0	0	0	0	0	0	0	0
ENSDARG00000105096	0	11	0	6	1	1	10	3	8	2	4	0	4	80	1	2	2	31	70	0
ENSDARG00000070220	0	0	0	0	0	0	0	0	0	1	1	0	0	0	0	0	0	0	0	0
ENSDARG00000092304	0	0	0	0	0	0	0	0	0	0	0	0	0	0	0	0	0	0	0	0
ENSDARG00000104976	0	22	5	3	0	3	8	16	9	14	18	3	1	13	4	8	4	105	12	4
ENSDARG00000086740	4781	1971	3474	6250	5141	8632	7890	5043	7274	8353	8177	4192	3603	3080	4225	6445	6951	9282	3682	2764
ENSDARG00000075956	0	0	3	0	2	0	0	0	0	0	1	0	0	0	2	0	0	0	0	0
ENSDARG00000009607	138	77	212	236	170	266	352	359	290	315	282	115	150	185	210	203	221	399	215	137
ENSDARG00000091957	0	0	0	0	0	0	0	0	0	0	0	0	0	0	0	0	0	0	0	0
ENSDARG00000062797	9	1	1	0	0	0	1	0	0	2	0	0	1	5	3	2	1	1	2	0
ENSDARG00000007371	35	10	10	30	6	0	10	63	8	9	39	2	1	9	5	72	2	4	6	0
ENSDARG00000095920	3	1	1	0	0	0	6	3	2	1	0	0	0	1	0	3	3	1	3	0
ENSDARG00000045518	143	253	394	231	124	355	571	549	585	409	679	59	100	264	261	202	540	557	268	98
ENSDARG00000016815	0	0	0	0	0	0	0	0	0	0	0	0	0	0	0	0	0	0	0	0
ENSDARG00000093478	6	0	0	3	3	0	10	14	8	6	9	2	1	7	4	6	3	1	6	0
ENSDARG00000032919	469	465	348	410	586	679	614	742	573	570	710	327	280	609	320	633	631	711	627	258
ENSDARG00000034095	0	1	0	1	5	2	0	8	10	1	0	2	1	13	6	3	0	4	19	3
ENSDARG00000097713	0	0	0	0	0	0	0	0	0	0	0	0	0	0	0	0	0	0	0	0
ENSDARG00000100137	0	0	0	0	0	0	0	0	0	0	0	0	0	0	0	0	0	0	0	0
ENSDARG00000103208	0	0	2	0	0	0	3	6	1	2	3	2	0	0	6	3	0	0	0	0
ENSDARG00000027799	11	1	2	6	1	52	58	27	25	52	55	2	3	53	4	0	57	13	66	26
ENSDARG00000097059	0	0	0	0	0	0	0	0	0	0	0	0	0	0	0	0	0	0	0	0
ENSDARG00000045487	42862	27992	36440	32720	38185	17204	20910	23986	20777	20276	21538	21024	23880	19880	24003	33941	20983	17309	19643	6783
ENSDARG00000045815	0	3	8	3	4	28	1	14	10	6	5	1	3	150	5	17	47	22	216	16
ENSDARG00000096967	21	0	41	10	16	7	12	3	14	4	15	0	6	5	0	6	12	0	4	0
ENSDARG00000045749	126	84	113	237	128	116	380	244	228	335	353	275	166	172	415	350	595	409	221	168
ENSDARG00000045510	97	67	123	78	61	88	107	138	86	69	103	58	77	67	110	114	68	137	98	33
ENSDARG00000045886	1775	4342	7051	729	1901	3248	6998	13699	5290	6733	8081	1823	722	14110	2194	1507	12811	5557	17255	1692
ENSDARG00000004336	33	35	38	35	54	57	50	115	43	53	59	23	31	62	71	61	108	70	61	29
ENSDARG00000093014	0	2	0	0	0	2	0	0	0	0	0	0	0	0	0	0	0	0	0	0
ENSDARG00000095994	0	7	0	0	6	1	4	6	2	4	0	3	4	0	8	2	4	1	1	0
ENSDARG00000114236	0	0	0	3	0	1	0	2	0	1	2	0	2	0	1	1	0	0	1	0
ENSDARG00000088000	1	1	0	1	2	1	1	2	0	2	1	1	1	3	1	1	5	6	1	1
ENSDARG00000104053	0	0	0	0	0	0	0	0	0	0	0	0	0	0	0	0	0	0	0	0
ENSDARG00000094584	11	0	0	0	10	4	0	0	0	0	2	0	0	10	0	0	1	1	3	2
ENSDARG00000104362	0	0	0	0	0	0	0	0	0	0	0	0	0	0	0	0	0	0	0	0
ENSDARG00000110433	0	0	8	1	3	0	0	1	0	1	0	3	0	1	0	1	2	9	1	0
ENSDARG00000092926	0	0	0	2	0	0	0	0	0	0	0	0	0	0	0	2	0	0	0	0
ENSDARG00000097427	0	0	0	0	0	0	0	0	0	0	0	0	0	0	0	0	0	0	0	0
ENSDARG00000092717	0	0	0	20	16	0	40	38	18	0	27	10	19	33	0	19	35	0	29	0
ENSDARG00000097775	0	0	0	0	0	0	0	0	0	0	0	0	0	0	0	0	0	0	0	0
ENSDARG00000097604	1	0	0	0	0	0	0	3	0	0	1	0	0	0	0	0	0	0	0	0
ENSDARG00000069169	18	19	90	25	35	8	91	188	65	20	28	33	52	54	78	62	95	30	92	14
ENSDARG00000097139	0	0	0	0	0	0	0	0	0	0	0	0	0	0	0	0	0	0	0	0
ENSDARG00000016749	60	62	1	2	1	1	1	0	1	10	0	0	13	35	134	627	14	40	46	94
ENSDARG00000029830	0	0	1	6	3	0	19	8	3	0	5	5	2	7	0	3	4	0	9	0
ENSDARG00000100257	0	0	0	12	8	1	3	2	7	1	5	2	3	1	1	6	1	1	2	0
ENSDARG00000093747	0	0	0	0	0	0	0	0	0	0	0	0	0	0	0	0	0	0	0	0
ENSDARG00000078613	5	12	0	3	1	5	9	11	8	7	6	2	8	7	7	3	13	13	6	5
ENSDARG00000098244	0	0	0	0	0	0	0	0	0	0	0	0	0	0	0	0	0	0	0	0
ENSDARG00000111959	5	2	6	1	3	0	0	0	0	0	0	0	0	0	4	3	0	0	0	0
ENSDARG00000103091	0	0	0	0	0	0	0	0	0	0	0	0	0	0	0	0	0	0	0	3
ENSDARG00000087070	1	0	3	1	1	1	0	0	2	0	0	1	2	0	0	7	3	2	4	0
ENSDARG00000007277	0	0	0	0	0	0	2	0	0	0	1	6	0	0	0	0	0	0	0	0
ENSDARG00000015222	45	59	50	42	49	59	79	73	130	37	58	51	29	34	45	57	32	60	40	30
ENSDARG00000115506	0	0	0	5	0	3	0	0	0	0	0	0	0	0	0	0	0	1	0	0
ENSDARG00000014361	1589	1102	1652	1359	1224	1760	2090	1580	1810	1726	1552	1036	1108	1276	1130	1115	1470	1566	1446	577
ENSDARG00000078728	0	0	0	0	0	1	2	0	0	0	0	0	2	0	1	1	0	1	0	0
ENSDARG00000087788	2	5	0	6	2	4	3	10	15	4	4	2	0	2	5	4	6	4	2	0
ENSDARG00000086615	5	0	5	8	7	0	11	4	5	2	5	3	15	5	6	6	4	4	4	0
ENSDARG00000096473	0	0	0	0	0	0	0	0	0	0	0	0	0	0	0	0	0	0	0	0
ENSDARG00000016613	38	27	32	24	40	15	4	3	21	14	11	8	13	12	7	22	4	9	15	7
ENSDARG00000039343	240	251	421	180	295	434	874	1691	701	319	542	184	148	439	260	350	456	448	500	140
ENSDARG00000090734	3	12	2	2	9	8	7	3	0	9	6	6	9	4	7	5	11	27	5	2
ENSDARG00000045549	22	12	22	24	9	20	107	191	86	40	27	19	17	15	39	40	20	66	13	27
ENSDARG00000100723	2	0	1	4	0	0	1	0	0	1	1	0	1	0	2	0	0	0	0	3
ENSDARG00000013414	1	0	0	1	0	8	19	15	20	14	26	2	8	8	6	3	21	16	7	2
ENSDARG00000058366	365	304	600	417	198	132	250	215	302	273	198	278	293	126	360	537	187	584	194	120
ENSDARG00000104697	1	1	0	7	1	0	2	2	1	1	2	1	6	0	2	5	0	0	0	1
ENSDARG00000105266	3	5	0	10	6	7	23	16	20	2	5	6	7	6	8	6	9	9	4	0
ENSDARG00000045519	13	41	40	9	39	22	25	90	43	16	13	13	8	71	32	22	29	17	58	5
ENSDARG00000032242	0	0	2	0	0	0	0	0	0	0	0	0	0	0	0	1	0	0	0	0
ENSDARG00000103381	0	1	2	0	0	0	4	2	0	0	0	0	6	0	2	1	0	5	0	2
ENSDARG00000094119	2	2	0	2	0	2	5	11	6	1	8	0	3	0	5	2	2	0	3	3
ENSDARG00000069171	17	37	50	24	15	20	33	85	42	22	35	24	46	75	38	29	59	11	98	17
ENSDARG00000078073	467	483	849	318	417	544	512	426	762	431	423	142	178	218	121	268	196	262	229	74
ENSDARG00000092784	0	0	0	1	0	0	0	0	0	0	0	4	0	0	0	0	0	0	0	0
ENSDARG00000095998	0	0	0	0	0	0	0	0	0	2	4	0	4	0	1	0	1	1	0	0
ENSDARG00000115017	0	0	2	0	0	0	0	0	0	0	0	0	3	0	0	1	0	0	0	0
ENSDARG00000096144	0	0	0	1	0	0	0	0	0	0	0	0	0	0	0	0	0	0	0	0
ENSDARG00000018744	0	0	1	0	0	0	4	4	6	0	0	0	0	0	0	0	0	0	0	0
ENSDARG00000096024	0	0	0	0	0	0	0	0	0	0	0	0	0	0	0	0	0	0	0	0
ENSDARG00000032218	88	108	94	169	169	183	510	505	414	242	389	156	155	396	156	278	546	414	416	177
ENSDARG00000101301	1	0	0	3	0	0	1	0	1	0	0	0	0	0	0	0	0	0	0	2
ENSDARG00000020086	40	10	21	14	24	39	43	28	9	27	14	7	6	22	14	8	30	6	8	6
ENSDARG00000102358	0	0	0	0	0	1	0	6	1	0	0	1	0	0	1	1	1	1	0	0
ENSDARG00000094001	0	0	0	0	0	0	0	0	0	0	0	0	0	0	0	0	0	0	0	0
ENSDARG00000103045	0	0	0	0	0	0	0	0	0	0	0	0	0	0	0	0	0	0	0	0
ENSDARG00000097457	0	0	3	1	6	0	4	2	7	1	5	1	5	2	2	1	3	5	0	1
ENSDARG00000102927	1	1	0	2	3	6	3	10	4	2	5	2	3	1	3	5	6	2	2	0
ENSDARG00000110256	0	0	0	0	0	0	0	0	0	0	0	0	0	0	0	0	0	0	0	0
ENSDARG00000045574	13	4	9	10	3	12	17	6	19	14	21	10	17	11	23	22	6	10	1	2
ENSDARG00000101524	0	0	0	0	0	0	0	0	0	0	0	0	0	0	1	0	0	0	0	0
ENSDARG00000096496	0	0	0	0	0	0	0	0	0	0	0	0	0	0	0	0	2	0	0	0
ENSDARG00000045885	292	423	404	213	380	427	544	791	529	412	435	318	163	345	379	486	468	450	496	206
ENSDARG00000092161	1	0	1	1	0	1	2	13	3	0	3	0	1	5	1	3	0	3	4	0
ENSDARG00000099036	0	0	0	0	0	0	0	0	0	0	1	0	0	0	0	0	0	0	0	0
ENSDARG00000103439	0	0	1	0	0	0	0	0	0	0	0	0	0	0	0	0	0	0	0	0
ENSDARG00000103343	4	0	0	0	0	1	0	1	0	0	1	0	0	0	1	3	0	6	3	0
ENSDARG00000102917	3	1	6	0	5	5	0	0	0	6	3	6	0	0	0	1	5	18	0	7
ENSDARG00000112070	0	0	0	0	0	0	0	0	0	0	0	0	0	1	0	0	0	1	1	0
ENSDARG00000110637	5	3	2	3	4	2	3	0	2	4	4	3	2	2	3	3	2	7	2	6
ENSDARG00000098095	0	1	0	0	1	0	1	0	0	0	1	0	0	0	0	0	0	0	0	0
ENSDARG00000004227	0	2	6	1	7	3	1	7	3	2	4	3	11	7	8	11	2	3	9	1
ENSDARG00000104523	0	0	0	0	0	0	0	0	0	0	0	0	0	0	0	1	0	0	0	2
ENSDARG00000110611	0	0	0	0	0	0	0	0	0	0	0	0	0	0	0	0	0	0	0	0
ENSDARG00000104423	0	0	0	0	0	0	0	0	0	0	0	0	0	0	0	0	0	0	0	0
ENSDARG00000105144	3	1	0	9	1	0	6	1	2	0	0	2	4	1	4	6	1	0	4	0
ENSDARG00000101272	4	2	30	6	3	7	10	4	9	0	1	6	8	6	3	8	7	3	5	5
ENSDARG00000045750	3	0	0	0	0	0	0	1	3	0	0	0	0	0	1	0	1	0	0	0
ENSDARG00000102931	0	0	0	0	0	0	0	0	0	0	0	0	0	0	0	0	0	0	0	0
ENSDARG00000069185	74	79	117	40	59	82	120	151	121	104	120	67	51	106	122	160	127	79	110	51
ENSDARG00000069698	3	5	3	8	0	0	0	0	0	0	0	7	25	1	6	13	0	0	0	1
ENSDARG00000104335	1	0	2	0	0	0	0	0	0	1	0	0	3	0	0	0	0	3	0	0
ENSDARG00000100699	0	0	0	0	0	0	0	0	0	0	0	0	0	0	0	0	0	0	0	0
ENSDARG00000103755	0	1	0	0	0	0	1	0	0	0	0	0	1	0	0	0	0	0	0	0
ENSDARG00000096135	5	0	9	0	4	0	0	1	1	1	2	3	14	0	0	9	0	0	0	0
ENSDARG00000099466	0	0	0	4	3	0	4	9	4	0	2	1	9	0	10	1	3	0	2	0
ENSDARG00000113391	2	0	2	0	0	0	10	0	0	0	2	3	0	0	0	1	5	10	0	2
ENSDARG00000034173	0	0	0	0	0	3	6	17	4	2	0	2	2	5	3	1	3	5	5	0
ENSDARG00000088443	0	0	0	0	0	0	0	0	0	0	0	0	0	0	0	0	0	0	0	0
ENSDARG00000103371	0	1	6	0	0	0	37	0	0	0	44	26	32	3	0	0	22	0	0	19
ENSDARG00000112027	4	1	5	3	0	4	25	3	2	3	28	21	33	2	4	4	20	2	0	9
ENSDARG00000096127	0	0	0	0	0	0	1	0	4	0	0	0	0	0	0	0	0	0	1	0
ENSDARG00000101382	2	0	0	1	0	1	0	0	1	0	0	1	0	0	0	2	0	2	0	0
ENSDARG00000013000	1	1	2	0	0	0	2	0	1	0	1	1	2	2	3	1	2	0	0	0
ENSDARG00000101304	0	0	0	0	0	0	0	0	0	0	0	0	0	0	0	0	0	0	0	0
ENSDARG00000089934	1	0	3	3	1	0	3	4	4	2	0	0	0	0	7	3	6	0	0	0
ENSDARG00000102853	1	0	0	2	0	0	3	8	5	0	0	0	5	3	9	0	1	0	3	0
ENSDARG00000095992	0	0	0	0	0	0	0	0	0	0	0	0	0	0	0	0	0	0	0	0
ENSDARG00000095198	0	0	0	0	0	0	0	0	0	0	0	0	0	0	0	0	0	0	0	0
ENSDARG00000104416	1	1	0	4	3	2	2	11	1	3	3	2	1	2	3	1	1	2	1	1
ENSDARG00000093220	0	0	0	0	0	0	0	0	0	0	0	0	0	0	0	0	0	0	0	0
ENSDARG00000007413	569	341	241	596	451	184	185	267	227	172	146	347	277	130	249	608	128	179	180	102
ENSDARG00000104888	0	0	0	0	1	0	4	1	0	2	2	1	0	0	1	0	0	1	1	0
ENSDARG00000100165	0	0	0	0	0	0	0	0	0	0	0	0	0	0	0	0	0	0	0	0
ENSDARG00000095990	0	0	0	0	0	0	0	0	0	0	0	0	0	0	0	0	0	0	0	0
ENSDARG00000103955	0	0	0	0	0	2	2	0	0	0	1	0	0	0	0	1	0	0	0	0
ENSDARG00000054321	0	5	0	0	0	0	0	0	0	0	0	0	0	0	0	0	0	0	0	0
ENSDARG00000098536	1	0	0	0	0	0	0	0	0	0	0	0	0	0	0	0	0	0	0	0
ENSDARG00000075025	288	259	530	180	247	218	239	324	302	184	220	85	96	203	105	163	195	278	217	49
ENSDARG00000096999	0	0	1	0	2	0	2	6	3	0	1	6	0	2	3	0	2	0	1	0
ENSDARG00000008867	309	229	301	371	187	395	578	866	656	579	511	207	303	423	339	551	338	441	573	213
ENSDARG00000100647	0	0	0	0	0	0	0	0	0	0	0	0	0	0	0	0	0	0	0	0
ENSDARG00000095981	1	0	4	0	0	0	0	0	0	0	0	0	0	1	0	0	0	0	0	0
ENSDARG00000103003	11	11	0	22	3	0	14	31	10	6	13	5	8	6	12	2	2	4	7	0
ENSDARG00000099597	0	0	0	1	5	0	1	0	1	0	0	0	0	0	0	2	1	2	0	0
ENSDARG00000109211	0	0	0	2	0	0	0	0	0	1	0	0	0	0	0	0	0	0	0	0
ENSDARG00000094799	1	7	14	10	3	6	2	23	3	2	9	14	13	4	26	16	7	16	3	4
ENSDARG00000003811	1027	1131	1769	851	809	1559	1835	2565	1751	1225	1808	1200	881	1003	1807	1646	1445	1910	1544	874
ENSDARG00000045752	0	0	0	0	0	0	1	0	0	0	0	0	3	0	0	0	1	0	1	0
ENSDARG00000088301	1	2	1	7	3	0	17	23	5	2	3	1	5	1	7	2	1	2	1	2
ENSDARG00000045753	47	4	37	15	12	41	33	33	35	20	35	9	21	23	29	28	42	52	37	17
ENSDARG00000104850	0	3	1	7	2	0	2	16	3	5	3	0	5	5	4	2	4	4	10	1
ENSDARG00000110403	0	0	0	0	0	0	0	0	0	0	0	0	0	0	0	0	0	0	0	0
ENSDARG00000092989	3	0	1	2	0	0	2	1	0	0	0	0	3	0	3	3	1	0	4	0
ENSDARG00000097341	45	26	47	57	20	43	70	42	52	82	55	23	30	41	17	27	23	29	32	19
ENSDARG00000006038	138	251	299	22	86	157	273	304	412	105	138	39	20	224	35	64	134	111	239	52
ENSDARG00000045880	0	0	2	1	1	3	0	9	1	2	2	0	0	2	1	1	6	0	0	0
ENSDARG00000090824	0	1	3	0	3	1	2	10	12	0	1	0	0	12	0	6	0	0	6	0
ENSDARG00000043734	148	86	91	113	140	43	28	46	54	84	75	50	56	35	40	70	60	54	36	14
ENSDARG00000074905	0	1	0	0	0	1	0	2	0	0	0	0	0	0	0	1	0	0	0	1
ENSDARG00000015053	5	0	0	0	2	0	1	1	0	0	0	2	4	3	1	5	1	1	6	0
ENSDARG00000095418	0	0	0	0	0	0	0	0	0	0	0	0	0	0	0	0	0	0	0	0
ENSDARG00000095155	0	0	0	0	0	0	0	0	1	0	1	1	1	0	0	0	0	0	0	0
ENSDARG00000092080	0	0	0	0	1	0	0	0	0	0	0	0	0	0	0	0	0	0	0	0
ENSDARG00000094223	0	0	0	0	0	0	0	0	0	0	0	0	0	0	0	0	0	0	0	0
ENSDARG00000093803	1	0	1	5	1	0	5	13	5	2	10	7	5	5	6	10	5	2	8	4
ENSDARG00000096009	0	0	0	0	0	2	1	0	0	0	1	0	0	0	0	1	0	3	0	0
ENSDARG00000094428	13	3	3	11	2	2	14	19	14	8	4	1	4	2	4	7	6	14	2	0
ENSDARG00000101555	0	0	2	7	1	0	0	3	0	0	0	0	1	2	0	2	0	0	0	0
ENSDARG00000102839	0	0	0	0	0	0	0	0	0	0	0	0	0	0	0	0	0	0	0	0
ENSDARG00000104986	0	0	0	0	0	0	0	0	0	0	0	0	0	0	0	0	0	0	0	0
ENSDARG00000098851	0	0	0	0	0	0	0	0	0	0	0	0	0	0	0	0	0	0	0	0
ENSDARG00000093135	0	0	0	0	1	0	5	1	0	0	2	0	1	0	1	2	0	0	0	0
ENSDARG00000092944	0	0	0	1	0	0	0	0	0	0	0	0	4	0	1	0	0	0	0	0
ENSDARG00000113582	0	2	0	1	0	0	0	1	0	0	0	1	0	0	0	1	0	1	0	0
ENSDARG00000069692	5	0	1	6	1	0	7	3	4	1	6	9	6	0	1	2	0	1	0	0
ENSDARG00000105111	0	0	0	0	0	0	0	0	0	0	0	0	0	0	0	0	0	0	0	0
ENSDARG00000095126	5	1	1	16	9	2	11	3	11	3	7	3	5	3	3	13	5	3	2	14
ENSDARG00000097347	0	0	0	0	0	0	0	0	0	0	0	0	0	0	0	0	0	0	0	0
ENSDARG00000100571	0	0	0	0	0	0	0	0	0	0	0	0	1	0	0	0	0	0	0	0
ENSDARG00000094304	0	0	0	0	0	0	0	0	0	0	0	0	0	0	0	0	0	0	0	0
ENSDARG00000101842	0	0	0	4	1	0	0	2	0	0	0	1	1	0	3	2	1	0	0	0
ENSDARG00000025824	26	33	30	40	50	28	81	47	65	39	70	31	33	33	42	64	51	66	28	25
ENSDARG00000076255	2	1	0	8	2	0	0	0	0	2	1	0	3	1	2	0	0	1	0	0
ENSDARG00000096100	0	0	0	0	0	0	0	0	0	0	0	0	0	0	0	0	0	0	0	0
ENSDARG00000095571	0	0	0	0	0	0	0	0	0	0	0	0	0	0	0	0	0	0	0	0
ENSDARG00000077697	2	0	0	6	1	1	2	3	2	0	0	0	2	1	6	1	3	0	2	3
ENSDARG00000055360	1714	1315	1919	889	1497	505	522	723	920	538	560	601	512	646	399	992	361	415	619	174
ENSDARG00000077090	11	112	238	253	102	6	390	452	570	27	449	140	152	233	123	171	201	382	277	9
ENSDARG00000092064	0	0	0	0	0	0	0	0	0	0	0	0	0	0	0	0	0	0	0	0
ENSDARG00000111024	0	0	0	0	0	0	0	0	0	0	0	0	0	0	0	0	0	0	0	0
ENSDARG00000115032	0	0	0	0	0	0	0	0	0	0	0	0	0	0	0	0	0	0	0	0
ENSDARG00000026052	0	0	1	0	0	0	1	0	1	3	2	0	0	0	5	0	4	1	0	0
ENSDARG00000096210	3	0	2	0	2	2	0	1	0	1	0	2	1	0	0	3	1	3	4	0
ENSDARG00000091062	0	0	0	0	0	0	0	0	0	0	0	0	0	0	0	0	0	0	0	0
ENSDARG00000053917	30	9	14	21	25	5	8	15	0	24	11	20	19	3	16	24	5	19	7	4
ENSDARG00000096045	22	42	113	223	96	11	51	87	74	59	42	60	154	6	58	74	24	6	9	27
ENSDARG00000014941	100	62	123	178	138	74	60	40	27	124	119	50	78	40	58	80	44	118	36	22
ENSDARG00000101731	0	0	0	0	0	0	0	0	0	0	0	0	0	0	0	0	0	0	0	0
ENSDARG00000096207	0	0	0	0	0	0	0	0	0	0	0	0	0	0	0	0	0	0	0	0
ENSDARG00000001953	42	15	34	17	14	66	56	38	39	40	30	23	14	1339	25	47	418	1233	1301	20
ENSDARG00000101817	0	0	0	1	0	2	2	0	0	0	0	0	2	2	3	0	2	0	0	0
ENSDARG00000088915	2	1	2	6	13	1	3	10	4	5	1	1	11	3	3	7	1	10	1	0
ENSDARG00000109840	0	0	0	0	0	0	0	1	0	0	0	0	0	0	0	0	0	0	0	0
ENSDARG00000105161	6	1	2	28	7	0	9	9	32	5	16	1	7	2	7	2	5	1	3	1
ENSDARG00000024654	31	49	70	185	58	36	267	346	132	89	74	54	87	16	17	133	19	67	24	21
ENSDARG00000100930	0	0	0	0	0	0	0	0	0	0	0	0	0	0	0	0	0	0	0	0
ENSDARG00000113038	0	0	0	0	0	0	0	0	0	0	0	0	0	0	0	0	0	0	0	0
ENSDARG00000111688	0	0	0	0	0	0	0	0	0	0	0	0	0	0	0	0	0	0	0	0
ENSDARG00000029524	872	1546	2987	340	754	2102	3168	2895	3021	772	754	334	329	641	666	972	713	1212	665	607
ENSDARG00000039340	224	172	150	203	218	199	144	195	121	220	247	149	98	96	229	302	142	269	119	108
ENSDARG00000112896	0	0	0	0	0	0	0	0	0	0	0	0	0	0	0	0	0	0	0	0
ENSDARG00000112599	0	0	0	0	0	0	0	0	0	0	0	0	0	0	0	0	0	0	0	0
ENSDARG00000096026	1	1	1	0	5	1	1	1	8	6	0	6	3	6	5	5	4	13	2	2
ENSDARG00000045568	2666	2132	3734	2593	1946	1039	1924	1827	2849	800	1230	1085	1524	3147	910	1475	2478	1234	4008	128
ENSDARG00000094195	0	0	0	0	0	0	0	0	0	0	0	0	0	0	0	0	0	0	0	0
ENSDARG00000109864	0	0	0	4	0	0	0	0	0	0	0	0	0	0	0	0	0	0	0	0
ENSDARG00000079892	66	207	483	385	259	37	777	966	957	70	891	313	323	384	282	346	432	806	600	43
ENSDARG00000077794	1	1	3	6	0	1	17	13	8	6	9	8	3	8	7	17	12	5	10	1
ENSDARG00000101728	1	1	3	2	2	4	0	6	5	0	0	3	1	4	1	2	4	7	11	3
ENSDARG00000105279	33	0	40	7	8	13	27	10	20	0	11	24	21	10	0	28	15	32	6	17
ENSDARG00000093633	0	0	0	0	0	0	0	0	0	0	0	0	0	0	0	0	0	0	0	0
ENSDARG00000092940	0	0	0	0	0	0	0	0	0	0	0	0	0	0	0	0	0	0	0	0
ENSDARG00000045870	85	61	72	83	31	120	83	104	52	111	139	130	99	68	222	232	180	120	91	57
ENSDARG00000093576	6	0	2	1	0	0	0	0	0	0	0	0	1	0	2	0	0	0	0	0
ENSDARG00000094615	0	0	0	0	0	0	0	0	0	0	0	0	0	0	0	0	0	0	0	0
ENSDARG00000096467	0	0	0	0	0	0	0	0	0	0	0	0	0	0	0	0	0	0	0	0
ENSDARG00000100950	0	0	0	0	0	0	0	0	0	0	0	0	0	0	0	0	0	0	0	0
ENSDARG00000099571	0	0	0	0	0	0	0	0	0	0	0	0	0	0	0	0	0	0	0	0
ENSDARG00000101087	0	0	0	0	1	0	2	1	4	0	0	0	3	0	0	1	2	0	0	0
ENSDARG00000101071	1	3	1	4	0	5	2	11	1	2	1	1	2	2	2	7	3	7	0	0
ENSDARG00000102673	0	0	0	0	5	1	0	0	1	0	1	1	2	0	3	1	0	0	0	0
ENSDARG00000104787	0	0	0	0	0	0	0	0	0	0	0	0	0	1	0	0	3	0	0	0
ENSDARG00000002663	315	422	608	275	272	751	1273	1127	925	533	969	230	202	1728	303	397	1194	1799	1930	224
ENSDARG00000100421	0	1	0	6	0	0	1	0	0	1	1	1	0	0	5	0	0	1	1	1
ENSDARG00000096083	15	1	14	0	6	2	7	10	5	1	2	2	1	1	1	0	1	2	2	2
ENSDARG00000101421	1	34	5	1	9	1	8	38	33	11	6	2	0	14	9	12	2	20	21	6
ENSDARG00000045754	66	36	57	27	35	17	25	219	158	30	483	27	28	97	26	26	17	20	84	11
ENSDARG00000099594	4	0	3	13	5	0	6	17	18	0	2	1	7	5	9	6	11	1	4	4
ENSDARG00000103324	4	3	11	6	15	8	37	39	22	3	35	20	17	21	5	11	38	6	29	12
ENSDARG00000094653	1	0	0	4	1	1	1	4	0	0	0	2	3	0	2	12	2	4	1	0
ENSDARG00000114536	0	0	0	0	1	1	0	0	0	0	0	1	0	0	2	1	0	1	0	0
ENSDARG00000045755	359	302	275	138	134	188	135	121	113	111	128	107	66	143	67	162	126	125	182	45
ENSDARG00000104897	2	1	15	2	3	1	4	2	3	0	2	1	3	5	4	4	2	3	5	9
ENSDARG00000099698	1	36	8	40	78	0	4	250	191	198	87	74	37	71	186	242	4	243	94	113
ENSDARG00000100335	0	0	0	0	0	1	0	0	0	0	0	0	1	0	0	2	1	2	2	1
ENSDARG00000101756	15	1	18	0	6	6	12	2	7	0	7	9	7	0	0	9	8	10	5	7
ENSDARG00000012729	66	143	87	116	42	42	129	144	122	139	133	88	58	65	151	142	74	188	107	37
ENSDARG00000103254	7	8	12	6	2	0	13	6	3	0	5	6	6	1	5	13	0	5	6	10
ENSDARG00000104006	0	1	1	5	1	1	3	1	0	2	3	0	1	0	0	4	1	3	1	1
ENSDARG00000100329	0	1	1	4	0	0	2	3	0	0	0	0	2	0	3	4	0	0	0	0
ENSDARG00000098094	0	1	0	0	0	0	0	0	0	0	0	1	1	0	0	0	0	0	0	0
ENSDARG00000093287	4	0	2	1	0	0	0	0	1	0	0	0	1	0	0	1	0	1	1	0
ENSDARG00000029944	1	1	2	4	4	1	4	6	6	5	6	0	2	2	3	6	5	6	7	1
ENSDARG00000112725	0	0	1	9	0	0	5	3	6	4	4	2	3	0	0	1	0	1	0	0
ENSDARG00000103809	0	0	0	0	0	0	0	0	0	0	0	0	0	0	0	0	0	0	0	0
ENSDARG00000094191	969	377	258	143	783	173	175	206	387	281	168	373	156	162	218	306	332	408	270	333
ENSDARG00000040610	94	66	43	60	9	81	120	170	52	196	119	104	66	89	304	102	291	342	91	153
ENSDARG00000076272	13	6	12	21	33	11	12	13	14	10	17	19	11	8	14	30	7	11	9	13
ENSDARG00000096034	0	0	0	0	0	0	0	0	0	0	0	0	0	0	0	0	0	0	0	0
ENSDARG00000077488	0	0	0	0	1	1	2	8	1	2	2	0	0	0	5	0	0	0	0	1
ENSDARG00000112874	8	5	4	5	16	5	0	4	7	7	2	8	7	3	6	6	4	9	4	3
ENSDARG00000075820	11	0	0	17	10	9	0	0	2	2	11	5	0	3	1	7	9	30	0	8
ENSDARG00000073959	0	0	0	0	0	0	0	0	0	0	0	0	0	0	0	0	0	0	0	0
ENSDARG00000094132	2703	1023	467	945	1792	1158	1497	1697	2051	1122	1392	1741	865	860	994	1457	1768	1787	1191	1318
ENSDARG00000095777	0	0	0	0	0	0	1	0	0	0	0	0	0	0	0	1	0	0	1	0
ENSDARG00000091026	3	4	8	1	11	7	2	1	11	5	5	6	4	9	3	15	7	11	5	3
ENSDARG00000096497	0	0	0	2	4	0	5	1	1	0	0	2	0	0	0	0	0	0	0	0
ENSDARG00000104004	0	0	0	0	0	0	0	0	0	0	0	0	0	0	0	0	0	0	0	0
ENSDARG00000061951	316	214	349	392	602	219	333	487	310	390	263	599	596	141	670	684	266	437	325	188
ENSDARG00000074547	2197	787	2275	2565	1249	1732	5493	2689	3779	1897	2730	1473	1002	4025	5292	1682	5498	657	526	816
ENSDARG00000096493	2	0	0	0	0	0	0	1	0	0	0	2	1	0	0	0	0	0	0	0
ENSDARG00000101682	0	0	0	0	0	0	0	0	0	0	0	1	0	0	0	0	0	0	0	0
ENSDARG00000096478	0	0	0	0	0	0	2	0	0	0	0	0	0	2	0	0	0	0	3	0
ENSDARG00000096434	0	0	0	0	0	0	0	0	0	0	0	0	0	0	0	0	0	0	0	0
ENSDARG00000096486	0	0	0	0	0	0	0	0	0	0	0	0	0	0	0	0	0	0	0	0
ENSDARG00000076313	104	31	138	53	56	62	261	59	212	62	105	72	16	257	192	75	238	9	53	23
ENSDARG00000074613	1095	124	615	475	327	397	1569	431	1014	388	499	388	204	749	1038	382	1030	288	114	166
ENSDARG00000039393	747	161	679	618	318	313	2008	795	1346	363	705	393	220	994	1392	372	1029	254	190	219
ENSDARG00000045706	61	16	62	23	25	74	114	119	179	73	87	33	50	129	56	60	140	46	124	30
ENSDARG00000074009	4	6	10	22	12	14	4	18	14	12	11	18	16	3	13	17	9	36	8	8
ENSDARG00000094732	6	3	2	7	5	5	20	8	24	16	27	16	20	13	31	6	21	27	17	3
ENSDARG00000100253	0	0	0	0	0	0	0	0	0	0	0	0	0	0	0	0	0	0	0	0
ENSDARG00000003200	1	6	2	3	2	1	2	8	7	1	1	0	0	2	3	20	0	13	1	1
ENSDARG00000010454	5	0	0	1	0	2	6	3	0	1	0	0	0	0	0	2	1	0	0	0
ENSDARG00000089318	15	3	12	18	8	1	4	4	1	7	11	25	34	1	28	27	8	6	1	3
ENSDARG00000004386	4	5	2	1	0	1	12	34	7	2	1	0	0	2	1	3	4	4	4	0
ENSDARG00000039392	193	342	305	87	224	721	899	1428	805	481	1060	215	150	1941	265	432	1448	1057	2638	600
ENSDARG00000079222	11	1	6	24	11	4	11	15	8	9	3	9	16	6	11	13	3	6	5	4
ENSDARG00000103527	0	0	0	0	0	0	0	0	0	1	1	0	0	0	0	0	0	0	0	0
ENSDARG00000088214	9	7	12	22	9	6	5	17	8	12	11	15	11	4	17	15	6	20	6	6
ENSDARG00000017841	292	248	232	277	378	292	327	447	370	356	362	228	207	205	195	419	343	406	276	224
ENSDARG00000070203	0	0	1	0	0	0	0	0	0	0	1	0	0	0	0	5	0	0	0	0
ENSDARG00000057334	184	80	71	219	149	297	198	160	170	312	228	141	139	125	157	177	192	280	122	109
ENSDARG00000093846	0	0	1	0	1	0	0	0	0	0	0	0	0	1	0	0	0	0	0	0
ENSDARG00000104026	2	1	0	1	1	0	0	3	2	0	0	0	0	0	2	1	1	1	1	1
ENSDARG00000045669	4	0	0	4	1	20	0	2	7	4	15	1	0	5	0	8	2	0	4	8
ENSDARG00000089831	1	2	0	4	3	2	5	3	4	0	5	3	6	1	2	10	3	2	1	1
ENSDARG00000045589	1	2	5	6	8	3	2	2	1	0	1	5	8	19	4	11	14	23	14	6
ENSDARG00000015985	14	13	21	33	38	17	17	37	34	16	19	24	39	39	32	45	47	40	48	12
ENSDARG00000017757	72	58	140	168	138	131	183	201	193	124	91	197	178	73	166	212	100	245	100	56
ENSDARG00000107425	0	0	1	1	0	1	0	0	0	0	0	0	0	0	0	0	0	0	1	0
ENSDARG00000099346	6	1	9	3	8	2	0	3	8	7	4	10	6	1	5	8	0	8	2	1
ENSDARG00000100911	0	0	0	0	0	0	0	4	0	0	0	1	0	0	0	1	0	0	0	0
ENSDARG00000116692	1	0	0	9	0	0	0	2	0	0	1	0	2	0	0	0	0	0	0	1
ENSDARG00000099544	0	0	0	0	0	0	0	0	0	0	1	1	0	0	0	0	0	0	0	0
ENSDARG00000099812	8	0	0	7	0	17	4	14	3	15	2	5	3	1	0	3	0	2	0	0
ENSDARG00000096010	0	0	0	0	0	0	0	0	0	0	0	0	0	0	1	0	0	0	0	0
ENSDARG00000023036	1	16	13	51	0	2	13	9	9	1	16	1	27	2	18	2	16	0	1	2
ENSDARG00000116367	1	2	2	1	3	2	4	29	8	5	3	3	5	5	13	4	7	14	7	1
ENSDARG00000079824	0	0	0	0	0	0	0	0	0	0	0	0	0	0	0	0	0	0	0	0
ENSDARG00000098077	0	0	0	0	0	0	1	0	1	0	3	0	2	0	0	0	0	0	0	0
ENSDARG00000096184	0	0	0	0	0	0	0	0	0	0	0	0	0	0	1	0	0	0	0	0
ENSDARG00000100110	2	0	0	5	2	3	3	8	1	5	3	0	1	0	3	3	1	0	0	0
ENSDARG00000070408	6	1	1	4	0	0	1	0	0	0	0	1	4	1	1	3	1	1	4	1
ENSDARG00000104822	0	0	0	0	0	0	0	0	0	0	0	0	0	0	0	0	0	0	0	1
ENSDARG00000110878	0	0	2	2	0	2	5	7	2	2	5	1	4	0	5	4	3	5	0	1
ENSDARG00000097728	0	0	0	0	0	0	0	0	0	0	0	0	0	0	0	0	0	0	0	0
ENSDARG00000096684	0	0	0	1	0	0	1	2	0	0	0	0	0	1	0	0	0	0	0	0
ENSDARG00000094824	0	0	0	0	0	0	0	0	0	0	0	0	0	0	0	0	0	0	0	0
ENSDARG00000089640	0	0	2	0	2	0	4	2	0	1	1	0	0	0	0	1	0	0	0	0
ENSDARG00000045548	0	0	0	2	0	0	3	0	0	0	0	0	0	2	0	0	0	1	1	0
ENSDARG00000094118	0	1	0	1	0	0	0	2	0	0	0	0	0	0	1	1	3	0	0	1
ENSDARG00000087241	0	0	0	0	0	0	0	0	0	0	0	0	0	1	0	0	0	0	0	0
ENSDARG00000021579	94	21	23	25	79	18	23	11	14	22	40	27	38	17	17	88	12	53	10	13
ENSDARG00000109327	3	1	0	2	1	1	0	3	0	3	0	0	2	0	2	0	3	1	2	1
ENSDARG00000045858	64	27	52	34	54	26	22	24	18	33	31	21	22	4	9	47	28	43	11	6
ENSDARG00000088082	0	0	0	0	0	0	13	20	3	0	3	0	0	1	0	9	1	0	0	0
ENSDARG00000096047	0	0	0	0	0	0	0	0	0	0	0	0	0	0	2	0	0	0	0	0
ENSDARG00000101902	0	0	0	0	0	0	0	1	0	0	0	0	0	0	1	0	0	0	0	0
ENSDARG00000100240	0	0	31	0	0	7	0	0	3	0	1	0	0	2	0	0	0	0	3	18
ENSDARG00000102713	0	1	2	4	0	1	8	7	5	0	1	3	1	2	11	2	0	0	3	2
ENSDARG00000104590	0	0	0	0	0	0	0	0	0	0	0	0	0	0	0	0	0	0	0	0
ENSDARG00000116086	0	0	1	0	0	1	1	7	2	1	2	3	0	1	2	5	3	1	2	1
ENSDARG00000091381	10	10	5	11	6	7	10	17	19	11	18	13	19	11	22	37	6	7	17	8
ENSDARG00000101403	0	0	0	0	0	0	0	0	0	0	0	1	1	0	0	0	1	0	0	0
ENSDARG00000102225	0	0	12	0	0	1	7	0	0	0	0	0	0	0	0	0	3	3	0	23
ENSDARG00000115256	0	0	0	0	0	0	0	0	0	0	0	0	0	0	0	1	0	0	0	0
ENSDARG00000100509	0	0	0	1	0	0	0	0	0	0	0	0	0	0	0	0	0	0	0	0
ENSDARG00000102638	0	1	2	4	2	2	1	8	0	2	5	0	6	0	1	0	0	5	0	4
ENSDARG00000100464	5	6	3	4	3	6	2	13	17	1	5	4	5	12	7	6	5	5	11	3
ENSDARG00000091640	27	4	10	27	13	9	31	34	29	18	15	17	6	10	7	50	25	18	17	5
ENSDARG00000100460	1	1	6	9	3	2	4	9	4	5	5	3	14	1	11	8	8	2	1	0
ENSDARG00000034823	815	739	890	737	1270	829	987	940	1022	774	889	496	634	878	475	801	816	1178	894	285
ENSDARG00000096063	4	0	0	0	1	0	0	0	0	0	0	1	1	2	1	0	0	0	0	0
ENSDARG00000073858	348	442	442	250	352	258	209	190	224	260	233	139	146	102	134	229	122	286	114	60
ENSDARG00000094603	0	0	0	0	1	0	0	0	0	0	0	0	0	0	0	0	0	0	0	0
ENSDARG00000116181	2	0	2	17	8	3	3	4	2	0	5	4	4	0	6	3	8	4	6	1
ENSDARG00000099180	0	0	0	0	0	0	0	0	0	0	0	0	0	2	0	0	0	0	0	0
ENSDARG00000099669	0	0	5	0	0	0	0	0	0	0	0	0	0	0	0	0	0	0	0	0
ENSDARG00000088078	17	25	20	35	10	34	79	68	72	54	48	21	16	25	17	54	22	78	23	16
ENSDARG00000105119	1	1	1	0	0	1	3	1	1	2	4	0	3	0	6	1	0	2	1	4
ENSDARG00000092140	0	0	0	0	0	0	0	0	0	0	0	0	0	0	0	0	0	0	0	0
ENSDARG00000111518	2	6	8	6	5	1	3	16	7	1	2	7	2	5	2	3	6	0	10	1
ENSDARG00000110769	0	0	0	6	2	0	1	3	1	5	0	6	1	0	0	1	0	0	1	0
ENSDARG00000038384	46	143	978	39	42	117	666	342	324	26	127	13	10	41	71	7	145	48	40	10
ENSDARG00000094903	0	0	0	0	0	0	0	0	0	0	0	0	0	0	0	0	0	0	0	0
ENSDARG00000100090	0	0	0	0	0	0	0	0	0	0	0	0	0	0	0	0	0	0	0	0
ENSDARG00000069402	4	2	5	0	2	6	2	12	7	8	3	3	2	1	2	0	4	5	6	0
ENSDARG00000093831	0	1	4	2	7	2	1	0	0	3	4	7	1	2	3	3	1	3	1	0
ENSDARG00000006766	5346	5674	4122	3524	6005	2010	2463	4304	3187	3273	2621	6060	6412	1744	6545	7536	2638	3385	2431	1615
ENSDARG00000045856	0	0	0	0	0	0	0	0	0	0	0	0	0	0	0	0	0	0	0	0
ENSDARG00000110852	4	0	0	3	4	2	0	3	1	5	2	1	2	5	0	7	1	2	1	1
ENSDARG00000092968	13	0	1	1	4	1	1	1	2	1	5	10	5	2	3	7	1	8	0	2
ENSDARG00000043792	0	0	0	0	1	1	0	1	0	1	0	0	0	0	0	0	0	0	0	2
ENSDARG00000091994	0	0	0	4	0	0	2	1	0	0	0	0	1	1	0	0	0	0	1	1
ENSDARG00000101946	0	0	1	5	0	2	0	0	0	0	0	3	0	0	0	3	0	1	0	0
ENSDARG00000103100	0	0	0	0	0	0	0	0	0	0	0	0	0	0	0	0	0	0	0	0
ENSDARG00000115029	4	3	0	2	3	1	3	12	7	7	4	2	2	5	1	1	1	1	3	0
ENSDARG00000102031	0	0	0	0	0	0	0	0	0	0	0	0	0	0	0	0	0	0	0	0
ENSDARG00000098087	2	0	0	2	0	0	1	0	0	1	0	0	2	0	0	0	0	0	0	0
ENSDARG00000101424	0	0	0	0	0	0	0	0	0	0	0	0	0	0	0	0	0	0	0	0
ENSDARG00000094212	0	0	0	0	0	0	0	0	0	0	0	0	0	0	0	0	0	0	0	0
ENSDARG00000088870	9	14	1	14	7	10	9	15	8	7	9	6	2	6	7	16	10	18	2	8
ENSDARG00000099055	0	0	0	0	0	0	0	0	0	0	0	0	0	0	0	0	0	0	0	0
ENSDARG00000112369	0	0	1	1	1	1	0	0	0	0	0	0	0	0	0	1	0	0	0	0
ENSDARG00000020143	10928	12502	33946	9416	12715	41416	73565	66880	67254	41722	42080	14018	11960	34131	14026	9138	51288	35615	34722	16937
ENSDARG00000099643	0	0	0	0	0	0	0	0	0	0	0	0	0	0	0	0	0	0	0	0
ENSDARG00000099560	224	168	228	286	160	543	329	404	471	472	270	140	118	333	221	261	302	704	371	165
ENSDARG00000087120	650	490	432	464	161	571	737	433	465	928	856	586	439	288	668	227	1073	1016	423	391
ENSDARG00000100434	0	0	0	5	1	0	2	1	2	0	3	1	0	0	2	5	0	0	1	0
ENSDARG00000117113	0	0	0	3	0	0	0	2	1	3	2	3	0	0	0	1	1	2	1	1
ENSDARG00000045854	0	0	0	0	0	0	0	0	0	0	0	0	0	0	0	0	0	0	0	0
ENSDARG00000045851	0	0	0	0	0	0	2	10	2	0	0	0	0	0	1	0	0	0	0	0
ENSDARG00000102262	0	2	1	1	0	0	5	2	2	0	0	0	0	0	3	1	1	1	0	1
ENSDARG00000089582	2	3	1	0	3	4	2	2	3	1	5	1	2	5	2	2	3	5	1	1
ENSDARG00000045853	3	1	3	1	1	0	4	6	3	1	3	1	3	1	1	21	5	10	3	0
ENSDARG00000101843	0	0	4	0	1	1	0	5	1	0	0	7	8	0	5	0	0	1	0	1
ENSDARG00000113713	0	0	0	2	0	0	0	0	0	0	0	0	0	0	0	4	0	0	0	0
ENSDARG00000103172	0	0	0	0	0	0	0	0	0	0	0	0	1	0	0	0	0	1	0	0
ENSDARG00000099440	0	0	0	0	0	0	0	0	0	0	0	0	0	0	0	0	0	0	0	0
ENSDARG00000104650	0	0	0	0	0	0	0	0	0	0	0	0	0	0	0	0	0	0	0	0
ENSDARG00000098305	2	3	9	5	2	3	8	10	1	0	4	2	4	4	4	7	4	0	2	5
ENSDARG00000088847	0	0	1	0	0	1	1	2	0	0	0	1	1	0	2	1	0	0	1	1
ENSDARG00000099414	0	0	0	0	0	0	0	2	0	0	0	0	0	0	1	0	0	3	0	0
ENSDARG00000103079	0	0	0	0	0	0	0	0	0	0	0	0	0	0	0	0	0	0	0	0
ENSDARG00000114558	0	0	0	4	2	0	1	1	0	0	0	0	0	1	3	0	2	0	2	0
ENSDARG00000038386	4	8	21	2	1	0	3	3	7	1	3	0	12	4	0	1	1	1	3	0
ENSDARG00000099789	0	0	0	0	0	0	0	0	0	0	0	0	0	0	0	0	0	0	0	0
ENSDARG00000099347	0	0	0	0	0	0	0	0	0	0	0	0	0	0	0	0	0	0	0	0
ENSDARG00000098979	0	0	0	0	0	0	0	0	0	0	0	0	0	0	0	0	0	0	0	0
ENSDARG00000101772	0	0	0	0	0	0	7	0	0	2	0	0	0	0	0	2	0	0	1	0
ENSDARG00000100652	0	0	0	0	0	1	0	0	0	1	0	0	0	0	0	0	0	0	0	0
ENSDARG00000101497	0	0	0	0	0	0	0	0	0	0	0	1	0	0	0	0	1	0	0	1
ENSDARG00000100142	13	5	8	10	10	4	6	4	6	6	11	4	4	3	2	19	1	15	2	2
ENSDARG00000104239	0	0	1	0	0	0	0	0	0	1	0	0	0	0	1	0	0	0	0	0
ENSDARG00000099837	2	0	5	1	4	1	2	0	1	2	4	2	1	2	4	2	0	2	0	0
ENSDARG00000104890	8	2	14	12	7	7	13	23	52	2	9	15	27	7	10	15	17	4	36	14
ENSDARG00000005453	0	0	1	0	0	0	5	0	2	0	0	0	1	1	0	0	0	1	0	0
ENSDARG00000098892	4	2	6	28	15	14	7	7	10	5	8	7	25	3	10	16	5	11	0	0
ENSDARG00000100338	0	0	0	3	0	0	0	0	0	0	0	0	1	0	0	3	0	0	0	0
ENSDARG00000100006	1	6	6	11	2	4	6	17	10	5	4	2	10	1	6	9	8	17	6	25
ENSDARG00000100671	0	0	0	2	4	0	0	0	0	0	0	1	4	0	2	0	0	0	0	0
ENSDARG00000032319	702	593	668	454	597	762	789	732	768	772	1014	550	509	652	552	698	753	948	594	306
ENSDARG00000090468	0	0	0	0	0	0	0	0	0	0	0	0	0	0	0	0	0	0	0	0
ENSDARG00000091974	1	0	2	0	0	1	1	0	2	1	0	0	0	0	0	0	0	0	2	0
ENSDARG00000099281	1926	1624	1078	1605	1953	1637	2139	2022	1470	1649	2048	662	577	1397	1508	2609	1378	2037	1505	825
ENSDARG00000093020	0	0	0	0	0	0	0	0	0	0	0	0	0	0	0	0	0	0	0	0
ENSDARG00000007175	59	27	43	80	89	29	28	34	24	36	53	54	83	24	32	69	22	46	17	8
ENSDARG00000074223	16	13	19	9	7	40	90	44	34	51	26	13	14	63	40	30	41	69	64	16
ENSDARG00000101230	0	0	0	0	0	0	0	0	0	0	0	0	0	0	0	0	0	0	0	0
ENSDARG00000104819	0	0	0	1	1	0	0	0	0	0	0	0	0	0	0	0	0	0	0	0
ENSDARG00000104887	0	0	0	1	0	0	0	0	0	0	0	0	1	0	0	0	0	0	0	0
ENSDARG00000100262	0	0	0	0	0	0	1	3	1	3	0	1	2	0	1	1	1	1	4	0
ENSDARG00000101828	1	17	14	6	18	12	134	35	27	16	36	27	19	39	30	14	12	11	53	32
ENSDARG00000104737	0	0	0	2	0	0	0	1	0	0	0	0	0	0	0	0	0	0	0	0
ENSDARG00000100842	0	1	0	2	0	2	3	1	0	0	1	1	2	0	1	0	0	2	0	0
ENSDARG00000111998	2	0	0	6	1	1	0	0	0	0	0	0	9	0	5	0	2	2	1	0
ENSDARG00000002174	71	30	21	93	71	78	53	50	32	145	99	83	53	46	54	116	89	94	30	37
ENSDARG00000110917	0	0	0	0	0	0	0	0	2	0	0	0	0	0	0	0	0	0	0	0
ENSDARG00000099381	3	2	3	8	14	9	25	17	11	4	1	4	4	3	0	12	7	1	3	1
ENSDARG00000098628	0	0	0	0	0	0	1	0	0	0	0	0	0	0	0	0	0	0	0	0
ENSDARG00000100811	0	0	0	0	0	0	0	0	0	0	0	0	0	0	0	0	0	0	0	0
ENSDARG00000101757	7	0	3	0	4	12	7	11	11	0	6	7	4	2	3	6	16	6	4	3
ENSDARG00000099328	0	0	0	1	0	0	1	0	0	0	0	0	0	0	0	0	0	0	0	0
ENSDARG00000110860	1	0	3	0	0	1	5	0	0	0	0	0	0	0	0	0	0	0	0	0
ENSDARG00000079985	13	11	4	2	280	5	4	32	20	14	24	8	9	4	6	32	11	13	17	2
ENSDARG00000103218	4	2	2	2	0	1	1	2	0	0	3	3	6	1	1	2	0	0	1	0
ENSDARG00000099293	0	0	0	0	0	1	0	0	0	0	0	0	1	0	0	0	0	0	0	0
ENSDARG00000113141	0	1	3	0	2	0	4	5	3	1	1	0	0	1	0	0	0	3	4	0
ENSDARG00000109255	0	0	1	4	2	2	2	1	0	2	2	0	0	0	3	4	4	3	2	0
ENSDARG00000105219	0	0	0	0	3	1	0	1	1	0	2	1	4	0	2	6	0	3	2	0
ENSDARG00000006011	27	2	13	50	23	10	7	24	17	27	18	35	12	13	38	43	12	21	3	24
ENSDARG00000098199	0	0	0	0	0	0	0	0	0	0	0	0	0	0	0	0	0	0	0	0
ENSDARG00000103306	40	15	11	77	21	6	66	18	38	13	28	15	54	10	65	24	12	7	13	13
ENSDARG00000102156	0	0	0	0	0	0	0	0	0	0	0	0	0	1	2	2	2	2	0	0
ENSDARG00000098066	0	0	0	0	0	1	4	0	0	1	0	0	0	0	0	1	0	0	0	0
ENSDARG00000114142	27	7	418	55	24	66	1491	93	93	50	979	792	562	53	51	53	519	21	50	565
ENSDARG00000099711	2	2	0	0	1	6	1	6	4	1	0	1	2	2	9	4	1	4	1	0
ENSDARG00000112586	0	0	0	0	0	0	0	1	0	0	0	0	0	0	0	0	0	0	0	0
ENSDARG00000114396	0	0	0	4	2	0	0	0	1	0	1	0	3	0	3	0	0	0	0	0
ENSDARG00000030153	211	257	523	309	379	399	701	613	353	212	319	230	326	164	348	537	264	446	229	69
ENSDARG00000100463	0	0	3	0	0	0	0	0	0	0	0	0	0	0	1	0	0	0	0	0
ENSDARG00000045563	376	122	329	504	276	269	358	236	230	254	424	181	254	106	209	292	161	242	117	100
ENSDARG00000045561	84	95	309	148	97	99	300	296	258	150	124	52	45	103	119	128	92	415	97	44
ENSDARG00000002128	84	37	78	80	105	49	45	68	71	61	65	69	66	45	42	115	34	70	39	28
ENSDARG00000104088	4	0	0	5	0	1	7	9	2	0	7	0	1	1	0	0	4	1	1	0
ENSDARG00000101528	0	0	0	0	0	0	0	0	0	0	0	0	2	0	0	0	0	0	0	1
ENSDARG00000103458	0	1	0	0	0	0	5	0	0	0	0	0	0	0	0	0	0	0	0	0
ENSDARG00000098604	12	1	0	0	6	0	9	8	29	1	4	2	0	3	9	3	3	4	4	0
ENSDARG00000098991	0	0	0	3	1	0	1	2	1	0	2	2	2	0	8	1	3	1	0	0
ENSDARG00000098383	0	3	0	4	1	0	5	16	8	1	3	6	3	0	3	4	0	4	3	2
ENSDARG00000103239	0	0	0	3	3	0	2	2	0	0	2	4	2	2	1	2	4	0	1	0
ENSDARG00000094175	0	0	0	0	0	0	0	0	0	2	0	1	1	1	1	0	0	0	2	0
ENSDARG00000104892	0	0	0	0	0	1	0	0	0	0	0	0	1	0	0	0	0	0	0	0
ENSDARG00000105756	0	1	2	0	1	1	3	5	0	1	0	0	1	0	4	1	1	0	0	0
ENSDARG00000091393	11	6	24	7	12	11	17	12	14	16	27	10	11	3	10	10	3	16	2	7
ENSDARG00000113804	0	0	2	4	1	0	3	13	4	3	0	3	4	7	6	4	0	1	2	0
ENSDARG00000100556	4	4	1	3	2	2	8	9	4	2	3	0	1	3	7	1	6	2	0	5
ENSDARG00000100160	1	0	0	0	0	0	0	0	0	0	0	0	0	0	0	0	0	0	0	0
ENSDARG00000105731	0	0	2	0	0	0	0	0	0	0	0	0	0	0	0	0	0	0	0	0
ENSDARG00000105749	1	0	0	0	0	0	0	0	0	0	0	0	0	0	0	0	0	0	0	0
ENSDARG00000105829	0	0	0	0	0	0	0	0	0	0	0	0	0	0	0	0	0	0	1	0
ENSDARG00000075417	17	12	23	21	13	59	50	48	45	31	35	23	18	25	29	27	33	83	33	20
ENSDARG00000103375	10	20	8	19	22	20	6	55	29	15	16	3	10	10	7	18	8	30	10	7
ENSDARG00000098324	5	0	6	21	13	8	11	6	14	13	15	9	12	8	5	9	7	10	3	1
ENSDARG00000089598	17	10	35	36	32	18	8	17	10	17	18	18	15	3	13	34	9	36	7	25
ENSDARG00000089092	1	5	8	3	15	0	4	8	3	1	5	2	3	7	8	11	2	7	7	1
ENSDARG00000104446	0	0	0	0	4	0	0	1	3	0	1	0	1	0	0	1	2	1	4	0
ENSDARG00000089715	0	3	0	0	2	0	1	1	0	0	1	0	1	0	1	2	0	1	0	0
ENSDARG00000098183	0	0	0	1	3	0	2	1	1	0	1	0	1	0	0	1	0	0	0	0
ENSDARG00000100864	0	0	0	0	0	0	0	0	0	0	0	0	1	0	0	2	0	0	0	0
ENSDARG00000103227	0	0	0	0	0	0	0	0	0	0	0	0	0	0	0	0	0	0	0	0
ENSDARG00000101174	0	0	0	0	0	0	0	0	0	0	0	0	0	0	0	0	0	0	0	0
ENSDARG00000104266	13	2	4	5	12	10	22	22	17	5	5	5	12	6	16	7	13	5	6	2
ENSDARG00000099864	0	15	0	0	2	1	0	97	12	4	9	2	0	15	0	25	5	19	10	2
ENSDARG00000098721	6	2	0	33	11	6	29	44	42	9	19	11	19	8	24	26	11	6	13	0
ENSDARG00000098722	2	0	0	2	1	3	3	1	4	1	1	4	1	6	3	7	2	10	11	0
ENSDARG00000098351	2	0	0	1	0	0	0	4	0	1	1	1	2	0	0	1	0	0	0	0
ENSDARG00000102460	0	0	0	0	0	1	0	0	0	0	0	0	0	0	0	0	1	0	0	0
ENSDARG00000113826	8	0	4	3	0	0	9	14	1	1	3	0	5	1	9	2	6	1	0	0
ENSDARG00000116915	0	1	0	3	0	0	1	1	0	2	1	0	4	1	0	0	1	1	0	2
ENSDARG00000100302	9	8	2	5	28	7	4	10	8	14	15	26	0	8	0	36	14	40	24	2
ENSDARG00000105696	15	18	27	32	31	18	41	34	33	24	23	23	13	12	30	19	12	19	34	5
ENSDARG00000103865	5	5	15	11	12	7	7	10	3	5	5	8	13	1	18	19	3	11	0	9
ENSDARG00000103850	25	4	36	40	6	31	42	12	31	17	23	22	34	4	19	26	17	20	6	18
ENSDARG00000105781	0	8	0	0	14	0	0	9	3	5	15	5	0	0	5	6	1	14	5	1
ENSDARG00000101365	19	3	11	12	17	14	15	10	3	25	17	15	21	2	15	15	7	17	2	7
ENSDARG00000099262	2	4	1	0	8	1	2	4	4	0	3	2	0	0	1	2	0	1	1	5
ENSDARG00000098189	1	0	3	3	4	12	18	13	2	2	0	5	1	9	5	5	22	3	10	1
ENSDARG00000091869	20	22	27	52	31	32	27	59	25	29	22	21	36	19	36	31	21	40	24	10
ENSDARG00000095030	9	3	5	11	9	9	15	8	8	5	12	11	16	0	17	16	8	27	1	13
ENSDARG00000105728	6	5	9	8	15	2	3	10	11	5	4	5	9	5	14	12	5	17	10	14
ENSDARG00000095135	46	11	25	40	24	18	17	20	29	29	19	35	24	3	30	33	9	14	6	16
ENSDARG00000096111	0	0	0	0	0	0	0	0	0	0	0	0	0	0	0	1	0	0	0	0
ENSDARG00000105713	26	12	21	23	20	30	50	54	48	36	49	25	21	48	16	25	74	63	47	11
ENSDARG00000074298	74	26	80	73	76	89	70	84	111	73	88	73	62	36	89	116	52	81	71	44
ENSDARG00000101389	1	0	1	0	0	0	3	9	3	1	0	1	0	0	2	0	3	1	0	0
ENSDARG00000104167	0	0	0	0	0	0	0	0	0	0	0	0	0	0	0	0	0	0	0	0
ENSDARG00000098541	0	0	0	0	0	0	0	1	0	0	0	0	0	0	0	0	0	0	0	0
ENSDARG00000096142	0	0	0	0	0	0	0	1	0	0	0	1	0	0	0	0	0	0	0	0
ENSDARG00000098389	20	12	6	27	15	38	17	33	23	16	32	8	7	31	13	27	27	60	44	13
ENSDARG00000054957	30	19	42	41	30	59	62	63	43	43	42	26	20	20	29	38	37	38	25	24
ENSDARG00000114364	1	0	0	0	0	1	0	0	0	1	2	1	0	0	0	1	0	1	0	0
ENSDARG00000104009	2	0	0	1	0	1	2	3	1	0	4	0	2	1	3	0	1	0	2	0
ENSDARG00000100219	30	19	18	0	17	12	4	12	9	28	16	16	3	8	7	25	16	46	17	9
ENSDARG00000077239	41	5	30	18	2	27	43	6	17	72	9	8	25	13	26	9	50	36	12	10
ENSDARG00000096120	44	17	36	38	36	31	21	17	28	31	28	26	38	12	14	32	13	38	11	27
ENSDARG00000075470	14	4	3	13	4	1	5	5	1	4	2	3	0	0	1	7	4	9	8	2
ENSDARG00000096030	17	2	14	12	2	3	18	7	10	18	4	2	15	2	6	10	8	9	1	2
ENSDARG00000096141	10	4	21	11	9	22	42	3	24	28	4	13	10	7	12	8	22	15	5	9
ENSDARG00000101193	5	0	0	10	9	5	9	3	8	0	4	6	7	0	0	3	3	4	8	7
ENSDARG00000073708	2	0	0	0	0	0	0	0	0	0	0	0	0	0	2	0	0	0	0	0
ENSDARG00000105816	4	4	13	16	31	15	49	14	37	26	36	32	6	8	39	53	6	20	6	11
ENSDARG00000095670	0	0	0	0	0	0	0	0	0	0	0	0	0	0	0	0	0	0	0	0
ENSDARG00000103751	23	3	22	24	18	10	37	3	4	12	5	38	32	4	35	16	7	14	0	9
ENSDARG00000102154	41	26	59	75	71	31	62	76	46	44	54	68	53	19	75	103	24	133	13	27
ENSDARG00000104502	5	6	9	6	6	45	7	11	4	33	50	3	12	66	7	8	51	250	127	14
ENSDARG00000094612	5	2	11	10	8	7	8	6	5	4	6	7	7	0	7	7	0	10	3	2
ENSDARG00000094551	0	0	13	6	10	2	7	10	3	0	3	14	2	2	13	5	1	4	1	5
ENSDARG00000101484	1	6	0	5	4	5	4	5	2	0	5	0	1	0	7	0	0	2	8	4
ENSDARG00000098220	0	0	0	0	1	0	0	1	12	2	2	1	0	4	2	1	0	0	1	0
ENSDARG00000099415	0	0	0	0	0	0	0	0	0	0	0	0	0	0	0	0	0	0	0	0
ENSDARG00000092608	12	4	4	14	7	2	1	14	7	3	7	15	4	1	9	23	0	8	3	8
ENSDARG00000080016	0	4	1	0	8	6	0	12	3	4	10	7	0	3	12	19	2	18	8	8
ENSDARG00000105727	0	0	0	0	0	0	0	2	0	0	0	0	0	0	0	0	0	0	0	0
ENSDARG00000105692	18	6	29	21	16	14	15	8	14	15	9	20	22	3	14	15	10	24	1	7
ENSDARG00000105806	7	7	13	7	9	1	0	10	0	1	3	6	9	5	1	4	1	7	8	2
ENSDARG00000100568	2	0	1	0	0	0	2	0	0	2	3	2	1	2	2	1	1	10	1	1
ENSDARG00000099337	3	11	39	47	4	4	7	1	15	3	3	1	16	6	2	2	10	0	0	1
ENSDARG00000101634	1	0	0	1	0	1	3	2	0	0	0	0	3	0	0	1	0	2	0	1
ENSDARG00000113780	3	0	2	2	2	1	4	3	2	1	0	2	2	1	3	9	4	3	0	0
ENSDARG00000115655	4	2	0	2	17	6	0	2	0	7	5	4	0	1	0	12	3	16	1	1
ENSDARG00000102999	1	4	0	3	0	3	0	6	4	2	6	1	0	0	2	0	6	3	3	1
ENSDARG00000103497	0	0	1	0	0	0	0	0	0	1	0	1	0	0	0	2	0	0	0	0
ENSDARG00000098494	0	0	0	0	0	0	0	0	0	0	0	0	0	0	0	0	0	0	0	0
ENSDARG00000109697	0	0	2	0	2	2	1	2	2	0	0	2	0	0	1	2	0	0	2	0
ENSDARG00000112878	1	0	3	3	6	2	1	1	0	2	3	1	1	0	1	1	0	1	0	2
ENSDARG00000103247	0	0	0	0	2	0	0	0	0	0	0	0	0	0	0	0	0	0	0	0
ENSDARG00000109319	6	2	4	9	2	1	2	4	2	4	1	1	5	1	6	3	0	3	0	5
ENSDARG00000101807	0	0	0	3	0	0	0	0	0	0	0	0	0	1	0	1	2	0	0	10
ENSDARG00000105091	4	3	5	3	2	1	5	20	2	2	0	2	0	3	8	2	1	3	1	0
ENSDARG00000103283	0	0	1	0	0	0	0	0	0	0	0	0	0	0	0	0	0	0	0	0
ENSDARG00000099090	0	0	0	0	0	0	0	2	0	1	0	7	1	1	1	8	0	0	0	5
ENSDARG00000105242	0	0	0	0	0	0	0	0	0	0	0	0	0	0	0	0	0	0	0	0
ENSDARG00000104561	2	4	1	7	8	1	5	7	7	3	11	7	5	5	7	7	4	13	8	0
ENSDARG00000104341	1	2	0	16	3	6	4	17	12	2	6	0	8	1	9	4	4	3	2	7
ENSDARG00000100752	106	35	88	101	78	124	257	148	123	84	111	83	88	41	98	79	147	78	99	40
ENSDARG00000105760	1	0	5	0	0	4	2	0	0	0	0	0	0	0	0	0	7	0	0	0
ENSDARG00000105744	37	7	43	4	0	54	62	4	11	5	13	4	4	14	20	11	80	24	12	3
ENSDARG00000114716	1	0	0	0	1	0	3	6	2	3	1	3	3	1	7	0	0	0	3	2
ENSDARG00000102884	0	0	0	1	1	0	0	0	0	0	2	0	0	0	0	1	0	0	0	3
ENSDARG00000101327	0	1	0	3	2	0	5	2	1	1	5	2	1	0	0	2	0	4	1	1
ENSDARG00000017108	0	0	0	0	0	0	0	0	0	0	0	0	0	0	0	0	0	0	0	0
ENSDARG00000105822	0	0	0	0	0	0	0	0	1	2	0	0	0	0	0	0	0	0	0	0
ENSDARG00000098835	0	0	0	0	0	0	0	0	0	0	0	0	0	0	0	0	0	0	0	0
ENSDARG00000110810	1	1	4	2	1	0	3	10	4	3	1	0	5	2	0	3	0	3	6	4
ENSDARG00000086179	3	0	0	1	6	0	0	8	9	4	1	1	2	11	2	0	1	6	2	0
ENSDARG00000098444	4	0	1	1	3	0	6	12	16	1	6	7	3	7	5	2	2	9	15	1
ENSDARG00000100743	1	2	2	5	7	1	6	11	12	11	12	0	5	2	12	4	2	5	6	4
ENSDARG00000099910	0	0	0	0	0	0	0	0	0	0	0	0	0	0	1	0	0	0	0	0
ENSDARG00000017454	415	621	211	236	645	293	226	449	506	228	312	114	129	564	98	275	222	220	505	89
ENSDARG00000104619	0	3	0	0	0	0	3	1	0	0	1	2	1	0	0	4	0	0	0	0
ENSDARG00000101388	6	6	1	1	5	2	8	17	15	3	7	4	5	3	4	12	3	7	8	4
ENSDARG00000068830	10	61	61	9	20	26	58	91	73	13	35	8	12	88	11	9	65	9	48	8
ENSDARG00000102616	2	9	2	12	4	4	29	20	16	4	26	32	18	9	15	14	17	5	10	5
ENSDARG00000101966	0	0	0	0	0	0	0	0	0	0	0	0	0	0	0	0	0	0	0	0
ENSDARG00000102360	1	0	0	0	1	0	0	2	0	0	2	2	0	0	0	6	0	0	0	0
ENSDARG00000100624	335	281	199	202	370	240	222	223	351	428	325	470	263	255	254	749	299	442	366	207
ENSDARG00000102191	229	258	280	300	212	207	324	248	156	166	166	395	197	123	307	343	236	245	194	81
ENSDARG00000103844	6	5	1	8	5	3	14	14	21	6	5	4	5	16	14	7	6	5	27	2
ENSDARG00000099529	0	0	0	3	0	0	0	2	1	2	0	0	0	1	1	0	0	1	0	0
ENSDARG00000098369	0	67	0	83	117	0	3	162	2	147	145	0	136	61	297	202	0	288	93	84
ENSDARG00000102468	2	0	1	1	2	2	1	6	2	0	1	0	1	0	6	6	1	1	3	0
ENSDARG00000090392	0	0	1	6	1	2	2	7	0	0	4	0	3	2	2	4	1	2	4	5
ENSDARG00000102575	4	1	2	6	0	2	3	16	2	4	7	1	3	2	10	3	3	6	4	5
ENSDARG00000104916	2	6	0	9	3	1	14	8	10	2	6	2	10	8	7	2	0	2	0	3
ENSDARG00000099112	7	1	0	6	0	3	7	8	5	4	2	12	4	4	7	11	3	8	8	3
ENSDARG00000100348	3	30	4	17	9	0	1	28	2	34	17	0	12	13	40	13	3	36	16	7
ENSDARG00000104966	2	5	2	0	11	5	3	35	17	5	3	11	2	3	11	25	1	4	5	2
ENSDARG00000103197	0	1	0	2	1	0	2	9	1	0	1	1	1	1	4	1	0	0	3	3
ENSDARG00000098218	3	4	0	24	33	2	5	70	6	70	36	1	18	7	45	44	4	23	2	13
ENSDARG00000102432	1	0	1	1	0	0	0	1	1	0	0	0	0	0	0	0	0	1	1	0
ENSDARG00000103314	3	0	0	0	0	0	0	1	0	0	0	0	1	0	0	1	1	0	0	0
ENSDARG00000101653	3	30	0	82	50	5	1	67	3	236	88	4	41	21	103	67	7	104	17	49
ENSDARG00000100405	0	5	0	11	10	0	11	29	8	4	3	0	8	1	27	10	1	8	2	4
ENSDARG00000098741	0	0	0	0	0	0	2	0	4	0	2	0	0	0	2	0	0	1	2	1
ENSDARG00000101571	7	3	5	14	1	7	13	18	4	14	11	4	5	1	10	13	5	10	6	1
ENSDARG00000104956	0	22	1	26	13	0	0	1	0	0	2	1	75	0	6	15	1	1	1	0
ENSDARG00000098653	0	0	0	0	0	0	5	0	0	0	0	0	0	0	0	0	0	3	0	0
ENSDARG00000104008	2	12	2	29	9	2	6	49	4	67	42	1	6	7	13	15	4	43	6	12
ENSDARG00000104166	5	164	29	357	289	55	32	401	27	831	473	28	274	191	639	441	17	1032	250	166
ENSDARG00000101551	0	2	0	2	3	0	2	12	3	1	0	2	0	5	1	7	0	0	5	0
ENSDARG00000112632	11	3	1	8	7	12	10	19	10	11	4	7	3	3	7	5	10	13	3	2
ENSDARG00000112990	0	0	0	0	0	0	0	0	0	0	0	0	0	0	0	0	0	0	0	0
ENSDARG00000110543	2	0	0	0	2	0	2	0	0	0	0	0	6	0	0	2	0	0	0	0
ENSDARG00000116378	1	8	2	23	0	0	844	353	81	3	31	0	3	4	2	73	0	3	1	0
ENSDARG00000088367	8	0	2	4	0	0	4	3	0	0	0	3	6	0	0	1	1	3	0	0
ENSDARG00000117168	0	0	0	0	0	0	0	0	0	0	0	0	0	0	0	0	0	0	0	0
ENSDARG00000105058	0	0	0	0	0	0	0	0	0	0	1	0	0	0	0	0	0	0	0	0
ENSDARG00000100143	87	43	45	21	143	50	50	67	59	116	84	97	69	38	112	115	71	81	44	53
ENSDARG00000100001	10	2	3	3	3	1	1	0	0	8	3	2	5	0	1	0	0	5	0	4
ENSDARG00000101908	76	39	88	54	57	162	143	150	138	111	134	24	63	143	18	72	63	59	109	34
ENSDARG00000110802	0	0	0	0	0	0	0	0	0	0	0	0	0	0	0	0	0	0	0	0
ENSDARG00000111326	0	0	0	0	0	0	0	0	0	0	0	0	0	0	0	0	0	0	0	0
ENSDARG00000112487	6	2	6	23	1	3	6	7	8	3	11	0	9	1	20	2	1	1	0	1
ENSDARG00000043798	0	0	0	0	0	0	0	23	0	0	0	0	0	0	0	0	0	0	0	0
ENSDARG00000101912	0	0	0	0	0	0	0	0	0	0	0	0	0	0	0	0	0	0	0	0
ENSDARG00000101967	1	0	0	1	2	0	6	0	3	0	0	0	0	0	0	0	0	0	6	1
ENSDARG00000115988	0	0	0	0	0	0	0	0	0	0	0	0	0	0	0	0	0	0	0	0
ENSDARG00000092436	0	1	0	1	0	0	0	0	0	1	3	0	0	0	0	1	0	1	1	0
ENSDARG00000101014	0	0	0	0	0	0	0	0	0	0	0	0	0	0	0	0	0	0	0	0
ENSDARG00000114030	0	0	2	1	0	1	1	2	1	0	0	0	4	0	3	0	0	0	0	0
ENSDARG00000114743	0	0	0	0	0	0	0	1	1	1	0	3	0	0	0	0	1	0	0	0
ENSDARG00000101049	10	0	4	0	0	9	4	4	6	0	5	3	6	6	3	7	9	11	2	1
ENSDARG00000098811	11	9	11	10	17	7	4	12	6	8	17	11	11	8	4	13	4	21	2	8
ENSDARG00000102791	0	0	0	0	0	0	0	0	0	0	2	0	0	0	0	1	0	0	0	0
ENSDARG00000103102	8	0	5	0	0	1	9	2	2	0	3	1	1	2	0	0	0	0	3	0
ENSDARG00000102561	0	0	0	0	0	0	0	0	0	0	1	0	0	0	0	0	0	0	0	0
ENSDARG00000105051	0	0	0	0	0	0	0	0	0	0	0	0	0	0	0	0	0	0	0	0
ENSDARG00000117206	0	0	0	0	0	0	0	0	0	0	0	0	0	0	0	0	0	0	0	0
ENSDARG00000109260	0	0	0	0	0	0	0	0	0	0	0	0	0	0	0	0	0	0	0	0
ENSDARG00000109896	0	0	0	0	0	0	0	0	0	0	0	0	0	0	0	0	0	0	0	0
ENSDARG00000108269	0	0	0	0	0	0	0	0	0	0	0	0	0	0	0	0	0	0	0	0
ENSDARG00000110249	0	0	0	0	0	0	0	0	0	0	0	0	0	0	0	0	0	0	0	0
ENSDARG00000111835	0	0	0	0	0	0	0	0	0	0	0	0	0	0	0	0	0	0	0	0
ENSDARG00000111955	0	0	0	0	0	0	0	0	0	0	0	0	0	0	0	0	0	0	0	0
ENSDARG00000114517	0	0	0	0	0	0	0	0	0	0	0	0	0	0	0	0	0	0	0	0
ENSDARG00000081218	0	0	0	0	0	0	0	0	0	0	0	0	0	0	0	0	0	0	0	0
ENSDARG00000113283	0	0	0	0	0	0	0	0	0	0	0	0	0	0	0	0	0	0	0	0
ENSDARG00000109244	0	0	0	0	0	0	0	0	0	0	0	0	0	0	0	0	0	0	0	0
ENSDARG00000076624	220	247	268	206	306	679	594	519	638	548	789	287	431	540	368	475	754	524	586	184
ENSDARG00000109530	0	0	0	0	0	0	0	0	0	0	0	0	0	0	0	0	0	0	0	0
ENSDARG00000114277	0	0	0	0	0	0	0	0	0	0	0	0	0	0	0	0	0	0	0	0
ENSDARG00000113973	0	0	0	0	0	0	0	0	0	0	0	0	0	0	0	0	0	0	0	0
ENSDARG00000114101	0	0	0	0	0	0	0	0	0	0	0	0	0	0	0	0	0	0	0	0
ENSDARG00000108019	0	0	0	0	0	0	0	0	0	0	0	0	0	0	0	0	0	0	0	0
ENSDARG00000116234	0	0	0	0	0	0	0	0	0	0	0	0	0	0	0	0	0	0	0	0
ENSDARG00000109894	0	0	0	0	0	0	0	0	0	0	0	0	0	0	0	0	0	0	0	0
ENSDARG00000116121	0	0	0	0	0	0	0	0	0	0	0	0	0	0	0	0	0	0	0	0
ENSDARG00000112158	0	0	0	0	0	0	0	0	0	0	0	0	0	0	0	0	0	0	0	0
ENSDARG00000110135	0	0	0	0	0	0	0	0	0	0	0	0	0	0	0	0	0	0	0	0
ENSDARG00000116282	0	0	0	0	0	0	0	0	0	0	0	0	0	0	0	0	0	0	0	0
ENSDARG00000113873	0	0	0	0	0	0	0	0	0	0	0	0	0	0	0	0	0	0	0	0
ENSDARG00000110785	0	0	0	0	0	0	0	0	0	0	0	0	0	0	0	0	0	0	0	0
ENSDARG00000082287	1	0	10	0	2	1	2	3	2	1	0	0	2	4	1	4	0	3	4	0
ENSDARG00000113006	0	0	0	0	0	0	0	0	0	0	0	0	0	0	0	0	0	0	0	0
ENSDARG00000114545	0	0	0	0	0	0	0	0	0	0	0	0	0	0	0	0	0	0	0	0
ENSDARG00000112350	0	0	0	0	0	0	0	0	0	0	0	0	0	0	0	0	0	0	0	0
ENSDARG00000111563	0	0	0	0	0	0	0	0	0	0	0	0	0	0	0	0	0	0	0	0
ENSDARG00000115134	0	0	0	0	0	0	0	0	0	0	0	0	0	0	0	0	0	0	0	0
ENSDARG00000117183	0	0	0	0	0	0	0	0	0	0	0	0	0	0	0	0	0	0	0	0
ENSDARG00000115210	0	0	0	0	0	0	0	0	0	0	0	0	0	0	0	0	0	0	0	0
ENSDARG00000116675	0	0	0	0	0	0	0	0	0	0	0	0	0	0	0	0	0	0	0	0
ENSDARG00000114183	0	0	0	0	0	0	0	0	0	0	0	0	0	0	0	0	0	0	0	0
ENSDARG00000110847	0	0	0	0	0	0	0	0	0	0	0	0	0	0	0	0	0	0	0	0
ENSDARG00000090401	12	13	10	28	6	9	53	69	51	6	17	5	13	90	4	19	102	29	96	2
ENSDARG00000115366	0	0	0	0	0	0	0	0	0	0	0	0	0	0	0	0	0	0	0	0
ENSDARG00000101647	0	0	0	0	0	0	0	0	0	0	0	0	0	0	0	0	0	0	0	0
ENSDARG00000111857	0	0	0	0	0	0	0	0	0	0	0	0	0	0	0	0	0	0	0	0
ENSDARG00000114596	0	0	0	0	0	0	0	0	0	0	0	0	0	0	0	0	0	0	0	0
ENSDARG00000113211	0	0	0	0	0	0	0	0	0	0	0	0	0	0	0	0	0	0	0	0
ENSDARG00000114441	0	0	0	0	0	0	0	0	0	0	0	0	0	0	0	0	0	0	0	0
ENSDARG00000116873	0	0	0	0	0	0	0	0	0	0	0	0	0	0	0	0	0	0	0	0
ENSDARG00000111577	0	0	0	0	0	0	0	0	0	0	0	0	0	0	0	0	0	0	0	0
ENSDARG00000112757	0	0	0	0	0	0	0	0	0	0	0	0	0	0	0	0	0	0	0	0
ENSDARG00000116063	0	0	0	0	0	0	0	0	0	0	0	0	0	0	0	0	0	0	0	0
ENSDARG00000116559	0	0	0	0	0	0	0	0	0	0	0	0	0	0	0	0	0	0	0	0
ENSDARG00000090998	71	25	27	37	62	28	16	17	34	42	39	38	32	22	31	70	22	44	17	20
ENSDARG00000116396	0	0	0	0	0	0	0	0	0	0	0	0	0	0	0	0	0	0	0	0
ENSDARG00000112939	0	0	0	0	0	0	0	0	0	0	0	0	0	0	0	0	0	0	0	0
ENSDARG00000116023	0	0	0	0	0	0	0	3	0	0	1	0	0	0	0	0	0	0	0	0
ENSDARG00000113979	0	0	0	0	0	0	0	0	0	0	0	0	0	0	0	0	0	0	0	0
ENSDARG00000080512	0	0	0	0	0	0	0	0	0	0	0	0	0	0	0	0	0	0	0	0
ENSDARG00000110373	0	0	0	0	0	0	0	0	0	0	0	0	0	0	0	0	0	0	0	0
ENSDARG00000105067	1	1	0	5	1	0	0	0	0	0	1	0	0	0	2	1	0	0	0	0
ENSDARG00000104301	238	139	128	271	205	169	353	88	350	237	181	118	97	302	189	240	336	174	268	53
ENSDARG00000111566	0	0	0	0	0	0	0	0	0	0	0	0	0	0	0	0	0	0	0	0
ENSDARG00000111749	0	0	0	0	0	0	0	0	0	0	0	0	0	0	0	0	0	0	0	0
ENSDARG00000112126	0	0	0	3	0	0	0	0	0	0	0	0	0	0	2	0	0	0	0	0
ENSDARG00000115443	0	0	0	0	0	0	0	0	0	0	0	0	0	0	0	0	0	0	0	0
ENSDARG00000105739	7	3	3	5	5	7	0	5	2	1	5	5	2	5	11	12	2	11	4	0
ENSDARG00000100660	177	240	146	89	131	254	548	612	529	305	301	113	65	131	252	383	360	597	219	203
ENSDARG00000104163	4	9	13	11	8	19	13	24	21	6	23	9	12	14	13	8	12	28	8	6
ENSDARG00000111726	0	0	0	0	0	0	0	0	0	0	0	0	0	0	0	0	0	0	0	0
ENSDARG00000083126	0	0	0	0	0	0	0	0	0	0	0	0	0	0	0	0	0	0	0	0
ENSDARG00000101714	0	0	0	0	0	0	0	0	0	0	0	0	0	0	0	0	0	0	0	0
ENSDARG00000105746	0	0	4	4	0	0	0	0	0	0	0	0	6	0	1	0	0	0	0	0
ENSDARG00000114904	0	0	0	0	0	0	0	0	0	0	0	0	0	0	0	0	0	0	0	0
ENSDARG00000111330	0	0	0	0	0	0	0	0	0	0	0	0	0	0	0	0	0	0	0	0
ENSDARG00000114693	0	0	0	0	0	0	0	0	0	0	0	0	0	0	0	0	0	0	0	0
ENSDARG00000113647	0	0	0	0	0	0	0	0	0	0	0	0	0	0	0	0	2	0	0	0
ENSDARG00000115323	0	0	0	0	0	0	0	0	0	0	0	0	0	0	0	0	0	0	0	0
ENSDARG00000115589	0	0	0	0	0	0	0	0	0	0	0	0	0	0	0	0	0	0	0	0
ENSDARG00000112506	0	0	0	0	0	0	0	0	0	0	0	0	0	0	0	0	0	0	0	0
ENSDARG00000098196	6	4	1	13	3	4	7	12	6	4	5	3	3	0	8	11	4	2	4	0
ENSDARG00000110957	0	0	0	0	0	0	0	0	0	0	0	0	0	0	0	0	0	0	0	0
ENSDARG00000116749	0	0	0	0	0	0	0	0	0	0	0	0	0	0	0	0	0	0	0	0
ENSDARG00000084828	4	1	7	0	2	0	0	0	0	0	0	2	3	0	0	0	0	0	0	0
ENSDARG00000112468	0	0	0	0	0	0	0	0	0	0	0	0	0	0	0	0	0	0	0	0
ENSDARG00000106389	0	0	0	0	0	0	0	0	0	0	0	0	0	0	0	0	0	0	0	0
ENSDARG00000113830	0	0	0	0	0	0	0	0	0	0	0	0	0	0	0	0	0	0	0	0
ENSDARG00000112296	0	0	0	0	0	0	0	0	0	0	0	0	0	0	0	0	0	0	0	0
ENSDARG00000110138	0	0	0	0	0	0	0	0	0	0	0	0	0	0	0	0	0	0	0	0
ENSDARG00000110007	0	0	0	0	0	0	0	0	0	0	0	0	0	0	0	0	0	0	0	0
ENSDARG00000115654	0	0	0	0	0	0	0	0	0	0	0	0	0	0	0	0	0	0	0	0
ENSDARG00000111124	0	0	0	0	0	0	0	0	0	0	0	0	0	0	0	0	0	0	0	0
ENSDARG00000116481	0	0	0	0	0	0	0	0	0	0	0	0	0	0	0	0	0	0	0	0
ENSDARG00000105976	0	0	0	0	0	0	0	0	0	0	0	0	0	0	0	0	0	0	0	0
ENSDARG00000113020	0	0	0	0	0	0	0	0	0	0	0	0	0	0	0	0	0	0	0	0
ENSDARG00000109802	0	0	0	0	0	0	0	0	0	0	1	0	0	0	0	0	0	1	0	0
ENSDARG00000039724	0	2	4	0	0	2	0	6	6	0	0	3	3	0	3	5	0	1	6	2
ENSDARG00000112858	1	0	0	0	0	0	0	0	0	0	0	3	2	0	0	0	1	0	1	0
ENSDARG00000104226	0	0	0	0	0	0	0	0	0	0	0	0	0	0	0	0	0	0	0	0
ENSDARG00000113119	0	0	0	0	0	0	0	0	0	0	0	0	0	0	0	0	0	0	0	0
ENSDARG00000109967	0	0	0	0	0	0	0	0	0	0	0	0	0	0	0	0	0	0	0	0
ENSDARG00000114332	0	0	0	0	0	4	6	5	1	0	0	0	2	0	0	2	0	0	2	0
ENSDARG00000104674	3240	3653	1937	2841	3527	1849	2088	2185	2631	2568	2531	1377	1842	2024	1472	2914	1112	1612	1997	750
ENSDARG00000116653	0	0	0	0	0	0	0	0	0	0	0	0	0	0	0	0	0	0	0	0
ENSDARG00000111191	0	0	0	0	0	0	0	0	0	0	0	0	0	0	0	0	0	0	0	0
ENSDARG00000113618	0	0	0	0	0	0	0	0	0	0	0	0	0	0	0	0	0	0	0	0
ENSDARG00000110605	0	0	0	0	0	0	0	0	0	0	0	0	0	0	0	0	0	0	0	0
ENSDARG00000111346	0	0	0	0	0	0	0	0	0	0	0	0	0	1	0	0	0	0	0	0
ENSDARG00000116572	0	0	0	0	0	0	0	0	0	0	0	0	0	0	0	0	0	0	0	0
ENSDARG00000093865	0	0	0	1	0	0	0	0	0	1	0	0	0	0	0	0	0	0	0	0
ENSDARG00000112166	0	0	0	0	0	0	0	0	0	0	0	0	0	0	0	0	0	0	0	0
ENSDARG00000101971	0	0	0	0	0	0	0	0	0	0	0	0	0	0	0	0	0	0	0	0
ENSDARG00000111220	0	0	0	0	0	0	0	0	0	0	0	0	0	0	0	0	0	0	0	0
ENSDARG00000114956	0	0	0	0	0	0	0	0	0	0	0	0	0	0	0	0	0	0	0	0
ENSDARG00000070414	2	0	1	0	0	3	1	6	2	4	3	0	0	0	1	1	2	3	0	1
ENSDARG00000059409	4	7	15	4	2	1	0	2	5	1	1	43	29	4	17	14	11	0	4	1
ENSDARG00000063686	89	27	60	73	119	204	143	130	144	178	164	44	74	85	43	46	101	162	66	42
ENSDARG00000099048	1	0	0	5	2	0	0	4	1	0	1	0	2	0	0	2	0	0	0	2
ENSDARG00000043802	2	0	0	1	0	1	1	0	0	0	2	1	0	0	0	3	1	7	1	0
ENSDARG00000116298	0	0	0	0	0	0	0	0	0	0	0	0	0	0	0	0	0	0	0	0
ENSDARG00000116574	0	0	0	0	0	0	5	5	2	0	0	0	0	0	0	0	4	0	0	1
ENSDARG00000113526	0	0	0	0	0	0	0	0	0	0	0	0	0	0	0	0	0	0	0	0
ENSDARG00000114289	0	0	0	0	0	0	0	0	0	0	0	0	0	0	0	0	0	0	0	0
ENSDARG00000112928	0	0	2	1	4	1	0	3	0	4	0	2	3	0	3	3	1	1	2	0
ENSDARG00000025601	0	0	0	19	2	0	1	1	78	19	0	0	2	0	0	0	0	0	0	0
ENSDARG00000109871	0	0	0	0	0	0	0	0	0	0	0	0	0	0	0	0	0	0	0	0
ENSDARG00000114317	0	0	0	0	0	0	0	0	0	0	0	0	0	0	0	0	0	0	0	0
ENSDARG00000104041	10	0	5	6	9	6	2	6	1	4	13	18	14	0	4	18	2	7	3	2
ENSDARG00000053695	17	14	20	32	29	32	25	34	32	14	34	16	22	11	26	23	7	35	20	11
ENSDARG00000114042	0	0	0	0	0	0	0	0	0	0	0	0	0	0	0	0	0	0	0	0
ENSDARG00000098716	3	0	1	1	3	0	6	1	2	4	5	3	3	1	10	0	1	1	3	3
ENSDARG00000113971	0	6	5	0	16	5	0	18	10	6	11	7	2	3	11	29	0	23	7	6
ENSDARG00000102283	0	0	0	0	0	0	0	0	1	0	0	0	0	0	0	0	0	0	0	0
ENSDARG00000101680	528	379	535	457	598	318	435	468	480	338	362	328	407	280	224	435	242	372	389	122
ENSDARG00000112940	1	0	0	1	0	0	0	1	0	1	3	1	5	0	0	2	2	0	1	1
ENSDARG00000100898	0	0	0	0	0	0	0	0	0	0	0	0	0	0	0	0	0	0	0	0
ENSDARG00000106138	111	128	85	520	204	45	303	90	395	109	71	50	128	203	254	250	161	56	131	26
ENSDARG00000099821	249	100	56	346	274	199	119	216	169	368	427	460	310	197	362	379	485	425	146	199
ENSDARG00000111421	0	0	0	0	0	0	0	0	0	0	0	0	0	0	0	0	0	0	0	0
ENSDARG00000082618	0	0	0	0	0	0	0	0	0	0	0	0	0	0	0	0	0	0	0	0
ENSDARG00000114375	0	0	0	0	0	0	0	0	0	0	0	0	0	0	0	0	0	0	0	0
ENSDARG00000112345	0	0	0	0	0	0	0	0	0	0	0	0	0	0	0	0	0	0	0	0
ENSDARG00000115251	0	0	0	0	0	0	0	0	0	0	0	0	0	0	0	0	0	0	0	0
ENSDARG00000112430	0	0	0	0	0	0	0	0	0	0	0	0	0	0	0	0	0	0	0	0
ENSDARG00000112696	0	0	0	0	0	0	0	0	0	0	0	0	0	0	0	0	0	0	0	0
ENSDARG00000109941	0	0	0	0	0	0	0	0	0	0	0	0	0	0	0	0	0	0	0	0
ENSDARG00000105038	0	0	0	1	0	0	0	2	0	0	0	0	1	0	3	0	0	0	0	0
ENSDARG00000116816	0	0	0	0	0	0	0	0	0	0	0	0	0	0	0	0	0	0	0	0
ENSDARG00000103784	0	0	0	0	0	0	0	0	0	0	0	0	0	0	0	0	0	0	0	0
ENSDARG00000114078	0	0	0	0	0	0	0	0	0	0	0	0	0	0	0	0	0	0	0	0
ENSDARG00000111255	0	0	0	0	0	0	0	0	0	0	0	0	0	0	0	0	0	0	0	0
ENSDARG00000110389	0	0	0	0	0	0	0	0	0	0	0	0	0	0	0	0	0	0	0	0
ENSDARG00000117071	0	0	0	0	0	0	0	0	0	0	0	0	0	0	0	0	0	0	0	0
ENSDARG00000110162	0	0	0	0	0	0	0	0	0	0	0	0	0	0	0	0	0	0	0	0
ENSDARG00000005126	0	1	3	0	0	4	1	0	0	0	6	5	1	1	8	1	3	1	1	0
ENSDARG00000106953	0	0	0	0	0	0	0	0	0	0	0	0	0	0	0	0	0	0	0	0
ENSDARG00000113908	0	0	0	0	0	0	0	0	0	0	0	0	0	0	0	0	0	0	0	0
ENSDARG00000116475	0	0	0	0	0	0	0	0	0	0	0	0	0	0	0	0	0	0	0	0
ENSDARG00000111198	0	0	0	0	0	0	0	0	0	0	0	0	0	0	0	0	0	0	0	0
ENSDARG00000113362	0	0	0	0	0	0	0	0	0	0	0	0	0	0	0	0	0	0	0	0
ENSDARG00000110454	6	0	7	1	6	4	1	1	0	2	5	8	4	1	3	9	7	11	0	2
ENSDARG00000111875	0	0	0	0	0	0	2	0	0	0	0	0	0	0	0	0	0	0	0	0
ENSDARG00000110122	0	0	0	0	0	0	0	0	0	0	0	0	0	0	0	0	0	0	0	0
ENSDARG00000087544	1	0	4	2	4	2	3	3	0	1	3	0	4	1	1	1	1	9	0	1
ENSDARG00000116616	0	0	0	0	0	0	0	0	0	0	0	0	0	0	0	0	0	0	0	0
ENSDARG00000098775	0	0	0	0	0	0	0	0	0	0	0	0	0	0	0	0	0	0	0	0
ENSDARG00000114362	0	0	0	0	0	0	0	0	0	0	0	0	0	0	0	0	0	0	0	0
ENSDARG00000112901	0	0	0	0	0	0	0	0	0	0	0	0	0	0	0	0	0	0	0	0
ENSDARG00000110080	0	0	0	0	0	0	0	0	0	0	0	0	0	0	0	0	0	0	0	0
ENSDARG00000116910	0	0	0	0	0	0	0	0	0	0	0	0	0	0	0	0	0	0	0	0
ENSDARG00000114969	0	0	0	0	0	0	0	0	0	0	0	0	0	0	0	0	0	0	0	0
ENSDARG00000082790	0	0	0	0	0	0	0	0	0	0	0	0	0	0	0	0	0	0	0	0
ENSDARG00000116138	0	0	0	0	0	0	0	0	0	0	0	0	0	0	0	0	0	0	0	0
ENSDARG00000113652	0	0	0	0	0	0	0	0	0	0	0	0	0	0	0	0	0	0	0	0
ENSDARG00000112802	0	0	0	0	0	0	0	0	0	0	0	0	0	0	0	0	0	0	0	0
ENSDARG00000084778	0	0	0	0	0	0	0	0	0	0	0	0	0	0	0	0	0	0	0	0
ENSDARG00000114761	0	0	0	0	0	0	0	0	0	0	0	0	0	0	0	0	0	0	0	0
ENSDARG00000109781	0	0	0	0	0	0	0	0	0	0	0	0	0	0	0	0	0	0	0	0
ENSDARG00000114506	0	0	0	0	0	0	0	0	0	0	0	0	0	0	0	0	0	0	0	0
ENSDARG00000114963	0	0	1	0	1	0	0	1	0	0	0	0	0	0	0	0	0	0	0	0
ENSDARG00000115466	0	0	0	0	0	0	0	0	0	0	0	0	0	0	0	0	0	0	0	0
ENSDARG00000112061	0	0	2	1	2	0	0	1	0	1	1	2	0	0	0	0	1	10	0	1
ENSDARG00000113672	0	0	0	0	0	0	0	0	0	0	0	0	0	0	0	0	0	0	0	0
ENSDARG00000114391	0	0	0	0	0	0	0	0	0	0	0	0	0	0	0	0	0	0	0	0
ENSDARG00000110470	0	0	0	0	0	0	0	0	0	0	0	0	1	0	0	0	0	0	0	0
ENSDARG00000083413	0	0	0	0	0	0	0	0	0	0	0	0	0	0	0	0	0	0	0	0
ENSDARG00000115693	0	0	0	0	0	0	0	0	0	0	0	0	0	0	0	0	0	0	0	0
ENSDARG00000115393	0	0	0	0	0	0	0	0	0	0	0	0	0	0	0	0	0	0	0	0
ENSDARG00000112457	0	0	0	0	0	0	0	0	0	0	0	0	0	0	0	0	0	0	0	0
ENSDARG00000116681	0	0	0	0	0	0	0	0	0	0	0	0	0	0	0	0	0	0	0	0
ENSDARG00000100931	0	0	0	0	0	0	0	0	0	0	0	0	0	0	0	0	0	0	0	0
ENSDARG00000114421	0	0	0	0	0	0	0	0	0	0	0	0	0	0	0	0	0	0	0	0
ENSDARG00000111520	0	0	0	0	0	0	0	0	0	0	0	0	0	0	0	0	0	0	0	0
ENSDARG00000110538	0	0	0	0	0	0	0	0	0	0	0	0	0	0	0	0	0	0	0	0
ENSDARG00000111592	0	0	0	0	0	0	0	0	0	0	0	0	0	0	0	0	0	0	0	0
ENSDARG00000114485	0	0	0	0	0	0	0	0	0	0	0	0	0	0	0	0	0	0	0	0
ENSDARG00000111975	0	0	0	0	0	0	0	0	0	0	0	0	0	0	0	0	0	0	0	0
ENSDARG00000112684	0	0	0	0	0	0	0	0	0	0	0	0	0	0	0	0	0	0	0	0
ENSDARG00000114924	0	0	0	0	0	0	0	0	0	0	0	0	0	0	0	0	0	0	0	0
ENSDARG00000110404	0	1	1	3	1	0	1	1	0	4	0	0	1	1	0	2	1	0	0	0
ENSDARG00000077266	0	0	0	0	3	0	0	0	0	1	0	0	0	2	0	0	1	1	0	2
ENSDARG00000113298	0	0	0	0	0	0	0	0	0	0	0	0	0	0	0	0	0	0	0	0
ENSDARG00000113340	0	0	0	0	0	0	0	0	0	0	0	0	0	0	0	0	0	0	0	0
ENSDARG00000111674	0	0	0	0	0	0	0	0	0	0	0	0	0	0	0	0	0	0	0	0
ENSDARG00000081807	2	3	5	4	9	3	1	6	5	2	0	2	5	5	2	10	1	6	3	1
ENSDARG00000102586	28	6	20	23	29	28	16	63	35	26	34	29	19	34	24	39	36	88	44	15
ENSDARG00000107526	0	0	0	0	0	0	1	0	0	0	0	1	0	0	0	0	0	0	0	0
ENSDARG00000113612	0	0	0	0	0	0	0	0	0	0	0	0	0	0	0	0	0	0	0	0
ENSDARG00000114678	0	0	2	0	0	0	0	0	1	0	0	1	0	1	0	0	0	0	2	0
ENSDARG00000092938	0	0	0	2	0	0	0	0	0	0	0	0	1	0	0	0	0	0	0	0
ENSDARG00000104616	0	0	0	0	0	0	0	0	0	0	0	0	0	0	0	0	0	0	0	0
ENSDARG00000113483	0	0	0	0	0	0	0	0	0	0	0	0	0	0	0	0	0	0	0	0
ENSDARG00000109951	0	0	0	0	0	0	0	0	0	0	0	0	0	0	0	0	0	0	0	0
ENSDARG00000109515	0	0	0	0	0	0	0	0	0	0	0	0	0	0	0	0	0	0	0	0
ENSDARG00000115686	0	0	0	0	0	0	0	0	0	0	0	0	0	0	0	0	0	0	0	0
ENSDARG00000111541	0	0	0	0	0	0	0	0	0	0	0	0	0	0	0	0	0	0	0	0
ENSDARG00000101813	2323	3722	2171	1630	3240	2466	1618	2399	2056	1833	1764	1618	1975	4305	2684	4492	2936	3674	3799	1328
ENSDARG00000113105	0	0	0	0	0	0	0	0	0	0	0	0	0	0	0	0	0	0	0	0
ENSDARG00000099590	0	0	0	0	0	0	0	0	0	0	0	0	0	0	0	0	0	0	0	0
ENSDARG00000102123	1	6	3	1	4	9	8	7	3	4	5	0	7	2	6	3	5	4	6	1
ENSDARG00000108420	0	0	0	0	0	0	0	0	0	0	0	0	0	0	0	0	0	0	0	0
ENSDARG00000112473	0	0	0	0	2	1	0	1	0	0	0	1	1	2	1	0	0	1	0	1
ENSDARG00000104049	240	240	225	172	260	849	891	877	575	537	773	214	222	784	270	285	795	754	718	272
ENSDARG00000109254	0	0	0	0	0	0	0	0	0	0	0	0	0	0	0	0	0	0	0	0
ENSDARG00000114915	0	0	0	0	0	0	0	0	0	0	0	0	0	0	0	0	0	0	0	0
ENSDARG00000101156	0	0	0	0	0	0	0	0	0	0	0	0	0	0	0	0	0	0	1	0
ENSDARG00000069244	36	72	412	76	33	152	383	432	205	145	156	60	56	69	77	86	128	184	87	31
ENSDARG00000110974	0	0	0	0	0	0	0	0	0	0	0	0	0	0	0	0	0	0	0	0
ENSDARG00000117006	0	0	0	0	0	0	0	0	0	0	0	0	0	0	0	0	0	0	0	0
ENSDARG00000109339	0	1	2	1	0	0	0	0	0	0	0	2	0	0	0	0	0	0	0	0
ENSDARG00000102474	342	388	308	305	451	676	767	784	643	479	696	297	253	549	529	470	627	598	632	221
ENSDARG00000114521	0	0	0	0	1	0	0	0	0	0	0	1	0	0	0	0	0	1	0	0
ENSDARG00000115524	0	0	0	2	0	0	1	0	0	1	0	3	1	0	0	0	0	0	0	1
ENSDARG00000103350	72	52	54	71	81	46	42	59	40	51	57	44	76	113	63	87	70	71	110	31
ENSDARG00000080902	0	0	0	0	0	0	0	0	0	0	0	0	0	0	0	0	0	0	0	0
ENSDARG00000113016	1	0	0	4	4	1	1	0	1	0	0	3	2	1	7	2	5	2	0	0
ENSDARG00000111460	0	0	0	0	0	0	0	0	0	0	0	0	0	0	0	0	0	0	0	0
ENSDARG00000109385	0	0	0	0	0	0	0	0	0	0	0	0	0	0	0	0	0	0	0	0
ENSDARG00000103495	2	0	0	5	6	3	0	3	1	4	5	2	1	6	2	10	2	2	5	1
ENSDARG00000111217	0	0	0	0	0	0	0	0	0	0	0	0	0	0	0	0	0	0	0	0
ENSDARG00000115532	0	0	0	0	0	0	0	0	0	0	0	0	0	0	0	0	0	0	0	0
ENSDARG00000117047	0	0	0	0	0	0	0	0	0	0	0	0	0	0	0	0	0	0	0	0
ENSDARG00000116964	0	0	0	0	0	0	0	0	0	0	0	0	0	0	0	0	0	0	0	0
ENSDARG00000032627	205	241	393	173	191	244	376	495	405	195	186	211	153	771	212	312	560	381	907	115
ENSDARG00000115011	0	0	0	0	0	0	0	0	0	0	0	0	0	0	0	0	0	0	0	0
ENSDARG00000115833	0	0	0	0	0	0	0	0	0	0	0	0	0	0	0	0	0	0	0	0
ENSDARG00000115434	0	0	0	0	0	0	0	0	0	0	0	0	0	0	0	0	0	0	0	0
ENSDARG00000099824	79063	28815	37038	53342	43557	8	12	7	1	3	5	42613	49363	0	30251	36799	2	1	0	2
ENSDARG00000112603	0	0	0	0	0	0	0	0	0	0	0	0	0	0	0	0	0	0	0	0
ENSDARG00000115588	0	0	4	0	0	0	0	0	0	0	0	0	0	1	0	2	0	2	0	0
ENSDARG00000111322	0	0	0	0	0	0	0	0	0	0	0	0	0	0	0	0	0	0	0	0
ENSDARG00000116916	0	0	0	0	0	0	0	0	0	0	0	0	0	0	0	0	0	0	0	0
ENSDARG00000099787	27	23	39	57	50	42	72	29	39	50	47	37	23	29	47	49	73	58	41	16
ENSDARG00000114711	0	0	0	0	1	0	0	1	0	0	3	0	0	0	0	4	0	2	0	0
ENSDARG00000114860	0	0	0	0	0	0	0	0	0	0	0	0	0	0	0	0	0	0	0	0
ENSDARG00000111887	0	0	0	0	0	0	0	0	0	0	0	0	0	0	0	0	0	0	0	0
ENSDARG00000112989	0	0	0	0	0	0	0	0	0	0	0	0	0	0	0	0	0	0	0	0
ENSDARG00000111137	0	0	0	0	0	0	0	0	0	0	0	0	0	0	0	0	0	0	0	0
ENSDARG00000110052	0	0	0	0	0	0	0	0	0	0	0	0	0	0	0	0	0	0	0	0
ENSDARG00000113699	0	0	0	2	2	1	0	0	0	0	0	0	0	0	0	1	0	0	0	0
ENSDARG00000111403	0	0	0	0	0	0	0	0	0	0	0	0	0	0	0	0	0	0	0	0
ENSDARG00000111278	0	0	0	0	0	0	0	0	0	0	0	0	0	0	0	0	0	0	0	0
ENSDARG00000113358	0	0	0	0	0	0	0	0	0	0	0	0	0	0	0	0	0	0	0	0
ENSDARG00000113608	0	0	0	0	0	0	0	0	0	0	0	0	0	0	0	0	0	0	0	0
ENSDARG00000112406	0	0	0	0	0	0	0	0	0	0	0	0	0	0	0	0	0	0	0	0
ENSDARG00000108552	0	0	0	0	0	0	0	0	0	0	0	0	0	0	0	0	0	0	0	0
ENSDARG00000114371	0	0	0	0	0	0	0	0	0	0	0	0	0	0	0	0	0	0	0	0
ENSDARG00000110640	0	0	0	0	0	0	0	0	0	0	0	0	0	0	0	0	0	0	0	0
ENSDARG00000110053	0	0	0	0	0	0	0	0	0	0	0	0	0	0	0	0	0	0	0	0
ENSDARG00000110196	0	0	0	0	0	0	0	0	0	0	0	0	0	0	0	0	0	0	0	0
ENSDARG00000063578	3	7	6	10	5	3	10	2	0	3	3	10	12	6	19	21	11	7	7	3
ENSDARG00000113294	0	0	1	2	0	0	0	1	0	0	1	0	0	0	0	2	0	2	0	2
ENSDARG00000063672	31	10	19	56	49	22	54	36	136	84	42	15	32	25	17	20	28	46	28	12
ENSDARG00000114561	0	0	0	0	0	0	0	0	0	0	0	0	0	0	0	0	0	0	0	0
ENSDARG00000114772	0	0	0	0	0	0	0	0	0	0	0	0	0	0	0	0	0	0	0	0
ENSDARG00000113301	2	0	1	0	3	1	1	3	0	0	0	2	2	0	3	2	3	3	0	0
ENSDARG00000116657	0	0	0	0	0	0	0	0	0	0	0	0	0	0	0	0	0	0	0	0
ENSDARG00000116359	0	0	0	0	0	0	0	0	0	0	0	0	0	0	0	0	0	0	0	0
ENSDARG00000086720	0	0	0	0	0	0	0	0	0	0	0	0	0	0	0	0	0	0	0	0
ENSDARG00000116114	0	0	0	0	0	0	0	0	0	0	0	0	0	0	0	0	0	0	0	0
ENSDARG00000114713	0	0	0	0	0	0	0	0	0	0	0	0	0	0	0	0	0	0	0	0
ENSDARG00000111851	0	0	0	0	0	0	0	0	0	0	0	0	0	0	0	0	0	0	0	0
ENSDARG00000088002	0	0	0	0	0	0	0	0	0	0	0	0	0	0	0	0	0	0	0	0
ENSDARG00000112536	0	0	0	0	0	0	0	0	0	0	0	0	0	0	0	0	0	0	0	0
ENSDARG00000116579	0	0	0	0	0	0	0	0	0	0	0	0	0	0	0	0	0	0	0	0
ENSDARG00000092197	0	0	0	0	0	0	0	0	0	0	0	0	0	0	1	0	0	0	0	0
ENSDARG00000114645	0	0	0	7	0	1	0	1	2	1	0	0	0	0	1	0	0	0	1	0
ENSDARG00000110822	0	0	0	0	0	0	0	0	0	0	0	0	0	0	0	0	0	0	0	0
ENSDARG00000114311	0	0	0	0	0	0	0	0	0	0	0	0	0	0	0	0	0	0	0	0
ENSDARG00000117139	0	0	0	0	0	0	0	0	0	0	0	0	0	0	0	0	0	0	0	0
ENSDARG00000115510	0	0	0	0	0	0	0	0	0	0	0	0	0	0	0	0	0	0	0	0
ENSDARG00000115258	0	0	0	0	0	0	0	0	0	0	0	0	0	0	0	0	0	0	0	0
ENSDARG00000106572	0	0	0	0	0	0	0	0	0	0	0	0	0	0	0	0	0	0	0	0
ENSDARG00000110813	0	0	0	0	0	0	0	0	0	0	0	0	0	0	0	0	0	0	0	0
ENSDARG00000114836	0	0	0	0	0	0	0	0	0	0	0	0	0	0	0	0	0	0	0	0
ENSDARG00000086752	5	0	4	2	0	0	8	6	3	1	2	0	2	2	7	0	0	3	2	1
ENSDARG00000111026	0	3	0	3	2	0	0	2	1	0	4	2	2	1	1	3	1	1	0	2
ENSDARG00000091499	3	20	8	16	35	17	15	28	32	6	16	15	26	8	33	46	21	53	15	7
ENSDARG00000114192	0	0	0	0	0	0	0	0	0	0	0	0	0	0	0	0	0	0	0	0
ENSDARG00000112719	0	0	0	0	0	0	0	1	0	0	1	0	1	0	0	0	0	0	0	0
ENSDARG00000106267	0	0	0	0	0	0	0	0	2	0	0	0	0	0	0	0	0	0	0	0
ENSDARG00000116221	1	1	0	8	0	2	0	1	0	3	2	4	3	2	11	7	2	4	0	2
ENSDARG00000082646	0	0	0	0	0	0	0	0	0	0	0	0	0	0	0	0	0	0	0	0
ENSDARG00000115917	0	0	0	0	0	0	0	0	0	0	0	0	0	0	0	0	0	0	0	0
ENSDARG00000116010	0	0	0	0	0	0	0	0	0	0	0	0	0	0	0	0	0	0	0	0
ENSDARG00000109126	0	0	0	0	0	0	0	0	0	0	0	0	0	0	0	0	0	0	0	0
ENSDARG00000111750	0	0	0	0	0	0	0	0	0	0	0	0	0	0	0	0	0	0	0	0
ENSDARG00000111180	0	0	0	0	0	0	0	0	0	0	0	0	0	0	0	0	0	0	0	0
ENSDARG00000112565	0	0	0	0	0	0	0	0	0	0	0	0	0	0	0	0	0	0	0	0
ENSDARG00000098243	115	0	37	29	0	38	72	0	0	0	9	11	43	3	0	20	15	6	1	0
ENSDARG00000117022	0	0	0	0	0	0	0	0	0	0	0	0	0	0	0	0	0	0	0	0
ENSDARG00000090277	0	0	0	0	0	0	0	1	0	0	0	0	0	0	0	0	0	0	0	0
ENSDARG00000115512	0	0	0	0	0	0	0	0	0	0	0	0	0	0	0	0	0	0	0	0
ENSDARG00000116979	0	0	0	0	0	0	0	0	0	0	0	0	0	0	0	0	0	0	0	0
ENSDARG00000109432	0	0	0	0	0	0	0	0	0	0	0	0	0	0	0	0	0	0	0	0
ENSDARG00000111036	0	0	0	0	0	0	0	0	0	0	0	0	0	0	0	0	0	0	0	0
ENSDARG00000112657	0	0	0	0	0	0	0	0	0	0	0	0	0	0	0	0	0	0	0	0
ENSDARG00000112072	0	0	0	0	0	0	0	0	0	0	0	0	0	0	0	0	0	0	0	0
ENSDARG00000110846	0	0	0	0	0	0	0	0	0	0	0	0	0	0	0	0	0	0	0	0
ENSDARG00000117056	0	0	0	0	0	0	0	0	0	0	0	0	0	0	0	0	0	0	0	0
ENSDARG00000113861	0	0	0	0	0	0	0	0	0	0	0	0	0	0	0	0	0	0	0	0
ENSDARG00000070299	2	0	3	0	3	0	0	2	2	3	4	0	0	0	4	1	1	3	1	0
ENSDARG00000109709	0	0	0	0	0	0	0	0	0	0	0	0	0	0	0	0	0	0	0	0
ENSDARG00000113073	0	0	0	0	0	0	0	0	0	0	0	0	0	0	0	0	0	0	0	0
ENSDARG00000081977	0	0	0	0	0	0	0	0	0	0	0	0	0	0	0	0	0	0	0	0
ENSDARG00000112634	0	0	0	0	0	0	0	0	0	0	0	0	0	0	0	0	0	0	0	0
ENSDARG00000098551	0	0	0	0	0	0	0	0	0	0	0	0	0	0	0	0	0	0	0	0
ENSDARG00000094854	18	21	7	10	13	14	17	21	11	23	34	4	12	37	26	10	21	47	21	8
ENSDARG00000116652	0	0	0	0	0	0	0	0	0	0	0	0	0	0	0	0	0	0	0	0
ENSDARG00000090570	0	0	0	0	0	0	1	1	0	0	0	0	0	0	0	0	0	0	0	0
ENSDARG00000111679	0	0	0	0	0	0	0	0	0	0	0	0	0	0	0	0	0	0	0	0
ENSDARG00000116425	0	0	0	0	0	0	0	0	0	0	0	0	0	0	0	0	0	0	0	0
ENSDARG00000116177	1	0	2	10	4	4	2	11	2	4	1	1	5	2	9	3	5	2	0	0
ENSDARG00000090038	1	0	0	2	1	0	0	4	2	0	0	0	0	1	1	0	0	0	4	1
ENSDARG00000092204	0	0	0	2	0	0	0	4	0	0	0	0	0	0	0	0	0	0	0	0
ENSDARG00000116034	0	0	0	0	0	0	0	0	0	0	0	0	0	0	0	0	0	0	0	0
ENSDARG00000085395	0	0	0	0	0	0	0	0	0	0	0	0	0	0	0	0	0	0	0	0
ENSDARG00000105784	28	14	21	41	37	16	41	20	21	5	23	40	38	10	32	35	11	31	6	18
ENSDARG00000110062	0	0	0	0	0	0	0	0	0	0	0	0	0	0	0	0	0	0	0	0
ENSDARG00000115389	0	0	0	0	0	0	0	0	0	0	0	0	0	0	0	0	0	0	0	0
ENSDARG00000113085	0	0	0	0	0	0	0	0	0	0	0	0	0	0	0	0	0	0	0	0
ENSDARG00000115391	0	0	0	0	0	0	0	0	0	0	0	0	0	0	0	0	0	0	0	0
ENSDARG00000112106	0	0	0	0	0	0	0	0	0	0	0	0	0	0	0	0	0	0	0	0
ENSDARG00000115261	0	0	0	0	0	0	0	0	0	0	0	0	0	0	0	0	0	0	0	0
ENSDARG00000110684	0	0	0	0	0	0	0	0	0	0	0	0	0	0	0	0	0	0	0	0
ENSDARG00000115392	0	5	13	3	0	0	3	0	0	0	1	1	0	0	1	1	0	1	0	1
ENSDARG00000110290	0	1	0	0	0	0	1	1	1	0	0	0	0	0	1	3	0	0	0	1
ENSDARG00000117148	0	0	0	0	0	0	0	0	0	0	0	0	0	0	0	0	0	0	0	0
ENSDARG00000115792	0	0	0	0	0	0	0	0	0	0	0	0	0	0	0	0	0	0	0	0
ENSDARG00000114213	0	0	0	0	0	0	0	0	0	0	0	0	0	0	0	0	0	0	0	0
ENSDARG00000082824	0	0	0	0	0	0	0	0	0	0	0	0	0	0	0	0	0	0	0	0
ENSDARG00000105691	0	0	0	0	0	0	1	0	2	0	0	0	0	0	0	0	0	0	0	0
ENSDARG00000115894	0	0	0	0	0	0	0	0	0	1	0	0	1	0	0	0	0	0	0	0
ENSDARG00000115971	3	7	11	0	0	5	16	15	12	1	10	1	1	4	3	2	5	3	3	2
ENSDARG00000112206	0	0	0	0	0	0	0	0	0	0	0	0	0	0	0	0	0	0	0	0
ENSDARG00000112970	0	0	0	0	0	0	0	1	1	0	0	0	0	0	3	0	0	0	0	0
ENSDARG00000115847	0	0	0	0	0	0	0	0	0	0	0	0	0	0	0	0	0	0	0	0
ENSDARG00000113385	0	0	0	0	0	0	0	0	0	0	0	0	0	0	0	0	0	0	0	0
ENSDARG00000113581	0	0	0	0	0	0	0	0	0	0	0	0	0	0	0	0	0	0	0	0
ENSDARG00000080787	0	0	0	0	0	0	0	0	0	0	0	0	0	0	0	0	0	0	0	0
ENSDARG00000112073	30	11	13	31	39	15	22	21	19	12	17	44	37	41	35	54	18	17	29	7
ENSDARG00000114925	0	0	0	0	0	0	0	0	0	0	0	0	0	0	0	0	0	0	0	0
ENSDARG00000110271	0	0	0	0	0	0	0	0	0	0	0	0	0	0	0	0	0	0	0	0
ENSDARG00000110594	0	0	0	0	0	0	0	0	0	0	0	0	0	0	0	0	0	0	0	0
ENSDARG00000110759	0	0	0	0	0	0	0	0	0	0	0	0	0	0	0	0	0	0	0	0
ENSDARG00000105282	0	0	1	0	0	0	0	0	0	0	0	0	1	0	0	0	0	0	0	0
ENSDARG00000110916	0	0	0	0	0	0	0	0	0	0	0	0	0	0	0	0	0	0	0	0
ENSDARG00000109735	0	0	0	0	0	0	0	0	0	0	0	0	0	0	0	0	0	0	0	0
ENSDARG00000085074	0	0	0	0	0	0	0	0	0	0	0	0	0	0	0	0	0	0	0	0
ENSDARG00000084431	0	0	0	0	0	0	0	0	0	0	0	0	0	0	0	0	0	0	0	0
ENSDARG00000111831	0	0	0	2	0	0	0	0	0	0	0	0	0	0	0	0	0	0	0	0
ENSDARG00000116594	0	0	0	0	0	0	0	0	0	0	0	0	0	0	0	0	0	0	0	0
ENSDARG00000111444	0	0	0	0	0	0	0	0	0	0	0	0	0	0	0	0	0	0	0	0
ENSDARG00000100840	0	0	0	0	0	0	0	0	0	0	0	0	0	0	0	0	0	0	0	0
ENSDARG00000081095	0	0	0	0	0	0	0	0	0	0	0	0	0	0	0	0	0	0	0	0
ENSDARG00000115618	0	0	0	0	0	0	0	0	0	0	0	0	0	0	0	0	0	0	0	0
ENSDARG00000113974	0	0	0	0	0	0	0	0	0	0	0	0	0	0	0	0	0	0	0	0
ENSDARG00000112386	0	0	0	0	0	0	0	0	0	0	0	0	0	0	0	0	0	0	0	0
ENSDARG00000117184	0	0	0	0	0	0	0	0	0	0	0	0	0	0	0	0	0	0	0	0
ENSDARG00000111055	0	0	0	0	0	0	0	0	0	0	0	0	0	0	0	0	0	0	0	0
ENSDARG00000110123	0	0	0	0	0	0	0	0	0	0	0	0	0	0	0	0	0	0	0	0
ENSDARG00000115978	0	0	0	0	0	0	0	0	0	0	0	0	0	0	0	0	0	0	0	0
ENSDARG00000109330	0	0	0	0	0	0	0	0	0	0	0	0	0	0	0	0	0	0	0	0
ENSDARG00000111663	0	0	0	0	0	0	0	0	0	0	0	0	0	0	0	0	0	0	0	0
ENSDARG00000112949	0	0	0	0	0	0	0	0	0	0	0	0	0	0	0	0	0	0	0	0
ENSDARG00000116746	0	0	0	0	0	0	0	0	0	0	0	0	0	0	0	0	0	0	0	0
ENSDARG00000112514	0	0	0	0	0	0	0	0	0	0	0	0	0	0	0	0	0	0	0	0
ENSDARG00000115613	0	0	0	2	0	1	0	0	0	0	0	0	0	0	0	0	0	0	0	0
ENSDARG00000115329	0	0	0	0	0	0	0	0	0	0	0	0	0	0	0	0	0	0	0	0
ENSDARG00000109457	0	0	0	0	0	0	0	0	0	0	0	0	0	0	0	0	0	0	0	0
ENSDARG00000114244	0	0	0	0	0	0	0	0	0	0	0	0	0	0	0	0	0	0	0	0
ENSDARG00000109860	0	0	0	0	0	0	0	0	0	0	0	0	0	0	0	0	0	0	0	0
ENSDARG00000110891	0	0	0	0	0	0	0	0	0	0	0	0	0	0	0	0	0	0	0	0
ENSDARG00000099280	534	517	563	142	706	147	118	160	146	123	93	204	135	196	131	323	107	120	191	43
ENSDARG00000113472	0	0	0	0	0	0	0	0	0	0	0	0	0	0	0	0	0	0	0	0
ENSDARG00000110372	0	0	0	1	0	0	0	0	0	0	1	0	1	0	0	1	0	2	0	0
ENSDARG00000080467	0	0	0	0	0	0	0	0	0	0	0	0	0	0	0	0	0	0	0	0
ENSDARG00000089908	2	7	2	2	11	1	5	12	4	0	1	4	2	4	2	38	1	5	2	0
ENSDARG00000089861	135	251	434	79	113	187	300	356	400	168	221	81	69	302	134	184	206	207	318	63
ENSDARG00000111578	0	0	0	0	0	0	0	0	0	0	0	0	0	0	0	0	0	0	0	0
ENSDARG00000111324	0	0	0	0	0	0	0	0	0	0	0	0	0	0	0	0	0	0	0	0
ENSDARG00000109213	0	0	0	0	0	0	0	0	0	0	0	0	0	0	0	0	0	0	0	0
ENSDARG00000117007	0	0	0	0	0	0	0	0	0	0	0	0	0	0	0	0	0	0	0	0
ENSDARG00000115416	0	0	0	0	0	0	0	0	0	0	0	0	0	0	0	0	0	0	0	0
ENSDARG00000116477	0	0	0	0	0	0	0	0	0	0	0	0	0	0	0	0	0	0	0	0
ENSDARG00000115317	0	0	0	0	0	0	0	0	0	0	0	0	0	0	0	0	0	0	0	0
ENSDARG00000104839	8	18	1	8	3	0	187	322	72	2	14	10	6	1	2	35	0	1	1	19
ENSDARG00000099341	0	0	0	0	0	0	0	0	0	0	0	0	0	0	0	0	0	0	0	0
ENSDARG00000112987	0	0	0	0	0	0	0	0	0	0	0	0	0	0	0	0	0	0	0	0
ENSDARG00000116756	0	0	0	0	0	0	0	0	0	0	0	0	0	0	0	0	0	0	0	0
ENSDARG00000105674	2	0	0	0	0	0	0	21	0	0	0	0	0	0	0	0	0	0	0	0
ENSDARG00000107506	0	0	1	0	0	0	0	0	0	0	0	0	0	0	0	0	0	0	0	0
ENSDARG00000110143	0	2	3	3	1	8	8	11	0	4	5	2	0	17	1	6	11	8	3	0
ENSDARG00000103095	209	174	177	223	203	288	384	402	381	327	306	147	179	314	208	253	280	494	294	126
ENSDARG00000098279	0	0	0	0	2	4	0	9	2	1	0	3	1	2	1	0	3	3	0	1
ENSDARG00000112451	0	0	0	0	1	0	0	0	0	0	0	0	0	0	0	1	0	0	0	0
ENSDARG00000115426	0	0	0	0	0	0	0	0	0	0	0	0	0	1	0	0	2	0	0	0
ENSDARG00000114437	3	0	8	37	18	1	2	5	4	6	3	18	26	4	14	14	4	11	5	0
[truncated: 30,521 more rows]

## Sheet: larvae DGE
ENSEMBL	log2FoldChange	lfcSE	pvalue	padj	SYMBOL	GENENAME
ENSDARG00000028396	-5.05924	0.135712	3.55e-304	5.93e-300	fkbp5	FKBP prolyl isomerase 5
ENSDARG00000111240	-3.01298	0.157256	8.03e-82	6.7e-78	dhrs13a.2	dehydrogenase/reductase (SDR family) member 13a, tandem duplicate 2
ENSDARG00000028027	-2.5002	0.135417	4.1e-76	2.28e-72	trim63a	tripartite motif containing 63a
ENSDARG00000086685	-2.10124	0.115411	4.58e-74	1.91e-70	trim63b	tripartite motif containing 63b
ENSDARG00000059054	-1.96794	0.109266	1.61e-72	5.37e-69	pdk2b	pyruvate dehydrogenase kinase, isozyme 2b
ENSDARG00000101135	-1.62263	0.0909723	3.68e-71	1.02e-67	si:dkey-85k7.7	si:dkey-85k7.7
ENSDARG00000042667	-3.01172	0.172781	4.81e-68	1.15e-64	klf2a	Kruppel-like factor 2a
ENSDARG00000029075	-1.83054	0.109187	4.39e-63	9.14e-60	pfkfb4b	6-phosphofructo-2-kinase/fructose-2,6-biphosphatase 4b
ENSDARG00000101407	-3.25254	0.217123	9.89e-51	1.83e-47	tgm1l4	transglutaminase 1 like 4
ENSDARG00000070426	-1.53174	0.102833	3.53e-50	5.89e-47	chac1	ChaC, cation transport regulator homolog 1 (E. coli)
ENSDARG00000003203	-2.50669	0.171155	1.43e-48	2.17e-45	rhcga	Rh family, C glycoprotein a
ENSDARG00000033539	1.81211	0.12545	2.7e-47	3.76e-44	paics	phosphoribosylaminoimidazole carboxylase, phosphoribosylaminoimidazole succinocarboxamide synthetase
ENSDARG00000055784	-2.89628	0.202017	1.29e-46	1.65e-43	ptpn3	protein tyrosine phosphatase non-receptor type 3
ENSDARG00000016391	-3.75737	0.264268	7.08e-46	7.87e-43	calcoco1b	calcium binding and coiled-coil domain 1b
ENSDARG00000087303	-1.68737	0.118673	7.02e-46	7.87e-43	cebpd	CCAAT enhancer binding protein delta
ENSDARG00000037618	-1.69355	0.120113	3.82e-45	3.98e-42	ddit4	DNA-damage-inducible transcript 4
ENSDARG00000117546	-1.7907	0.135123	4.37e-40	4.29e-37	LOC100535760	uncharacterized LOC100535760
ENSDARG00000037012	-1.10797	0.0839212	8.49e-40	7.86e-37	slc3a2b	solute carrier family 3 member 2b
ENSDARG00000103038	-1.78017	0.135639	2.39e-39	2.1e-36	pik3r3a	phosphoinositide-3-kinase, regulatory subunit 3a (gamma)
ENSDARG00000051914	-2.70465	0.214712	2.2e-36	1.84e-33	slc14a2	solute carrier family 14 member 2
ENSDARG00000101393	2.16223	0.177765	4.87e-34	3.87e-31	si:dkey-31g6.6	si:dkey-31g6.6
ENSDARG00000030270	1.22875	0.10249	4.06e-33	3.08e-30	tnnt3a	troponin T type 3a (skeletal, fast)
ENSDARG00000020239	-1.53102	0.128085	6.25e-33	4.53e-30	lpin1	lipin 1
ENSDARG00000087911	-2.01751	0.178603	1.37e-29	9.53e-27	psme4a	proteasome activator subunit 4a
ENSDARG00000104540	2.96107	0.264084	3.54e-29	2.36e-26	cyp2aa8	cytochrome P450, family 2, subfamily AA, polypeptide 8
ENSDARG00000068194	-1.82879	0.165092	1.61e-28	1.04e-25	klf9	Kruppel-like factor 9
ENSDARG00000040277	-3.87972	0.351566	2.57e-28	1.59e-25	fbxo32	F-box protein 32
ENSDARG00000075666	-1.06962	0.0975818	5.87e-28	3.49e-25	tsc22d3	TSC22 domain family, member 3
ENSDARG00000015495	-1.39673	0.128759	2.05e-27	1.18e-24	klf3	Kruppel-like factor 3 (basic)
ENSDARG00000055642	-2.17075	0.202167	6.79e-27	3.78e-24	si:ch211-217a12.1	si:ch211-217a12.1
ENSDARG00000089441	-1.60875	0.149984	7.68e-27	4.13e-24	si:ch211-105c13.3	si:ch211-105c13.3
ENSDARG00000012944	1.42897	0.1377	3.14e-25	1.64e-22	myhz2	myosin, heavy polypeptide 2, fast muscle specific
ENSDARG00000094696	-1.59792	0.154709	5.24e-25	2.65e-22	NA	NA
ENSDARG00000067741	-1.31604	0.127537	5.79e-25	2.84e-22	itpkcb	inositol-trisphosphate 3-kinase Cb
ENSDARG00000102048	-1.19487	0.116212	8.51e-25	4.06e-22	slc25a43	solute carrier family 25 member 43
ENSDARG00000002271	-1.1158	0.108611	9.28e-25	4.3e-22	zfand5b	zinc finger, AN1-type domain 5b
ENSDARG00000091209	-1.41571	0.138303	1.36e-24	6.15e-22	ucp3	uncoupling protein 3
ENSDARG00000031426	-1.63633	0.163622	1.51e-23	6.64e-21	csrnp1a	cysteine-serine-rich nuclear protein 1a
ENSDARG00000007080	-1.3547	0.136305	2.82e-23	1.21e-20	rhcgl1	Rh family, C glycoprotein, like 1
ENSDARG00000093584	-1.38711	0.13962	2.94e-23	1.22e-20	zgc:193505	zgc:193505
ENSDARG00000067995	1.06531	0.107456	3.62e-23	1.47e-20	myhz1.2	myosin, heavy polypeptide 1.2, skeletal muscle
ENSDARG00000012076	2.43645	0.248115	9.25e-23	3.67e-20	apoa1a	apolipoprotein A-Ia
ENSDARG00000020876	-0.941354	0.0974066	4.28e-22	1.66e-19	pdk2a	pyruvate dehydrogenase kinase, isozyme 2a
ENSDARG00000094041	-1.33685	0.139255	7.99e-22	3.03e-19	krt17	keratin 17
ENSDARG00000039269	-0.910716	0.0951323	1.04e-21	3.76e-19	arg2	arginase 2
ENSDARG00000020761	-1.20336	0.125682	1.02e-21	3.76e-19	arrdc2	arrestin domain containing 2
ENSDARG00000004187	-1.41981	0.148415	1.11e-21	3.92e-19	zgc:122979	zgc:122979
ENSDARG00000067997	1.15916	0.121866	1.87e-21	6.51e-19	myhz1.3	myosin, heavy polypeptide 1.3, skeletal muscle
ENSDARG00000076820	-2.54786	0.270318	4.28e-21	1.46e-18	xkr8.2	XK, Kell blood group complex subunit-related family, member 8, tandem duplicate 2
ENSDARG00000103720	-1.05416	0.111871	4.38e-21	1.46e-18	zgc:162730	zgc:162730
ENSDARG00000036237	1.42002	0.152882	1.57e-20	5.12e-18	slc27a2a	solute carrier family 27 member 2a
ENSDARG00000040278	-2.89551	0.313652	2.67e-20	8.55e-18	klhl38b	kelch-like family member 38b
ENSDARG00000025428	-1.51977	0.164663	2.72e-20	8.55e-18	socs3a	suppressor of cytokine signaling 3a
ENSDARG00000003820	-1.04388	0.113211	2.95e-20	9.12e-18	nr1d2a	nuclear receptor subfamily 1, group D, member 2a
ENSDARG00000096712	-1.4031	0.152816	4.25e-20	1.29e-17	si:dkey-193p11.2	si:dkey-193p11.2
ENSDARG00000041607	-1.1907	0.131207	1.14e-19	3.39e-17	eif4ebp3l	eukaryotic translation initiation factor 4E binding protein 3, like
ENSDARG00000035438	1.49905	0.167978	4.5e-19	1.32e-16	myhc4	myosin heavy chain 4
ENSDARG00000059815	-1.08991	0.122559	5.95e-19	1.71e-16	oaz2b	ornithine decarboxylase antizyme 2b
ENSDARG00000075282	-0.977368	0.110562	9.57e-19	2.71e-16	irs2b	insulin receptor substrate 2b
ENSDARG00000091669	-1.84703	0.209378	1.13e-18	3.14e-16	bicdl2l	bicaudal-D-related protein 2-like
ENSDARG00000002204	-1.07612	0.122019	1.15e-18	3.15e-16	hspb11	heat shock protein, alpha-crystallin-related, b11
ENSDARG00000001975	-1.25761	0.142825	1.31e-18	3.51e-16	hsd11b2	hydroxysteroid (11-beta) dehydrogenase 2
ENSDARG00000099889	-1.26067	0.145473	4.47e-18	1.18e-15	dusp27	dual specificity phosphatase 27
ENSDARG00000001953	-1.38183	0.159977	5.74e-18	1.5e-15	pfkfb3	6-phosphofructo-2-kinase/fructose-2,6-biphosphatase 3
ENSDARG00000097959	-1.03959	0.120601	6.69e-18	1.72e-15	si:dkey-248g15.3	si:dkey-248g15.3
ENSDARG00000019302	-1.09067	0.126588	6.94e-18	1.75e-15	mid1ip1b	MID1 interacting protein 1b
ENSDARG00000094557	-1.35659	0.158962	1.41e-17	3.52e-15	nupr1b	nuclear protein 1b
ENSDARG00000089885	-1.58693	0.187723	2.83e-17	6.93e-15	slc16a12b	solute carrier family 16 member 12b
ENSDARG00000052515	-1.50251	0.17854	3.91e-17	9.45e-15	calcoco2	calcium binding and coiled-coil domain 2
ENSDARG00000020693	-0.823446	0.0991733	1.01e-16	2.42e-14	sesn1	sestrin 1
ENSDARG00000032469	-1.48215	0.178754	1.12e-16	2.63e-14	ampd3b	adenosine monophosphate deaminase 3b
ENSDARG00000100504	-2.79143	0.337525	1.34e-16	3.1e-14	ppp1r27b	protein phosphatase 1, regulatory subunit 27b
ENSDARG00000102572	-0.812101	0.0985468	1.71e-16	3.91e-14	si:ch211-260e23.9	si:ch211-260e23.9
ENSDARG00000093494	-1.19546	0.14516	1.79e-16	4.03e-14	NA	NA
ENSDARG00000058556	-1.56211	0.190289	2.23e-16	4.95e-14	muc5.2	mucin 5.2
ENSDARG00000067990	1.04647	0.128072	3.06e-16	6.6e-14	myhz1.1	myosin, heavy polypeptide 1.1, skeletal muscle
ENSDARG00000038666	-1.69381	0.207325	3.09e-16	6.6e-14	igfbp1b	insulin-like growth factor binding protein 1b
ENSDARG00000036830	-0.96132	0.11763	3.02e-16	6.6e-14	krt91	keratin 91
ENSDARG00000075017	-1.25467	0.154697	5.04e-16	1.06e-13	myzap	myocardial zonula adherens protein
ENSDARG00000070157	1.34709	0.166179	5.22e-16	1.09e-13	tgm2a	transglutaminase 2, C polypeptide A
ENSDARG00000038716	1.11907	0.138949	8.03e-16	1.65e-13	casq1a	calsequestrin 1a
ENSDARG00000093936	-1.37414	0.171819	1.27e-15	2.58e-13	NA	NA
ENSDARG00000086272	-1.12082	0.141576	2.44e-15	4.9e-13	si:dkey-4p15.5	si:dkey-4p15.5
ENSDARG00000077473	-0.860788	0.108902	2.7e-15	5.35e-13	mych	myelocytomatosis oncogene homolog
ENSDARG00000076192	-1.08062	0.136842	2.86e-15	5.61e-13	ankrd1b	ankyrin repeat domain 1b (cardiac muscle)
ENSDARG00000077726	-0.95515	0.121769	4.37e-15	8.47e-13	nocta	nocturnin a
ENSDARG00000057571	-0.973932	0.124418	4.96e-15	9.51e-13	pgam2	phosphoglycerate mutase 2 (muscle)
ENSDARG00000056791	-1.33878	0.171538	5.97e-15	1.13e-12	pde6ga	phosphodiesterase 6G, cGMP-specific, rod, gamma, paralog a
ENSDARG00000060682	-1.05676	0.1355	6.24e-15	1.17e-12	agr1	anterior gradient 1
ENSDARG00000022832	-1.01429	0.130227	6.77e-15	1.25e-12	bnip4	BCL2 interacting protein 4
ENSDARG00000055118	-0.882153	0.113381	7.23e-15	1.32e-12	mylipb	myosin regulatory light chain interacting protein b
ENSDARG00000100826	-0.697098	0.0903966	1.24e-14	2.25e-12	hif1al	hypoxia inducible factor 1 subunit alpha, like
ENSDARG00000026771	-1.24071	0.16108	1.33e-14	2.39e-12	tmem41ab	transmembrane protein 41ab
ENSDARG00000006598	-1.25967	0.164574	1.95e-14	3.45e-12	sgk2b	serum/glucocorticoid regulated kinase 2b
ENSDARG00000104470	-0.936118	0.122767	2.44e-14	4.28e-12	syngr2b	synaptogyrin 2b
ENSDARG00000043035	1.59828	0.209888	2.64e-14	4.58e-12	capn3b	calpain 3b
ENSDARG00000105273	-0.962161	0.126715	3.12e-14	5.37e-12	si:ch73-295i22.2	si:ch73-295i22.2
ENSDARG00000055518	-0.906995	0.119475	3.16e-14	5.38e-12	pygma	phosphorylase, glycogen, muscle A
ENSDARG00000027744	-1.39721	0.184222	3.34e-14	5.63e-12	gadd45ba	growth arrest and DNA-damage-inducible, beta a
ENSDARG00000031336	-1.16582	0.154124	3.9e-14	6.51e-12	hsd20b2	hydroxysteroid (20-beta) dehydrogenase 2
ENSDARG00000007693	-0.931019	0.123176	4.08e-14	6.74e-12	nfkbiab	nuclear factor of kappa light polypeptide gene enhancer in B-cells inhibitor, alpha b
ENSDARG00000054916	-0.958925	0.127545	5.55e-14	9.07e-12	eif4ebp3	eukaryotic translation initiation factor 4E binding protein 3
ENSDARG00000038583	-1.07245	0.143655	8.3e-14	1.33e-11	abraa	actin binding Rho activating protein a
ENSDARG00000002507	1.59017	0.21299	8.27e-14	1.33e-11	itga10	integrin, alpha 10
ENSDARG00000093237	-3.01965	0.404875	8.77e-14	1.39e-11	si:ch211-89o9.4	si:ch211-89o9.4
ENSDARG00000103991	-1.1796	0.159087	1.22e-13	1.92e-11	sec14l1	SEC14-like lipid binding 1
ENSDARG00000098803	2.63635	0.35733	1.61e-13	2.51e-11	cyp2aa4	cytochrome P450, family 2, subfamily AA, polypeptide 4
ENSDARG00000015164	-0.778663	0.105564	1.63e-13	2.51e-11	mknk2b	MAPK interacting serine/threonine kinase 2b
ENSDARG00000102020	-0.944841	0.129514	2.98e-13	4.56e-11	pnpla3	patatin-like phospholipase domain containing 3
ENSDARG00000097205	-0.867033	0.119061	3.28e-13	4.98e-11	ulk2	unc-51 like autophagy activating kinase 2
ENSDARG00000089307	-1.46083	0.200766	3.43e-13	5.15e-11	pmaip1	phorbol-12-myristate-13-acetate-induced protein 1
ENSDARG00000000796	-0.993076	0.136581	3.57e-13	5.31e-11	nr4a1	nuclear receptor subfamily 4, group A, member 1
ENSDARG00000018898	-0.821108	0.113055	3.79e-13	5.59e-11	zfand5a	zinc finger, AN1-type domain 5a
ENSDARG00000013926	-1.0413	0.144235	5.22e-13	7.64e-11	slc16a9a	solute carrier family 16 member 9a
ENSDARG00000089724	-2.23674	0.310041	5.42e-13	7.86e-11	cyldb	cylindromatosis (turban tumor syndrome), b
ENSDARG00000007737	-0.719489	0.100539	8.29e-13	1.19e-10	zyg11	zyg-11 homolog (C. elegans)
ENSDARG00000040295	-0.762611	0.106709	8.89e-13	1.27e-10	apoeb	apolipoprotein Eb
ENSDARG00000097157	-1.37892	0.193312	9.81e-13	1.39e-10	si:ch211-207n23.2	si:ch211-207n23.2
ENSDARG00000078619	-0.987517	0.139297	1.35e-12	1.89e-10	pnp5a	purine nucleoside phosphorylase 5a
ENSDARG00000055276	-1.57675	0.222917	1.51e-12	2.1e-10	rel	v-rel avian reticuloendotheliosis viral oncogene homolog
ENSDARG00000014179	-0.930521	0.131621	1.55e-12	2.14e-10	pfkma	phosphofructokinase, muscle a
ENSDARG00000092283	-0.961728	0.137003	2.22e-12	3.04e-10	cxl34b.11	CX chemokine ligand 34b, duplicate 11
ENSDARG00000028335	0.729744	0.10415	2.44e-12	3.31e-10	hmga1a	high mobility group AT-hook 1a
ENSDARG00000100515	-0.796341	0.114146	3.03e-12	4.07e-10	dusp1	dual specificity phosphatase 1
ENSDARG00000103682	-1.18205	0.171267	5.14e-12	6.85e-10	si:dkey-23i12.5	si:dkey-23i12.5
ENSDARG00000043154	-0.773056	0.11347	9.57e-12	1.27e-09	ucp2	uncoupling protein 2
ENSDARG00000032705	-0.749353	0.110611	1.25e-11	1.64e-09	foxg1b	forkhead box G1b
ENSDARG00000019360	-0.852638	0.126037	1.33e-11	1.74e-09	sec23b	SEC23 homolog B, coat complex II component
ENSDARG00000056885	-0.990479	0.146556	1.4e-11	1.8e-09	per1a	period circadian clock 1a
ENSDARG00000045737	0.946983	0.140374	1.52e-11	1.95e-09	guca1g	guanylate cyclase activator 1g
ENSDARG00000092033	-0.989542	0.147365	1.88e-11	2.4e-09	si:dkey-239h2.3	si:dkey-239h2.3
ENSDARG00000086856	-0.850208	0.126951	2.13e-11	2.69e-09	stk35	serine/threonine kinase 35
ENSDARG00000116806	-0.805345	0.120322	2.18e-11	2.74e-09	ppp1r27a	protein phosphatase 1, regulatory subunit 27a
ENSDARG00000036671	-0.861282	0.128967	2.42e-11	3.01e-09	tnni4b.2	troponin I4b, tandem duplicate 2
ENSDARG00000007671	-0.901691	0.135267	2.63e-11	3.25e-09	ghrb	growth hormone receptor b
ENSDARG00000102364	-1.24152	0.187022	3.17e-11	3.89e-09	si:dkey-202l22.6	si:dkey-202l22.6
ENSDARG00000087093	-1.01134	0.152452	3.27e-11	3.96e-09	si:ch211-157c3.4	si:ch211-157c3.4
ENSDARG00000075444	0.911196	0.13736	3.27e-11	3.96e-09	cgref1	cell growth regulator with EF-hand domain 1
ENSDARG00000102004	1.01174	0.153331	4.16e-11	4.99e-09	apoea	apolipoprotein Ea
ENSDARG00000100795	-1.01459	0.154962	5.86e-11	6.98e-09	timp4.3	TIMP metallopeptidase inhibitor 4, tandem duplicate 3
ENSDARG00000117485	-1.50943	0.23107	6.47e-11	7.66e-09	NA	NA
ENSDARG00000077045	-1.76355	0.270408	6.95e-11	8.16e-09	scg5	secretogranin V
ENSDARG00000101990	-3.15366	0.484041	7.26e-11	8.46e-09	LOC100004427	serine protease 27-like
ENSDARG00000099517	-0.812213	0.124944	8e-11	9.26e-09	adss1	adenylosuccinate synthase 1
ENSDARG00000032765	-0.725429	0.111829	8.76e-11	1.01e-08	net1	neuroepithelial cell transforming 1
ENSDARG00000019613	-0.677561	0.104861	1.04e-10	1.18e-08	ip6k2b	inositol hexakisphosphate kinase 2b
ENSDARG00000016706	0.891974	0.138045	1.04e-10	1.18e-08	atic	5-aminoimidazole-4-carboxamide ribonucleotide formyltransferase/IMP cyclohydrolase
ENSDARG00000016875	-0.696145	0.108475	1.38e-10	1.56e-08	gys1	glycogen synthase 1 (muscle)
ENSDARG00000020123	-0.622383	0.0978985	2.05e-10	2.3e-08	coq8aa	coenzyme Q8A, genome duplicate a
ENSDARG00000000212	-0.830625	0.130974	2.27e-10	2.52e-08	krt97	keratin 97
ENSDARG00000016143	-0.752344	0.118808	2.41e-10	2.67e-08	xiap	X-linked inhibitor of apoptosis
ENSDARG00000099101	0.871512	0.13781	2.55e-10	2.8e-08	gch2	GTP cyclohydrolase 2
ENSDARG00000040432	1.05209	0.166514	2.64e-10	2.88e-08	klf2b	Kruppel-like factor 2b
ENSDARG00000042221	1.52465	0.241471	2.72e-10	2.94e-08	mthfd1l	methylenetetrahydrofolate dehydrogenase (NADP+ dependent) 1 like
ENSDARG00000008275	-0.817575	0.129648	2.86e-10	3.08e-08	NA	NA
ENSDARG00000007344	-1.01324	0.162037	4.02e-10	4.3e-08	tcap	titin-cap (telethonin)
ENSDARG00000015922	-0.950327	0.152073	4.13e-10	4.38e-08	stk17al	serine/threonine kinase 17a like
ENSDARG00000069377	-1.3876	0.223268	5.13e-10	5.42e-08	NA	NA
ENSDARG00000101849	-0.778843	0.125624	5.65e-10	5.93e-08	adipor2	adiponectin receptor 2
ENSDARG00000019907	1.24808	0.201383	5.74e-10	5.98e-08	dscc1	DNA replication and sister chromatid cohesion 1
ENSDARG00000004658	-0.751059	0.121529	6.41e-10	6.64e-08	zgc:101810	zgc:101810
ENSDARG00000043102	-0.698683	0.113627	7.8e-10	8.03e-08	lxn	latexin
ENSDARG00000002917	-2.01507	0.327822	7.9e-10	8.09e-08	gls2b	glutaminase 2b (liver, mitochondrial)
ENSDARG00000030616	-1.28761	0.210887	1.02e-09	1.04e-07	nfe2l1a	nuclear factor, erythroid 2-like 1a
ENSDARG00000021372	-0.585088	0.0958733	1.04e-09	1.05e-07	tob1b	transducer of ERBB2, 1b
ENSDARG00000095615	-0.975234	0.160362	1.19e-09	1.2e-07	si:dkeyp-86h10.3	si:dkeyp-86h10.3
ENSDARG00000088813	-1.27608	0.210173	1.27e-09	1.26e-07	ppp1r3ab	protein phosphatase 1, regulatory subunit 3Ab
ENSDARG00000020107	-0.538403	0.0890173	1.46e-09	1.45e-07	usp2a	ubiquitin specific peptidase 2a
ENSDARG00000020298	-0.759119	0.125951	1.67e-09	1.65e-07	btg2	B-cell translocation gene 2
ENSDARG00000087697	-0.649155	0.107897	1.78e-09	1.75e-07	lpl	lipoprotein lipase
ENSDARG00000035810	-0.690871	0.114885	1.81e-09	1.77e-07	rgcc	regulator of cell cycle
ENSDARG00000099148	-0.688033	0.114579	1.91e-09	1.86e-07	bzw1b	basic leucine zipper and W2 domains 1b
ENSDARG00000039931	-0.65481	0.109199	2.02e-09	1.94e-07	slc25a33	solute carrier family 25 member 33
ENSDARG00000069888	-0.989054	0.165166	2.12e-09	2.02e-07	cldna	claudin a
ENSDARG00000017602	-0.583916	0.0975022	2.11e-09	2.02e-07	ccng2	cyclin G2
ENSDARG00000035458	-0.621748	0.103881	2.16e-09	2.05e-07	atp2a1l	ATPase sarcoplasmic/endoplasmic reticulum Ca2+ transporting 1, like
ENSDARG00000020594	-0.788902	0.131917	2.23e-09	2.1e-07	txlnba	taxilin beta a
ENSDARG00000003216	-0.73482	0.124089	3.19e-09	2.99e-07	anxa2a	annexin A2a
ENSDARG00000029995	-0.645408	0.109257	3.48e-09	3.24e-07	tnni2b.2	troponin I type 2b (skeletal, fast), tandem duplicate 2
ENSDARG00000096905	0.698346	0.118858	4.22e-09	3.89e-07	si:ch73-23l24.1	si:ch73-23l24.1
ENSDARG00000062429	-1.31615	0.223996	4.21e-09	3.89e-07	trim109	tripartite motif containing 109
ENSDARG00000040059	-0.567551	0.0969501	4.8e-09	4.4e-07	gbp	glycogen synthase kinase binding protein
ENSDARG00000086512	-0.95264	0.162927	5e-09	4.53e-07	prodhb	proline dehydrogenase (oxidase) 1b
ENSDARG00000040971	-0.577599	0.098799	5.03e-09	4.53e-07	zgc:92606	zgc:92606
ENSDARG00000002758	-0.719763	0.123087	4.99e-09	4.53e-07	dedd1	death effector domain-containing 1
ENSDARG00000108060	-2.46863	0.422958	5.33e-09	4.78e-07	NA	NA
ENSDARG00000036832	0.669939	0.114953	5.61e-09	5e-07	cyt1l	type I cytokeratin, enveloping layer, like
ENSDARG00000033832	-0.643013	0.110774	6.45e-09	5.72e-07	ampd1	adenosine monophosphate deaminase 1 (isoform M)
ENSDARG00000033160	-0.573206	0.0989157	6.84e-09	6.03e-07	nr1d1	nuclear receptor subfamily 1, group d, member 1
ENSDARG00000046079	-1.53796	0.265537	6.96e-09	6.11e-07	cacng6b	calcium channel, voltage-dependent, gamma subunit 6b
ENSDARG00000038639	-1.02063	0.176442	7.27e-09	6.35e-07	elovl6l	ELOVL family member 6, elongation of long chain fatty acids like
ENSDARG00000043562	-0.640837	0.111275	8.46e-09	7.35e-07	zgc:65997	zgc:65997
ENSDARG00000076844	1.17096	0.203578	8.83e-09	7.63e-07	plin6	perilipin 6
ENSDARG00000075993	-0.829478	0.144835	1.02e-08	8.78e-07	clic5a	chloride intracellular channel 5a
ENSDARG00000038025	-0.719719	0.126258	1.2e-08	1.02e-06	cbx7a	chromobox homolog 7a
ENSDARG00000096257	0.553846	0.0972042	1.21e-08	1.03e-06	LOC100007086	prostatic spermine-binding protein-like
ENSDARG00000058462	0.576041	0.1012	1.25e-08	1.06e-06	zgc:158846	zgc:158846
ENSDARG00000096037	-1.09154	0.192379	1.4e-08	1.18e-06	si:ch211-214j24.14	si:ch211-214j24.14
ENSDARG00000053990	0.496548	0.0875706	1.43e-08	1.2e-06	hmgb2b	high mobility group box 2b
ENSDARG00000042055	-0.900063	0.158935	1.49e-08	1.24e-06	niban1a	niban apoptosis regulator 1a
ENSDARG00000038153	0.564044	0.0996277	1.5e-08	1.25e-06	lgals2b	lectin, galactoside-binding, soluble, 2b
ENSDARG00000089362	1.23059	0.2175	1.53e-08	1.27e-06	grn1	granulin 1
ENSDARG00000097938	-0.858203	0.152125	1.69e-08	1.39e-06	asb5a	ankyrin repeat and SOCS box containing 5a
ENSDARG00000029476	-0.751792	0.133812	1.93e-08	1.58e-06	ldlra	low density lipoprotein receptor a
ENSDARG00000023151	-0.691546	0.12329	2.03e-08	1.65e-06	ucp1	uncoupling protein 1
ENSDARG00000009779	-0.633013	0.113012	2.13e-08	1.72e-06	mcl1a	MCL1 apoptosis regulator, BCL2 family member a
ENSDARG00000092155	0.703482	0.126836	2.92e-08	2.35e-06	apoc2	apolipoprotein C-II
ENSDARG00000117407	-1.4077	0.253913	2.96e-08	2.37e-06	LOC101885516	uncharacterized LOC101885516
ENSDARG00000041602	-0.794329	0.143687	3.24e-08	2.58e-06	zgc:92335	zgc:92335
ENSDARG00000040177	-0.519676	0.0942191	3.48e-08	2.76e-06	rgs16	regulator of G protein signaling 16
ENSDARG00000103277	-0.872718	0.158814	3.9e-08	3.08e-06	cyp24a1	cytochrome P450, family 24, subfamily A, polypeptide 1
ENSDARG00000097008	0.625214	0.113988	4.14e-08	3.25e-06	opn1mw1	opsin 1 (cone pigments), medium-wave-sensitive, 1
ENSDARG00000001889	0.554336	0.101141	4.23e-08	3.31e-06	tuba1a	tubulin, alpha 1a
ENSDARG00000004695	-1.14427	0.209309	4.58e-08	3.57e-06	six4a	SIX homeobox 4a
ENSDARG00000013721	-0.759697	0.139117	4.74e-08	3.68e-06	g6pca.2	glucose-6-phosphatase a, catalytic subunit, tandem duplicate 2
ENSDARG00000063518	1.66644	0.306959	5.67e-08	4.38e-06	zgc:153913	zgc:153913
ENSDARG00000100003	-0.446459	0.082378	5.97e-08	4.59e-06	glulb	glutamate-ammonia ligase (glutamine synthase) b
ENSDARG00000101200	1.63995	0.302952	6.19e-08	4.74e-06	zgc:112964	zgc:112964
ENSDARG00000012066	0.632234	0.117014	6.55e-08	4.99e-06	dcn	decorin
ENSDARG00000035719	-1.05804	0.195884	6.61e-08	5.01e-06	arl5c	ADP-ribosylation factor-like 5C
ENSDARG00000105104	-1.54585	0.286292	6.68e-08	5.04e-06	NA	NA
ENSDARG00000026726	-0.64911	0.120302	6.83e-08	5.11e-06	anxa1a	annexin A1a
ENSDARG00000086756	0.97786	0.18124	6.84e-08	5.11e-06	si:ch73-167i17.6	si:ch73-167i17.6
ENSDARG00000071024	-0.963246	0.179179	7.62e-08	5.67e-06	zgc:171679	zgc:171679
ENSDARG00000033609	-0.495966	0.0923106	7.75e-08	5.75e-06	map1lc3a	microtubule-associated protein 1 light chain 3 alpha
ENSDARG00000076779	-0.625229	0.116741	8.52e-08	6.29e-06	fam13b	family with sequence similarity 13 member B
ENSDARG00000055400	-0.568039	0.106576	9.83e-08	7.22e-06	si:dkey-56f14.7	si:dkey-56f14.7
ENSDARG00000057027	0.712538	0.133714	9.89e-08	7.23e-06	rtn2b	reticulon 2b
ENSDARG00000058693	-0.627615	0.117872	1.01e-07	7.37e-06	cast	calpastatin
ENSDARG00000095930	1.62395	0.305171	1.03e-07	7.47e-06	myha	myosin, heavy chain a
ENSDARG00000094300	-0.568536	0.106976	1.07e-07	7.72e-06	nupr1a	nuclear protein 1a
ENSDARG00000053254	0.563974	0.106392	1.15e-07	8.28e-06	mylpfa	myosin light chain, phosphorylatable, fast skeletal muscle a
ENSDARG00000023532	-0.66735	0.126248	1.25e-07	8.91e-06	pinx1	PIN2 (TERF1) interacting telomerase inhibitor 1
ENSDARG00000041433	-1.6343	0.309167	1.25e-07	8.91e-06	si:dkey-7c18.24	si:dkey-7c18.24
ENSDARG00000117109	-1.38861	0.262865	1.27e-07	9.04e-06	si:dkey-83h2.2	si:dkey-83h2.2
ENSDARG00000101164	-1.39887	0.265421	1.36e-07	9.62e-06	nansb	N-acetylneuraminic acid synthase b
ENSDARG00000033614	-0.502628	0.0958051	1.55e-07	1.09e-05	rasgef1ba	RasGEF domain family, member 1Ba
ENSDARG00000095885	1.58245	0.301866	1.59e-07	1.11e-05	NA	NA
ENSDARG00000092551	-1.94533	0.371463	1.63e-07	1.14e-05	NA	NA
ENSDARG00000031683	-0.949956	0.181849	1.75e-07	1.22e-05	fosab	v-fos FBJ murine osteosarcoma viral oncogene homolog Ab
ENSDARG00000003017	-0.532073	0.102003	1.83e-07	1.26e-05	ube2al	ubiquitin conjugating enzyme E2 A, like
ENSDARG00000059871	-0.647548	0.124332	1.91e-07	1.31e-05	shrprbck1r	sharpin and rbck1 related
ENSDARG00000099719	-0.813085	0.156221	1.94e-07	1.33e-05	cdkn1d	cyclin-dependent kinase inhibitor 1D
ENSDARG00000071626	-0.518359	0.0996278	1.96e-07	1.34e-05	ptgdsb.2	prostaglandin D2 synthase b, tandem duplicate 2
ENSDARG00000011665	-0.39805	0.0765171	1.97e-07	1.34e-05	aldoaa	aldolase a, fructose-bisphosphate, a
ENSDARG00000092726	-0.85939	0.166167	2.32e-07	1.57e-05	NA	NA
ENSDARG00000051861	-0.684366	0.132367	2.34e-07	1.58e-05	pkp3a	plakophilin 3a
ENSDARG00000103199	-0.736767	0.142592	2.38e-07	1.6e-05	si:dkey-247k7.2	si:dkey-247k7.2
ENSDARG00000015575	-0.520393	0.101039	2.6e-07	1.74e-05	cyp3c1	cytochrome P450, family 3, subfamily c, polypeptide 1
ENSDARG00000024278	0.590684	0.11484	2.7e-07	1.8e-05	adh8b	alcohol dehydrogenase 8b
ENSDARG00000004447	-1.75309	0.342016	2.96e-07	1.97e-05	aplnr2	apelin receptor 2
ENSDARG00000012422	0.662635	0.129369	3.02e-07	2e-05	col11a2	collagen, type XI, alpha 2
ENSDARG00000016200	-0.555634	0.108535	3.07e-07	2.02e-05	trib3	tribbles pseudokinase 3
ENSDARG00000098761	-1.9328	0.377674	3.09e-07	2.03e-05	rgs2	regulator of G protein signaling 2
ENSDARG00000054155	0.499789	0.0978355	3.25e-07	2.12e-05	pcna	proliferating cell nuclear antigen
ENSDARG00000090232	-0.891026	0.174894	3.49e-07	2.28e-05	NA	NA
ENSDARG00000069093	0.565754	0.111112	3.55e-07	2.3e-05	col2a1a	collagen, type II, alpha 1a
ENSDARG00000008363	-0.534808	0.105218	3.72e-07	2.4e-05	mcl1b	MCL1 apoptosis regulator, BCL2 family member b
ENSDARG00000014975	2.02506	0.398444	3.73e-07	2.4e-05	LOC100333286	interferon-inducible GTPase 5
ENSDARG00000041665	-0.557096	0.109641	3.75e-07	2.41e-05	mkrn1	makorin, ring finger protein, 1
ENSDARG00000099186	-0.663757	0.131094	4.12e-07	2.63e-05	slc1a5	solute carrier family 1 member 5
ENSDARG00000074635	-0.580149	0.114778	4.31e-07	2.75e-05	abca1a	ATP-binding cassette, sub-family A (ABC1), member 1A
ENSDARG00000117231	-1.404	0.277994	4.41e-07	2.8e-05	LOC101885779	mucin-5AC-like
ENSDARG00000093313	-0.524746	0.103967	4.48e-07	2.82e-05	ubb	ubiquitin B
ENSDARG00000115545	1.85004	0.366544	4.48e-07	2.82e-05	clec19a	C-type lectin domain containing 19A
ENSDARG00000117613	1.01706	0.201679	4.58e-07	2.87e-05	NA	NA
ENSDARG00000014196	0.47643	0.0945609	4.7e-07	2.93e-05	myl1	myosin, light chain 1, alkali; skeletal, fast
ENSDARG00000097006	-0.855166	0.169882	4.81e-07	2.99e-05	si:dkey-54h16.1	si:dkey-54h16.1
ENSDARG00000092870	-0.624564	0.12423	4.97e-07	3.08e-05	NA	NA
ENSDARG00000029587	-0.67938	0.135213	5.05e-07	3.12e-05	msra	methionine sulfoxide reductase A
ENSDARG00000105188	-0.630934	0.125729	5.22e-07	3.2e-05	vimr2	vimentin-related 2
ENSDARG00000055129	-0.515786	0.10278	5.21e-07	3.2e-05	pim3	Pim-3 proto-oncogene, serine/threonine kinase
ENSDARG00000013522	-0.754842	0.151074	5.84e-07	3.57e-05	pck1	phosphoenolpyruvate carboxykinase 1 (soluble)
ENSDARG00000006588	-0.729619	0.146286	6.11e-07	3.72e-05	zgc:111983	zgc:111983
ENSDARG00000036924	-1.09558	0.220006	6.37e-07	3.86e-05	tatdn1	TatD DNase domain containing 1
ENSDARG00000019808	-0.657151	0.132019	6.43e-07	3.89e-05	evpla	envoplakin a
ENSDARG00000074613	-2.21086	0.445445	6.93e-07	4.17e-05	si:ch211-240l19.6	si:ch211-240l19.6
ENSDARG00000028017	-0.659486	0.133156	7.32e-07	4.39e-05	tp53inp1	tumor protein p53 inducible nuclear protein 1
ENSDARG00000033170	-0.806184	0.162813	7.36e-07	4.4e-05	sult2st1	sulfotransferase family 2, cytosolic sulfotransferase 1
ENSDARG00000036239	0.51529	0.104115	7.45e-07	4.44e-05	gatm	glycine amidinotransferase (L-arginine:glycine amidinotransferase)
ENSDARG00000043722	-1.80881	0.36618	7.83e-07	4.64e-05	cpa4	carboxypeptidase A4
ENSDARG00000097452	-0.767407	0.156221	9e-07	5.32e-05	si:zfos-1451h6.1	si:zfos-1451h6.1
ENSDARG00000094990	-1.03047	0.209834	9.07e-07	5.34e-05	si:dkey-91f15.1	si:dkey-91f15.1
ENSDARG00000011983	-0.655725	0.133615	9.22e-07	5.42e-05	zgc:136908	zgc:136908
ENSDARG00000009040	-0.689004	0.140462	9.33e-07	5.46e-05	si:ch73-141c7.1	si:ch73-141c7.1
ENSDARG00000003281	-0.466704	0.0952817	9.67e-07	5.64e-05	pik3ip1	phosphoinositide-3-kinase interacting protein 1
ENSDARG00000008880	-0.974976	0.199424	1.01e-06	5.89e-05	usp28	ubiquitin specific peptidase 28
ENSDARG00000052371	-0.523167	0.107251	1.07e-06	6.21e-05	higd2a	HIG1 hypoxia inducible domain family, member 2A
ENSDARG00000079415	-0.993877	0.203802	1.08e-06	6.23e-05	dnajc30b	DnaJ (Hsp40) homolog, subfamily C, member 30b
ENSDARG00000005565	-1.4016	0.287767	1.11e-06	6.38e-05	entpd8	ectonucleoside triphosphate diphosphohydrolase 8
ENSDARG00000051975	-0.638438	0.131071	1.11e-06	6.38e-05	cd99	CD99 molecule
ENSDARG00000078674	-1.0035	0.206207	1.14e-06	6.49e-05	hspb9	heat shock protein, alpha-crystallin-related, 9
ENSDARG00000116378	1.19899	0.247893	1.32e-06	7.51e-05	ms4a17a.17	membrane-spanning 4-domains, subfamily A, member 17A.17
ENSDARG00000099461	-0.995018	0.206016	1.37e-06	7.75e-05	asb10	ankyrin repeat and SOCS box containing 10
ENSDARG00000032532	0.47378	0.0983068	1.44e-06	8.14e-05	arpp19a	cAMP-regulated phosphoprotein 19a
ENSDARG00000059391	-0.471502	0.098038	1.51e-06	8.53e-05	gyg1b	glycogenin 1b
ENSDARG00000104775	-1.03953	0.216353	1.55e-06	8.7e-05	ly6m2	lymphocyte antigen 6 family member M2
ENSDARG00000039929	-0.552377	0.115131	1.6e-06	8.98e-05	ckmt2b	creatine kinase, mitochondrial 2b (sarcomeric)
ENSDARG00000003797	-1.04139	0.217519	1.69e-06	9.42e-05	asb2a.1	ankyrin repeat and SOCS box containing 2a, tandem duplicate 1
ENSDARG00000088440	-0.735361	0.153629	1.7e-06	9.43e-05	ssh2a	slingshot protein phosphatase 2a
ENSDARG00000030176	-0.637606	0.133418	1.76e-06	9.76e-05	zgc:92429	zgc:92429
ENSDARG00000055539	0.557703	0.116777	1.79e-06	9.89e-05	epdl2	ependymin-like 2
ENSDARG00000076241	-0.641434	0.134582	1.88e-06	0.000103378	txlnbb	taxilin beta b
ENSDARG00000002197	0.756282	0.158782	1.91e-06	0.000104635	pygl	phosphorylase, glycogen, liver
ENSDARG00000012341	-0.852721	0.179131	1.93e-06	0.000105444	capn9	calpain 9
ENSDARG00000024746	-0.475132	0.0998282	1.94e-06	0.000105444	hsp90aa1.2	heat shock protein 90, alpha (cytosolic), class A member 1, tandem duplicate 2
ENSDARG00000032272	-0.839695	0.176425	1.94e-06	0.000105444	sat1b	spermidine/spermine N1-acetyltransferase 1b
ENSDARG00000040002	-0.635751	0.133772	2.01e-06	0.000108806	pnpla7b	patatin-like phospholipase domain containing 7b
ENSDARG00000054060	-0.667637	0.140658	2.07e-06	0.000111706	pof1b	POF1B actin binding protein
ENSDARG00000022951	-0.620949	0.130903	2.1e-06	0.000112981	pth2	parathyroid hormone 2
ENSDARG00000089372	-0.666325	0.140552	2.13e-06	0.000114179	clk4a	CDC-like kinase 4a
ENSDARG00000057911	0.876739	0.185	2.15e-06	0.000114743	zgc:86709	zgc:86709
ENSDARG00000016545	-0.728262	0.1543	2.36e-06	0.000125819	zgc:154046	zgc:154046
ENSDARG00000090980	-0.573689	0.121761	2.46e-06	0.000130556	apof	apolipoprotein F
ENSDARG00000102353	-0.590621	0.125471	2.51e-06	0.000132948	ddx47	DEAD (Asp-Glu-Ala-Asp) box polypeptide 47
ENSDARG00000069540	-1.00097	0.213482	2.75e-06	0.000144616	si:dkey-30c15.2	si:dkey-30c15.2
ENSDARG00000097137	-1.18834	0.25341	2.74e-06	0.000144616	NA	NA
ENSDARG00000088650	0.748291	0.159849	2.85e-06	0.000149552	si:ch211-208k15.1	si:ch211-208k15.1
ENSDARG00000059908	-0.553493	0.118426	2.96e-06	0.000154637	si:ch211-217k17.7	si:ch211-217k17.7
ENSDARG00000055252	-1.28532	0.276019	3.21e-06	0.000167527	snap23.2	synaptosome associated protein 23.2
ENSDARG00000057353	-0.722138	0.155195	3.27e-06	0.00016989	ehbp1l1a	EH domain binding protein 1-like 1a
ENSDARG00000096721	-0.639676	0.137502	3.29e-06	0.000170187	NA	NA
ENSDARG00000035993	0.538525	0.116031	3.46e-06	0.000178851	sumo3b	small ubiquitin like modifier 3b
ENSDARG00000052223	0.565763	0.12208	3.58e-06	0.000182634	rcvrna	recoverin a
ENSDARG00000011094	0.641142	0.138344	3.58e-06	0.000182634	ccna2	cyclin A2
ENSDARG00000092999	-2.44632	0.527816	3.57e-06	0.000182634	tnni4b.1	troponin I4b, tandem duplicate 1
ENSDARG00000079783	-0.572089	0.123407	3.56e-06	0.000182634	isg20	interferon stimulated exonuclease gene
ENSDARG00000059719	-0.914003	0.197288	3.61e-06	0.00018342	fam169aa	family with sequence similarity 169 member Aa
ENSDARG00000051923	0.790095	0.171262	3.96e-06	0.000200855	ccnb1	cyclin B1
ENSDARG00000028517	-0.49942	0.108347	4.04e-06	0.000204057	hbp1	HMG-box transcription factor 1
ENSDARG00000070222	-0.739813	0.160621	4.11e-06	0.000206894	fam43b	family with sequence similarity 43 member B
ENSDARG00000001463	-0.75877	0.164824	4.15e-06	0.000208694	tdh2	L-threonine dehydrogenase 2
ENSDARG00000040466	0.645048	0.140282	4.26e-06	0.00021341	vil1	villin 1
ENSDARG00000101861	0.866043	0.18855	4.37e-06	0.00021799	cyp2k19	cytochrome P450, family 2, subfamily k, polypeptide 19
ENSDARG00000099200	1.31304	0.286178	4.47e-06	0.000222472	zgc:123103	zgc:123103
ENSDARG00000017490	-1.5797	0.344333	4.48e-06	0.000222472	cel.1	carboxyl ester lipase, tandem duplicate 1
ENSDARG00000046030	-0.52823	0.11516	4.5e-06	0.000222647	zgc:110339	zgc:110339
ENSDARG00000078781	-0.661119	0.14427	4.59e-06	0.000226704	si:ch211-161c3.6	si:ch211-161c3.6
ENSDARG00000010948	0.667894	0.145802	4.63e-06	0.000226969	kif11	kinesin family member 11
ENSDARG00000001558	0.686717	0.14989	4.62e-06	0.000226969	kifc1	kinesin family member C1
ENSDARG00000023028	-0.512264	0.111838	4.64e-06	0.000226969	cdv3	carnitine deficiency-associated gene expressed in ventricle 3
ENSDARG00000074540	-0.693141	0.151482	4.75e-06	0.000231449	gpr63	G protein-coupled receptor 63
ENSDARG00000094792	-0.865	0.189285	4.88e-06	0.000237362	twf2	twinfilin actin binding protein 2
ENSDARG00000024492	0.497907	0.108995	4.92e-06	0.000238563	col9a2	procollagen, type IX, alpha 2
ENSDARG00000075463	-1.0951	0.239856	4.98e-06	0.000240744	mss51	MSS51 mitochondrial translational activator
ENSDARG00000018266	1.60412	0.351686	5.09e-06	0.000245148	mthfd1a	methylenetetrahydrofolate dehydrogenase (NADP+ dependent) 1a, methenyltetrahydrofolate cyclohydrolase, formyltetrahydrofolate synthetase
ENSDARG00000025522	-0.427417	0.0937316	5.12e-06	0.000245859	sgk1	serum/glucocorticoid regulated kinase 1
ENSDARG00000097224	0.449228	0.0986977	5.33e-06	0.000255224	prr33	proline rich 33
ENSDARG00000076126	-0.919281	0.202012	5.35e-06	0.000255623	si:ch73-187m15.4	si:ch73-187m15.4
ENSDARG00000087554	0.667432	0.147291	5.86e-06	0.000279254	cdk1	cyclin-dependent kinase 1
ENSDARG00000103917	-0.578321	0.127707	5.94e-06	0.000282017	znf185	zinc finger protein 185 with LIM domain
ENSDARG00000038882	0.83457	0.184309	5.95e-06	0.000282017	smc4	structural maintenance of chromosomes 4
ENSDARG00000034207	-1.21437	0.268775	6.24e-06	0.000294747	cx44.2	connexin 44.2
ENSDARG00000089919	1.11488	0.246889	6.31e-06	0.000297297	si:ch211-161h7.8	si:ch211-161h7.8
ENSDARG00000099313	0.659224	0.146118	6.43e-06	0.000302295	naga	N-acetylgalactosaminidase, alpha
ENSDARG00000061994	-0.741855	0.164582	6.56e-06	0.000307302	acacb	acetyl-CoA carboxylase beta
ENSDARG00000039677	-0.653232	0.145324	6.96e-06	0.000325026	dsc2l	desmocollin 2 like
ENSDARG00000078989	-0.913001	0.203316	7.1e-06	0.000330954	alpk3a	alpha-kinase 3a
ENSDARG00000016412	0.804443	0.179253	7.2e-06	0.000334401	agt	angiotensinogen
ENSDARG00000071396	-0.420834	0.0938953	7.4e-06	0.00034267	timm23a	translocase of inner mitochondrial membrane 23 homolog a (yeast)
ENSDARG00000058494	-0.453456	0.101198	7.43e-06	0.000343452	dnaja3a	DnaJ heat shock protein family (Hsp40) member A3a
ENSDARG00000013371	-0.742686	0.16599	7.67e-06	0.000352293	isoc2	isochorismatase domain containing 2
ENSDARG00000037845	0.485633	0.108537	7.66e-06	0.000352293	col9a3	collagen, type IX, alpha 3
ENSDARG00000089908	1.07804	0.24111	7.78e-06	0.000356459	si:ch211-265o23.1	si:ch211-265o23.1
ENSDARG00000099902	-0.689884	0.154427	7.92e-06	0.000361851	il17rc	interleukin 17 receptor C
ENSDARG00000035809	0.528852	0.118721	8.41e-06	0.000383052	col1a1b	collagen, type I, alpha 1b
ENSDARG00000116491	0.381524	0.0859148	8.97e-06	0.000407463	h2az2b	H2A.Z variant histone 2b
ENSDARG00000102076	-0.796499	0.179388	8.99e-06	0.00040757	spink2.1	serine peptidase inhibitor, Kazal type 2, tandem duplicate 1
ENSDARG00000011797	-0.619348	0.13953	9.05e-06	0.000408868	tent5bb	terminal nucleotidyltransferase 5Bb
ENSDARG00000027249	-0.453371	0.102203	9.17e-06	0.000413158	btg1	B-cell translocation gene 1, anti-proliferative
ENSDARG00000040286	-0.57229	0.129058	9.23e-06	0.000415168	ubl7b	ubiquitin-like 7b (bone marrow stromal cell-derived)
ENSDARG00000080010	0.42921	0.096833	9.32e-06	0.00041769	adh5	alcohol dehydrogenase 5
ENSDARG00000058003	0.585972	0.132397	9.61e-06	0.000429516	wfdc1	WAP four-disulfide core domain 1
ENSDARG00000032639	0.572771	0.129492	9.72e-06	0.000433681	cd36	CD36 molecule (thrombospondin receptor)
ENSDARG00000021339	-1.00771	0.227969	9.85e-06	0.000438217	cpa5	carboxypeptidase A5
ENSDARG00000090560	-1.3448	0.305128	1.05e-05	0.000464028	mfap5	microfibril associated protein 5
ENSDARG00000102059	-1.02678	0.232997	1.05e-05	0.000464028	si:ch211-117l17.6	si:ch211-117l17.6
ENSDARG00000015662	0.756392	0.171699	1.06e-05	0.000466066	pla2g12b	phospholipase A2, group XIIB
ENSDARG00000032619	-0.421407	0.0957833	1.08e-05	0.000477289	tob1a	transducer of ERBB2, 1a
ENSDARG00000009978	-0.556	0.126547	1.11e-05	0.000489328	icn	ictacalcin
ENSDARG00000041295	0.984812	0.224254	1.13e-05	0.000492787	lim2.5	lens intrinsic membrane protein 2.5
ENSDARG00000013430	0.427464	0.0974007	1.14e-05	0.000497841	bhmt	betaine-homocysteine methyltransferase
ENSDARG00000003902	0.618343	0.141055	1.17e-05	0.000508131	ctsl.1	cathepsin L.1
ENSDARG00000037403	-0.885372	0.202334	1.21e-05	0.000525527	hspa8b	heat shock protein family A (Hsp70) member 8b
ENSDARG00000027182	-0.627686	0.143481	1.22e-05	0.000526825	rnf25	ring finger protein 25
ENSDARG00000006266	-0.556492	0.127455	1.26e-05	0.000546368	stat1a	signal transducer and activator of transcription 1a
ENSDARG00000101051	0.627214	0.1438	1.29e-05	0.000556201	ctsbb	cathepsin Bb
ENSDARG00000099448	-0.694311	0.159274	1.31e-05	0.000561108	sh3d21	SH3 domain containing 21
ENSDARG00000104576	-1.72067	0.394793	1.31e-05	0.000561754	si:ch211-152c8.5	si:ch211-152c8.5
ENSDARG00000114695	-0.423592	0.0974717	1.39e-05	0.000593488	hmox2a	heme oxygenase 2a
ENSDARG00000107065	1.8709	0.430618	1.39e-05	0.000594978	pebp4	phosphatidylethanolamine binding protein 4
ENSDARG00000032327	-0.526446	0.121192	1.4e-05	0.000595611	usp36	ubiquitin specific peptidase 36
ENSDARG00000021787	-0.626118	0.144224	1.42e-05	0.000601116	abcb5	ATP-binding cassette, sub-family B (MDR/TAP), member 5
ENSDARG00000014577	-0.57344	0.132205	1.44e-05	0.000608489	rhpn2	rhophilin, Rho GTPase binding protein 2
ENSDARG00000058471	0.63651	0.146734	1.44e-05	0.000608489	plk1	polo-like kinase 1 (Drosophila)
ENSDARG00000089769	0.486113	0.112342	1.51e-05	0.000636363	hapln1a	hyaluronan and proteoglycan link protein 1a
ENSDARG00000055395	-0.835484	0.193167	1.52e-05	0.000640256	foxq1b	forkhead box Q1b
ENSDARG00000104418	0.636356	0.147366	1.57e-05	0.000659264	NA	NA
ENSDARG00000062390	-0.813778	0.189512	1.75e-05	0.000733318	cdc42ep5	CDC42 effector protein (Rho GTPase binding) 5
ENSDARG00000095147	-0.58159	0.135633	1.8e-05	0.000751841	krt96	keratin 96
ENSDARG00000033234	0.377661	0.0882061	1.86e-05	0.000769974	stmn2a	stathmin 2a
ENSDARG00000009153	-2.01988	0.471706	1.85e-05	0.000769974	pla2g1b	phospholipase A2, group IB (pancreas)
ENSDARG00000097208	-0.527372	0.123234	1.87e-05	0.000775451	si:ch1073-281m9.1	si:ch1073-281m9.1
ENSDARG00000030758	-0.461566	0.107935	1.9e-05	0.000784336	guca1c	guanylate cyclase activator 1C
ENSDARG00000007906	0.725841	0.16995	1.95e-05	0.000801725	lrp2b	low density lipoprotein receptor-related protein 2b
ENSDARG00000079637	-0.84613	0.198815	2.08e-05	0.000855513	alpk2	alpha-kinase 2
ENSDARG00000053068	1.19234	0.280216	2.09e-05	0.000856381	cyp8b1	cytochrome P450, family 8, subfamily B, polypeptide 1
ENSDARG00000039499	-0.614242	0.144425	2.11e-05	0.000862255	soul2	heme-binding protein soul2
ENSDARG00000092976	0.735204	0.17306	2.15e-05	0.000878539	si:ch211-127i16.2	si:ch211-127i16.2
ENSDARG00000015460	0.829999	0.195427	2.17e-05	0.000880917	racgap1	Rac GTPase activating protein 1
ENSDARG00000018524	-0.467076	0.110137	2.23e-05	0.000903592	midn	midnolin
ENSDARG00000104231	0.621323	0.147221	2.44e-05	0.000987484	opn9	opsin 9
ENSDARG00000035329	-0.532719	0.126434	2.52e-05	0.00101582	capns1a	calpain, small subunit 1 a
ENSDARG00000098162	0.723387	0.171799	2.55e-05	0.00102581	zgc:77748	zgc:77748
ENSDARG00000043587	-0.693469	0.164773	2.57e-05	0.00103254	srd5a2a	steroid-5-alpha-reductase, alpha polypeptide 2a
ENSDARG00000098949	-1.34094	0.318858	2.61e-05	0.00104463	NA	NA
ENSDARG00000053481	1.24832	0.29699	2.63e-05	0.00105246	entpd5a	ectonucleoside triphosphate diphosphohydrolase 5a
ENSDARG00000031495	0.361304	0.0860763	2.7e-05	0.0010769	seta	SET nuclear proto-oncogene a
ENSDARG00000077407	-0.843276	0.201481	2.85e-05	0.00113327	si:dkey-184p18.2	si:dkey-184p18.2
ENSDARG00000012405	0.474569	0.113461	2.88e-05	0.00114152	col1a1a	collagen, type I, alpha 1a
ENSDARG00000039880	0.5225	0.12492	2.88e-05	0.00114152	arpp19b	cAMP-regulated phosphoprotein 19b
ENSDARG00000060350	-1.55978	0.373418	2.95e-05	0.00116725	apoda.2	apolipoprotein Da, duplicate 2
ENSDARG00000056248	0.54163	0.129796	3.01e-05	0.0011857	si:dkey-183i3.5	si:dkey-183i3.5
ENSDARG00000037057	-0.38303	0.0918055	3.02e-05	0.00118674	gcdha	glutaryl-CoA dehydrogenase a
ENSDARG00000059610	-0.45102	0.108144	3.04e-05	0.00119252	gpr146	G protein-coupled receptor 146
ENSDARG00000017119	-0.484677	0.116302	3.08e-05	0.00120618	vps37a	VPS37A subunit of ESCRT-I
ENSDARG00000114572	-1.34068	0.321785	3.09e-05	0.00120873	asb18	ankyrin repeat and SOCS box containing 18
ENSDARG00000068680	-1.92304	0.461722	3.11e-05	0.00121374	ctrl	chymotrypsin-like
ENSDARG00000011583	-0.416606	0.100061	3.13e-05	0.00121845	cry1b	cryptochrome circadian regulator 1b
ENSDARG00000006003	0.662796	0.159277	3.16e-05	0.00122755	mycla	MYCL proto-oncogene, bHLH transcription factor a
ENSDARG00000100133	0.515549	0.12401	3.22e-05	0.00124317	cnmd	chondromodulin
ENSDARG00000059978	0.515283	0.12393	3.21e-05	0.00124317	cplx4a	complexin 4a
ENSDARG00000006760	0.690356	0.166101	3.24e-05	0.00124619	slc24a3	solute carrier family 24 member 3
ENSDARG00000015759	0.54499	0.131197	3.27e-05	0.00125564	tspan7	tetraspanin 7
ENSDARG00000039576	0.523912	0.126149	3.28e-05	0.0012575	fstl1b	follistatin-like 1b
ENSDARG00000087013	0.834459	0.201045	3.32e-05	0.00126853	cubn	cubilin (intrinsic factor-cobalamin receptor)
ENSDARG00000059646	-0.421446	0.101709	3.42e-05	0.00130458	nt5dc2	5'-nucleotidase domain containing 2
ENSDARG00000030604	-0.663676	0.16031	3.47e-05	0.00132276	phkg1a	phosphorylase kinase, gamma 1a (muscle)
ENSDARG00000012972	-0.54593	0.13211	3.59e-05	0.00136391	cfl1l	cofilin 1 (non-muscle), like
ENSDARG00000100534	-0.988574	0.239375	3.63e-05	0.00137626	irak4	interleukin-1 receptor-associated kinase 4
ENSDARG00000009637	0.352395	0.0855172	3.78e-05	0.00142825	rcvrn3	recoverin 3
ENSDARG00000077620	0.63094	0.153371	3.89e-05	0.00146849	cdca7a	cell division cycle associated 7a
ENSDARG00000027345	-0.661178	0.161104	4.06e-05	0.00152856	mpzl2b	myelin protein zero-like 2b
ENSDARG00000057714	-0.703389	0.172002	4.32e-05	0.00162452	cmah	cytidine monophospho-N-acetylneuraminic acid hydroxylase
ENSDARG00000061737	-0.795992	0.194717	4.35e-05	0.00163116	ece1	endothelin converting enzyme 1
ENSDARG00000077029	0.876531	0.214566	4.41e-05	0.00164744	bub1	BUB1 mitotic checkpoint serine/threonine kinase
ENSDARG00000105408	-0.809777	0.198343	4.45e-05	0.00166099	NA	NA
ENSDARG00000007697	0.385674	0.0945465	4.52e-05	0.00168248	fabp7a	fatty acid binding protein 7, brain, a
ENSDARG00000068974	0.724044	0.177613	4.57e-05	0.00169814	lim2.1	lens intrinsic membrane protein 2.1
ENSDARG00000104572	0.570277	0.140023	4.65e-05	0.00172104	NA	NA
ENSDARG00000075931	0.715441	0.175682	4.65e-05	0.00172104	acsl5	acyl-CoA synthetase long chain family member 5
ENSDARG00000116617	-0.5646	0.138751	4.72e-05	0.00174107	spaca4l	sperm acrosome associated 4 like
ENSDARG00000016687	-0.379652	0.0933766	4.79e-05	0.0017623	acadvl	acyl-CoA dehydrogenase very long chain
ENSDARG00000070950	-1.17267	0.288464	4.8e-05	0.00176297	styk1a	serine/threonine/tyrosine kinase 1a
ENSDARG00000076659	0.660092	0.162437	4.83e-05	0.0017707	cdca7b	cell division cycle associated 7b
ENSDARG00000105641	-0.61254	0.15078	4.86e-05	0.00177593	si:ch211-98n17.5	si:ch211-98n17.5
ENSDARG00000004930	-0.534187	0.131512	4.87e-05	0.00177661	lmo7a	LIM domain 7a
ENSDARG00000001882	-0.615566	0.151569	4.88e-05	0.0017772	kbtbd12	kelch repeat and BTB (POZ) domain containing 12
ENSDARG00000039150	0.35098	0.0865113	4.97e-05	0.00180588	lgmn	legumain
ENSDARG00000038524	-0.410925	0.101346	5.02e-05	0.00181917	pik3r1	phosphoinositide-3-kinase, regulatory subunit 1 (alpha)
ENSDARG00000098304	-0.429632	0.105969	5.03e-05	0.00181917	taok1b	TAO kinase 1b
ENSDARG00000092272	0.984768	0.243275	5.17e-05	0.00186524	NA	NA
ENSDARG00000069951	-0.392939	0.0971012	5.19e-05	0.00187132	eef1a1b	eukaryotic translation elongation factor 1 alpha 1b
ENSDARG00000010773	-0.633231	0.156651	5.29e-05	0.00190257	pnpla6	patatin-like phospholipase domain containing 6
ENSDARG00000052419	-0.472031	0.116901	5.39e-05	0.00192655	ankrd12	ankyrin repeat domain 12
ENSDARG00000056836	-0.54898	0.135949	5.39e-05	0.00192655	si:ch211-125o16.4	si:ch211-125o16.4
ENSDARG00000093684	-0.619104	0.153305	5.38e-05	0.00192655	tmem238a	transmembrane protein 238a
ENSDARG00000074623	-0.737813	0.182844	5.46e-05	0.00194428	tbc1d31	TBC1 domain family, member 31
ENSDARG00000037402	0.706588	0.175465	5.65e-05	0.00200517	lim2.3	lens intrinsic membrane protein 2.3
ENSDARG00000058332	0.953912	0.236857	5.64e-05	0.00200517	krt18a.2	keratin 18a, tandem duplicate 2
ENSDARG00000042993	-1.44645	0.359348	5.69e-05	0.00201568	prss1	serine protease 1
ENSDARG00000041839	-0.491648	0.122169	5.71e-05	0.00201908	tsc22d2	TSC22 domain family 2
ENSDARG00000011921	-0.573994	0.14279	5.82e-05	0.00205356	txnl1	thioredoxin-like 1
ENSDARG00000042708	0.388277	0.0966412	5.88e-05	0.00206782	tuba8l	tubulin, alpha 8 like
ENSDARG00000034211	-0.605972	0.150945	5.96e-05	0.00209156	capn2l	calpain 2, (m/II) large subunit, like
ENSDARG00000009438	0.670219	0.16715	6.08e-05	0.00213043	myog	myogenin
ENSDARG00000005112	0.567959	0.141792	6.19e-05	0.00216329	cdh17	cadherin 17, LI cadherin (liver-intestine)
ENSDARG00000005908	-0.753108	0.188145	6.26e-05	0.00218165	clk4b	CDC-like kinase 4b
ENSDARG00000014017	0.566042	0.141419	6.27e-05	0.00218165	rrm1	ribonucleotide reductase M1 polypeptide
ENSDARG00000016623	-0.324919	0.0812244	6.33e-05	0.00219857	si:ch211-195b13.1	si:ch211-195b13.1
ENSDARG00000013031	0.429341	0.107503	6.5e-05	0.00224557	mta2	metastasis associated 1 family, member 2
ENSDARG00000091061	-0.519033	0.12994	6.49e-05	0.00224557	slc38a3b	solute carrier family 38 member 3b
ENSDARG00000042934	-0.523891	0.13117	6.5e-05	0.00224557	ccn2a	cellular communication network factor 2a
ENSDARG00000037393	-0.675853	0.169292	6.55e-05	0.00225561	slc43a1a	solute carrier family 43 member 1a
ENSDARG00000026383	-1.40188	0.351222	6.57e-05	0.00225859	si:dkey-27j5.5	si:dkey-27j5.5
ENSDARG00000006290	-0.404264	0.101492	6.8e-05	0.00233339	ndufs5	NADH:ubiquinone oxidoreductase subunit S5
ENSDARG00000099819	-0.833741	0.209537	6.92e-05	0.00237048	sb:cb1058	sb:cb1058
ENSDARG00000056950	0.473091	0.118942	6.96e-05	0.00238045	epyc	epiphycan
ENSDARG00000036834	0.406902	0.102403	7.08e-05	0.00241531	krt92	keratin 92
ENSDARG00000078250	-0.626247	0.157631	7.1e-05	0.00241706	zgc:194398	zgc:194398
ENSDARG00000062947	0.941458	0.237214	7.22e-05	0.00245367	amn	amnion associated transmembrane protein
ENSDARG00000036773	-0.686735	0.173245	7.37e-05	0.00249908	s100s	S100 calcium binding protein S
ENSDARG00000070959	0.370402	0.0934941	7.44e-05	0.00251701	si:ch211-288g17.3	si:ch211-288g17.3
ENSDARG00000103826	-0.510256	0.128831	7.47e-05	0.00252357	gpib	glucose-6-phosphate isomerase b
ENSDARG00000006008	0.470239	0.118881	7.64e-05	0.00257293	dct	dopachrome tautomerase
ENSDARG00000099865	0.378406	0.0957122	7.7e-05	0.00258901	hnrnpabb	heterogeneous nuclear ribonucleoprotein A/Bb
ENSDARG00000058032	0.641913	0.162391	7.72e-05	0.0025912	si:dkey-6n6.2	si:dkey-6n6.2
ENSDARG00000023820	0.537892	0.13613	7.77e-05	0.00260306	faxdc2	fatty acid hydroxylase domain containing 2
ENSDARG00000026165	0.459879	0.116417	7.81e-05	0.00260923	col11a1a	collagen, type XI, alpha 1a
ENSDARG00000105183	-1.27124	0.321857	7.83e-05	0.00261028	NA	NA
ENSDARG00000053625	0.590135	0.149456	7.86e-05	0.00261756	anxa2b	annexin A2b
ENSDARG00000100265	-1.21797	0.308542	7.9e-05	0.00262364	rhcgb	Rh family, C glycoprotein b
ENSDARG00000022817	0.567719	0.143989	8.05e-05	0.0026706	pvalb3	parvalbumin 3
ENSDARG00000101037	0.743468	0.188744	8.18e-05	0.00269139	asf1ba	anti-silencing function 1Ba histone chaperone
ENSDARG00000043457	-0.410238	0.104135	8.17e-05	0.00269139	gapdh	glyceraldehyde-3-phosphate dehydrogenase
ENSDARG00000063626	-0.425261	0.107943	8.16e-05	0.00269139	ddx21	DEAD (Asp-Glu-Ala-Asp) box helicase 21
ENSDARG00000090268	0.481364	0.122201	8.18e-05	0.00269139	krtt1c19e	keratin type 1 c19e
ENSDARG00000076850	-0.526689	0.134115	8.6e-05	0.00282223	si:ch211-157b11.14	si:ch211-157b11.14
ENSDARG00000091640	1.08867	0.277296	8.64e-05	0.00282991	si:ch73-352p4.5	si:ch73-352p4.5
ENSDARG00000035257	1.39282	0.35505	8.75e-05	0.00285245	akr1a1a	aldo-keto reductase family 1, member A1a (aldehyde reductase)
ENSDARG00000102490	-0.566021	0.144294	8.76e-05	0.00285245	asb2b	ankyrin repeat and SOCS box containing 2b
ENSDARG00000055292	-0.431066	0.10989	8.76e-05	0.00285245	atg9b	autophagy related 9B
ENSDARG00000060457	0.385493	0.0982991	8.8e-05	0.0028595	pmp22b	peripheral myelin protein 22b
ENSDARG00000032405	-0.512578	0.130734	8.83e-05	0.00286411	ckap4	cytoskeleton associated protein 4
ENSDARG00000010956	-0.476772	0.121636	8.87e-05	0.00287178	sh3glb1b	SH3-domain GRB2-like endophilin B1b
ENSDARG00000009136	-0.503239	0.128879	9.43e-05	0.00304885	tp53bp2a	tumor protein p53 binding protein, 2a
ENSDARG00000028507	-0.567956	0.145798	9.8e-05	0.00316143	itgb4	integrin, beta 4
ENSDARG00000002508	-0.532206	0.136831	0.000100443	0.00323415	ankrd33ab	ankyrin repeat domain 33Ab
ENSDARG00000012297	-0.693144	0.178324	0.000101498	0.00326181	LOC100334711	cyclic nucleotide-gated channel rod photoreceptor subunit alpha-like
ENSDARG00000010434	-0.405411	0.104389	0.000102894	0.00330031	clu	clusterin
ENSDARG00000036107	-0.383887	0.0989406	0.000104467	0.00334434	txnipa	thioredoxin interacting protein a
ENSDARG00000093702	-0.75686	0.195146	0.00010513	0.00335913	si:dkey-126g1.9	si:dkey-126g1.9
ENSDARG00000075768	-0.35588	0.0918015	0.000105917	0.00337779	sdhb	succinate dehydrogenase complex, subunit B, iron sulfur (Ip)
ENSDARG00000077236	-0.60639	0.156458	0.000106303	0.00338363	hspb6	heat shock protein, alpha-crystallin-related, b6
ENSDARG00000055868	-0.432343	0.111588	0.000106854	0.00338886	rsl1d1	ribosomal L1 domain containing 1
ENSDARG00000077301	-0.627648	0.161997	0.000106873	0.00338886	mlf1	myeloid leukemia factor 1
ENSDARG00000022841	-1.35346	0.349542	0.000107901	0.00341496	ptk2ba	protein tyrosine kinase 2 beta, a
ENSDARG00000100747	1.08725	0.281214	0.000110516	0.00349109	si:ch211-103a14.5	si:ch211-103a14.5
ENSDARG00000036186	-0.421883	0.109298	0.000113411	0.00357577	mbpa	myelin basic protein a
ENSDARG00000078751	-0.589809	0.15295	0.00011515	0.00362376	tpp2	tripeptidyl peptidase 2
ENSDARG00000100558	0.513494	0.133363	0.000117951	0.0037049	slbp	stem-loop binding protein
ENSDARG00000069828	1.10841	0.288113	0.000119503	0.0037466	si:ch211-117n7.7	si:ch211-117n7.7
ENSDARG00000071005	0.83297	0.216668	0.000120817	0.00378067	ppp1r3ca	protein phosphatase 1, regulatory subunit 3Ca
ENSDARG00000008740	-0.48253	0.125582	0.000121858	0.00380056	esf1	ESF1, nucleolar pre-rRNA processing protein, homolog (S. cerevisiae)
ENSDARG00000029722	0.376408	0.0979652	0.000121908	0.00380056	hmgb2a	high mobility group box 2a
ENSDARG00000095451	-0.436117	0.113632	0.000124046	0.00386002	NA	NA
ENSDARG00000004724	-0.659447	0.171984	0.000125896	0.00391027	tcea3	transcription elongation factor A (SII), 3
ENSDARG00000104555	-0.644707	0.16819	0.000126485	0.00392127	sh2d3cb	SH2 domain containing 3Cb
ENSDARG00000053446	0.371321	0.0968911	0.00012692	0.00392746	sub1a	SUB1 regulator of transcription a
ENSDARG00000078042	-0.586718	0.153236	0.000128744	0.00397651	il10rb	interleukin 10 receptor, beta
ENSDARG00000057881	-0.325769	0.0850967	0.000129075	0.00397939	si:dkey-33c12.3	si:dkey-33c12.3
ENSDARG00000051939	0.745893	0.194925	0.000129948	0.00399152	pcxb	pyruvate carboxylase b
ENSDARG00000070000	0.53313	0.139322	0.000129931	0.00399152	txnipb	thioredoxin interacting protein b
ENSDARG00000010770	0.415126	0.108518	0.000130558	0.00399934	sox19a	SRY-box transcription factor 19a
ENSDARG00000077176	-0.598201	0.156385	0.000130682	0.00399934	zgc:174888	zgc:174888
ENSDARG00000034677	-0.628845	0.164447	0.000131306	0.0040111	scel	sciellin
ENSDARG00000057671	-0.498506	0.130407	0.000132001	0.00402494	epas1b	endothelial PAS domain protein 1b
ENSDARG00000054973	-0.453218	0.118716	0.000134722	0.00410042	itsn2b	intersectin 2b
ENSDARG00000042533	0.463425	0.121455	0.000135852	0.00412727	gstm.1	glutathione S-transferase mu, tandem duplicate 1
ENSDARG00000093438	-0.493816	0.129589	0.000138608	0.00420334	si:ch73-191k20.4	si:ch73-191k20.4
ENSDARG00000019986	0.643601	0.16892	0.000138911	0.00420489	grhprb	glyoxylate reductase/hydroxypyruvate reductase b
ENSDARG00000070844	0.330225	0.0867302	0.000140382	0.00424174	gamt	guanidinoacetate N-methyltransferase
ENSDARG00000007377	0.492522	0.129435	0.000141711	0.00427415	odc1	ornithine decarboxylase 1
ENSDARG00000030872	-1.34962	0.354929	0.000143243	0.00431254	cetp	cholesteryl ester transfer protein, plasma
ENSDARG00000002249	-0.494839	0.130189	0.000144159	0.00433231	tbxas1	thromboxane A synthase 1 (platelet)
ENSDARG00000103639	0.496256	0.130643	0.000145541	0.00436598	NA	NA
ENSDARG00000071774	0.584627	0.153999	0.000146872	0.004398	eef1e1	eukaryotic translation elongation factor 1 epsilon 1
ENSDARG00000106529	0.661317	0.174334	0.000148602	0.00444181	dut	deoxyuridine triphosphatase
ENSDARG00000071673	-0.441104	0.116494	0.000152785	0.00455869	ctdspla	CTD (carboxy-terminal domain, RNA polymerase II, polypeptide A) small phosphatase-like a
ENSDARG00000027828	-0.308602	0.0816165	0.000156122	0.00464992	grin1a	glutamate receptor, ionotropic, N-methyl D-aspartate 1a
ENSDARG00000021343	-0.543985	0.143947	0.00015742	0.00468022	wsb1	WD repeat and SOCS box containing 1
ENSDARG00000039579	-0.414153	0.109715	0.00016013	0.00475233	cfd	complement factor D (adipsin)
ENSDARG00000026655	-0.349353	0.0926483	0.000162764	0.00481337	tspo	translocator protein
ENSDARG00000092158	0.360674	0.0956474	0.000162677	0.00481337	cbx3b	chromobox homolog 3b
ENSDARG00000006019	0.336023	0.0891704	0.000164351	0.00485171	tktb	transketolase b
ENSDARG00000100697	-0.353087	0.093771	0.00016627	0.00489968	LOC103908986	uncharacterized LOC103908986
ENSDARG00000042982	0.848412	0.22539	0.000167093	0.00490658	cyp2p8	cytochrome P450, family 2, subfamily P, polypeptide 8
ENSDARG00000017314	-1.70984	0.454186	0.000166804	0.00490658	cela1.6	chymotrypsin like elastase family member 1, tandem duplicate 6
ENSDARG00000078411	-0.482408	0.12821	0.000168133	0.00492845	hspb15	heat shock protein, alpha-crystallin-related, b15
ENSDARG00000043701	-0.547103	0.145502	0.000169846	0.00496994	gpd1a	glycerol-3-phosphate dehydrogenase 1a
ENSDARG00000010420	-0.452885	0.120467	0.000170309	0.00497474	ndrg1b	N-myc downstream regulated 1b
ENSDARG00000029443	-0.541434	0.14416	0.0001728	0.00503871	zgc:92242	zgc:92242
ENSDARG00000075709	-0.430723	0.114724	0.000173747	0.00505745	ndufb3	NADH:ubiquinone oxidoreductase subunit B3
ENSDARG00000002745	-0.398385	0.106209	0.000176162	0.00511884	tdh	L-threonine dehydrogenase
ENSDARG00000016260	0.417563	0.111451	0.000179235	0.00519906	fxr2	fragile X mental retardation, autosomal homolog 2
ENSDARG00000094097	-0.617877	0.165098	0.000182207	0.00527611	si:ch211-209a2.1	si:ch211-209a2.1
ENSDARG00000105443	-1.47284	0.393841	0.000184247	0.00532591	si:ch211-63p21.8	si:ch211-63p21.8
ENSDARG00000068503	-0.631102	0.169171	0.000191052	0.00551309	gbgt1l4	globoside alpha-1,3-N-acetylgalactosaminyltransferase 1, like 4
ENSDARG00000054122	-0.660967	0.177212	0.000191619	0.00551987	tmem30b	transmembrane protein 30B
ENSDARG00000057772	-0.452973	0.121499	0.000192852	0.00554584	Mar-07	membrane-associated ring finger (C3HC4) 7
ENSDARG00000100513	-0.417828	0.11235	0.000200033	0.00574243	rps27l	ribosomal protein S27 like
ENSDARG00000018061	-0.437883	0.117933	0.000204824	0.00586777	neil1	nei-like DNA glycosylase 1
ENSDARG00000030915	-1.5973	0.430233	0.000205103	0.00586777	cpa1	carboxypeptidase A1 (pancreatic)
ENSDARG00000051749	-1.01553	0.273657	0.000206473	0.00589685	tigara	TP53 induced glycolysis regulatory phosphatase a
ENSDARG00000089936	-0.551063	0.14857	0.000207994	0.00593014	selenow2b	selenoprotein W, 2b
ENSDARG00000028804	-0.506929	0.136732	0.000209334	0.00595817	ankrd9	ankyrin repeat domain 9
ENSDARG00000078417	-0.953848	0.25733	0.000209967	0.005966	plxdc1	plexin domain containing 1
ENSDARG00000094889	-0.681206	0.183996	0.00021366	0.00606061	cplx4c	complexin 4c
ENSDARG00000098831	-0.498831	0.134803	0.000215224	0.00608427	gcdhb	glutaryl-CoA dehydrogenase b
ENSDARG00000094281	-1.02627	0.277334	0.000215197	0.00608427	si:ch73-196i15.3	si:ch73-196i15.3
ENSDARG00000002369	-0.38887	0.105163	0.000217488	0.00613787	NA	NA
ENSDARG00000030224	0.722131	0.195903	0.00022765	0.00639597	ppp2ca	protein phosphatase 2, catalytic subunit, alpha isozyme
ENSDARG00000027495	0.46161	0.125247	0.000228167	0.00639597	elovl4b	ELOVL fatty acid elongase 4b
ENSDARG00000044299	0.404496	0.10975	0.000228147	0.00639597	lmnb1	lamin B1
ENSDARG00000100352	-0.589831	0.160023	0.00022789	0.00639597	aglb	amylo-alpha-1, 6-glucosidase, 4-alpha-glucanotransferase b
ENSDARG00000094975	-1.05156	0.285368	0.000228767	0.00640201	si:ch211-214p16.2	si:ch211-214p16.2
ENSDARG00000068187	-0.365119	0.0991741	0.000231776	0.00644033	spg7	SPG7 matrix AAA peptidase subunit, paraplegin
ENSDARG00000092407	-1.63236	0.44336	0.000231594	0.00644033	zmp:0000001316	zmp:0000001316
ENSDARG00000016704	0.954835	0.25932	0.000231346	0.00644033	pbld	phenazine biosynthesis like protein domain containing
ENSDARG00000068064	-0.414349	0.112556	0.000232066	0.00644033	sirt1	sirtuin 1
ENSDARG00000058158	-0.815594	0.221504	0.000231345	0.00644033	trim55b	tripartite motif containing 55b
ENSDARG00000101362	0.485527	0.132014	0.000235212	0.00651679	mibp	muscle-specific beta 1 integrin binding protein
ENSDARG00000105037	0.430417	0.1171	0.000237247	0.0065514	snrpf	small nuclear ribonucleoprotein polypeptide F
ENSDARG00000006225	0.365901	0.0995383	0.000236933	0.0065514	ddx39aa	DEAD (Asp-Glu-Ala-Asp) box polypeptide 39Aa
ENSDARG00000039393	-1.79855	0.489501	0.000238544	0.00656547	si:ch211-240l19.5	si:ch211-240l19.5
ENSDARG00000087844	-1.14819	0.312488	0.000238448	0.00656547	plekhn1	pleckstrin homology domain containing, family N member 1
ENSDARG00000095908	-0.38326	0.104336	0.000239413	0.00657854	sat1a.2	spermidine/spermine N1-acetyltransferase 1a, duplicate 2
ENSDARG00000093844	-1.90024	0.517719	0.000242169	0.0066433	LOC562139	chymotrypsinogen 2-like
ENSDARG00000090428	-1.76077	0.479923	0.000243636	0.0066668	ctrb1	chymotrypsinogen B1
ENSDARG00000099532	-0.346338	0.0944045	0.000243825	0.0066668	ubl3a	ubiquitin-like 3a
ENSDARG00000100990	0.423982	0.115942	0.000255332	0.00697001	nme3	NME/NM23 nucleoside diphosphate kinase 3
ENSDARG00000104200	-0.563938	0.154313	0.000257671	0.00702238	LOC407643	alpha-2-macroglobulin-like protein 1
ENSDARG00000052082	-0.338094	0.0925887	0.000260641	0.00709173	gabarapb	GABA(A) receptor-associated protein b
ENSDARG00000002634	-1.00322	0.27508	0.000265319	0.00720727	NA	NA
ENSDARG00000039211	-0.440946	0.120962	0.000267042	0.00724225	zgc:77439	zgc:77439
ENSDARG00000070425	-0.521097	0.143189	0.000273463	0.00740436	dll4	delta-like 4 (Drosophila)
ENSDARG00000076532	0.31275	0.0859775	0.000275215	0.00743973	si:ch211-222l21.1	si:ch211-222l21.1
ENSDARG00000042529	0.305415	0.0839793	0.000276061	0.00745053	gnat2	guanine nucleotide binding protein (G protein), alpha transducing activity polypeptide 2
ENSDARG00000070038	0.472258	0.130146	0.000284889	0.00767635	rbp2a	retinol binding protein 2a, cellular
ENSDARG00000035563	0.373137	0.103011	0.000292001	0.00784755	znf703	zinc finger protein 703
ENSDARG00000060594	0.399317	0.110244	0.000292184	0.00784755	hadhab	hydroxyacyl-CoA dehydrogenase trifunctional multienzyme complex subunit alpha b
ENSDARG00000012682	0.368194	0.101664	0.000292692	0.00784856	pfn2l	profilin 2 like
ENSDARG00000026865	-0.347982	0.0960997	0.000293408	0.00785513	fam107b	family with sequence similarity 107 member B
ENSDARG00000040162	-0.327576	0.0905091	0.000295445	0.007897	fgfbp3	fibroblast growth factor binding protein 3
ENSDARG00000054058	-0.382142	0.1056	0.000296012	0.00789949	h1-10	H1.10 linker histone
ENSDARG00000039051	0.348665	0.096396	0.000298022	0.00793768	hhatla	hedgehog acyltransferase like, a
ENSDARG00000056601	-0.476778	0.131827	0.000298395	0.00793768	plekha3	pleckstrin homology domain containing, family A (phosphoinositide binding specific) member 3
ENSDARG00000096616	-0.476222	0.131711	0.000299578	0.00795647	si:ch211-255p10.3	si:ch211-255p10.3
ENSDARG00000114670	0.745908	0.206386	0.000301339	0.00798349	ube2c	ubiquitin-conjugating enzyme E2C
ENSDARG00000021991	0.402452	0.11136	0.000301553	0.00798349	erlin1	ER lipid raft associated 1
ENSDARG00000071601	0.452985	0.125465	0.000305677	0.00807985	pvalb9	parvalbumin 9
ENSDARG00000012820	-0.440549	0.122047	0.000306582	0.00809094	nop56	NOP56 ribonucleoprotein homolog
ENSDARG00000055514	-0.476172	0.131934	0.000307192	0.00809425	icn2	ictacalcin 2
ENSDARG00000105643	-1.10731	0.30697	0.000309463	0.00814122	si:dkey-181f22.4	si:dkey-181f22.4
ENSDARG00000104789	-0.4028	0.111738	0.000312333	0.00820379	NA	NA
ENSDARG00000052994	-0.322384	0.0897109	0.000326159	0.00855346	slc25a28	solute carrier family 25 member 28
ENSDARG00000102415	0.38673	0.107704	0.000329802	0.00863543	scinla	scinderin like a
ENSDARG00000004843	-0.453896	0.126474	0.000332128	0.00868271	foxp1a	forkhead box P1a
ENSDARG00000074390	-0.578794	0.161427	0.000336438	0.00878162	tmem176l.4	transmembrane protein 176l.4
ENSDARG00000079745	-0.451147	0.125935	0.000340493	0.00887355	si:ch211-166a6.5	si:ch211-166a6.5
ENSDARG00000044601	-0.326336	0.0911182	0.00034168	0.00889062	rtn4a	reticulon 4a
ENSDARG00000029063	-0.313688	0.0876148	0.000343193	0.00891607	clpxa	caseinolytic mitochondrial matrix peptidase chaperone subunit a
ENSDARG00000006260	0.324745	0.090771	0.000346727	0.00899387	tuba8l4	tubulin, alpha 8 like 4
ENSDARG00000056186	0.318507	0.0890762	0.000349325	0.00903317	eif5a2	eukaryotic translation initiation factor 5A2
ENSDARG00000105447	0.959204	0.268232	0.000348863	0.00903317	NA	NA
ENSDARG00000037488	0.314395	0.0879884	0.000352724	0.00910694	canx	calnexin
ENSDARG00000091111	-0.434324	0.121577	0.000353687	0.0091177	si:ch211-15b10.6	si:ch211-15b10.6
ENSDARG00000068759	0.642257	0.179926	0.000357567	0.0092035	si:ch211-244o22.2	si:ch211-244o22.2
ENSDARG00000057241	0.582495	0.163246	0.000359444	0.00923755	tnfsf10	TNF superfamily member 10
ENSDARG00000059123	-0.572856	0.16057	0.000360227	0.00924342	plcd1a	phospholipase C, delta 1a
ENSDARG00000073747	0.470588	0.132001	0.000363807	0.00932096	si:dkey-1j5.4	si:dkey-1j5.4
ENSDARG00000060671	1.05251	0.295347	0.00036575	0.00935636	LOC559107	lactase-phlorizin hydrolase
ENSDARG00000021794	0.782136	0.219649	0.000369654	0.00944174	hmmr	hyaluronan-mediated motility receptor (RHAMM)
ENSDARG00000051886	-0.424131	0.119182	0.000372733	0.00950582	ankrd11	ankyrin repeat domain 11
ENSDARG00000103271	-0.366763	0.103137	0.000376421	0.00958523	pla2g15	phospholipase A2, group XV
ENSDARG00000040300	0.661065	0.18597	0.000378429	0.00962166	gtpbp10	GTP-binding protein 10 (putative)
ENSDARG00000006786	-0.421852	0.118735	0.000381044	0.00967342	copz2	coatomer protein complex, subunit zeta 2
ENSDARG00000040350	-0.748084	0.210746	0.000385677	0.00977134	rpp38	ribonuclease P/MRP 38 subunit
ENSDARG00000013921	-0.566251	0.159547	0.00038652	0.00977134	frya	furry homolog a (Drosophila)
ENSDARG00000016238	-0.332608	0.093718	0.000386659	0.00977134	arl6ip5b	ADP-ribosylation factor-like 6 interacting protein 5b
ENSDARG00000061682	-1.00493	0.283345	0.000390155	0.00984477	bicc1a	BicC family RNA binding protein 1a
ENSDARG00000028478	-0.699054	0.197214	0.000393132	0.00990491	si:ch211-173n18.3	si:ch211-173n18.3
ENSDARG00000079198	-0.48529	0.136977	0.00039583	0.00994936	usp13	ubiquitin specific peptidase 13
ENSDARG00000010267	0.551587	0.155711	0.000396532	0.00994936	dpydb	dihydropyrimidine dehydrogenase b
ENSDARG00000020676	0.457237	0.12908	0.000396686	0.00994936	dpp3	dipeptidyl-peptidase 3
ENSDARG00000091150	0.457623	0.129228	0.000398326	0.00997549	mki67	marker of proliferation Ki-67
ENSDARG00000097826	0.793316	0.224217	0.000402925	0.0100755	si:dkey-239b22.2	si:dkey-239b22.2
ENSDARG00000045262	-0.512736	0.145011	0.000406467	0.0101489	gsnb	gelsolin b
ENSDARG00000030215	-0.636136	0.179986	0.000408757	0.0101908	matn1	matrilin 1
ENSDARG00000016721	-0.281634	0.0796935	0.000409368	0.0101908	sdha	succinate dehydrogenase complex, subunit A, flavoprotein (Fp)
ENSDARG00000019507	0.472131	0.133623	0.000410395	0.0102012	mcm5	minichromosome maintenance complex component 5
ENSDARG00000031240	-0.429046	0.121446	0.000411155	0.0102048	kidins220a	kinase D-interacting substrate 220a
ENSDARG00000014329	-0.37067	0.104945	0.000412386	0.0102202	npm1a	nucleophosmin 1a
ENSDARG00000026225	0.55884	0.158544	0.000423743	0.0104705	nsd2	nuclear receptor binding SET domain protein 2
ENSDARG00000078473	0.425881	0.120816	0.000423408	0.0104705	nucks1a	nuclear casein kinase and cyclin-dependent kinase substrate 1a
ENSDARG00000002659	0.359284	0.101943	0.000424514	0.0104741	mapre1b	microtubule-associated protein, RP/EB family, member 1b
ENSDARG00000052578	-1.61896	0.459503	0.000426223	0.0105007	c6ast4	six-cysteine containing astacin protease 4
ENSDARG00000079932	0.399086	0.113322	0.000428807	0.0105488	zgc:152830	zgc:152830
ENSDARG00000078918	1.08093	0.307012	0.000430244	0.0105685	comtd1	catechol-O-methyltransferase domain containing 1
ENSDARG00000091298	0.35497	0.100874	0.000433241	0.0106265	pmela	premelanosome protein a
ENSDARG00000015111	0.335986	0.0955159	0.000435478	0.0106657	ddx39ab	DEAD (Asp-Glu-Ala-Asp) box polypeptide 39Ab
ENSDARG00000005191	0.348783	0.0991849	0.000437284	0.0106786	ahcy	adenosylhomocysteinase
ENSDARG00000026369	0.374883	0.106607	0.000437282	0.0106786	dbi	diazepam binding inhibitor (GABA receptor modulator, acyl-CoA binding protein)
ENSDARG00000103672	0.304969	0.0868878	0.000448241	0.0109301	cirbpa	cold inducible RNA binding protein a
ENSDARG00000100823	-0.490831	0.139885	0.000450093	0.0109586	selenok	selenoprotein K
ENSDARG00000018574	0.555019	0.158195	0.000450723	0.0109586	sf3b4	splicing factor 3b, subunit 4
ENSDARG00000038658	0.517534	0.147578	0.000453448	0.0110088	cavin4a	caveolae associated protein 4a
ENSDARG00000076945	-0.832021	0.237465	0.000458746	0.0111051	dsg2.1	desmoglein 2, tandem duplicate 1
ENSDARG00000013963	0.587957	0.167801	0.000458508	0.0111051	mipb	major intrinsic protein of lens fiber b
ENSDARG00000044102	-0.48098	0.137291	0.000459437	0.0111057	znf593	zinc finger protein 593
ENSDARG00000101043	-0.456155	0.130242	0.000461144	0.0111148	ppl	periplakin
ENSDARG00000024488	0.443735	0.126688	0.000460762	0.0111148	top2a	DNA topoisomerase II alpha
ENSDARG00000116871	0.479335	0.136993	0.000467069	0.0112413	wu:fb95e10	wu:fb95e10
ENSDARG00000029795	-0.440576	0.125936	0.000468041	0.0112485	prxl2b	peroxiredoxin like 2B
ENSDARG00000029043	-0.662616	0.189503	0.000471233	0.0113089	nup42	nucleoporin 42
ENSDARG00000026577	0.56509	0.161651	0.000472758	0.0113292	cdk2	cyclin-dependent kinase 2
ENSDARG00000070913	0.32877	0.0941229	0.000477648	0.01143	sox2	SRY-box transcription factor 2
ENSDARG00000032206	0.859005	0.24603	0.000480391	0.0114463	cthl	cystathionase (cystathionine gamma-lyase), like
ENSDARG00000099745	-0.651913	0.186699	0.000479806	0.0114463	baz1a	bromodomain adjacent to zinc finger domain, 1A
ENSDARG00000055124	-0.478879	0.137143	0.000479716	0.0114463	ccnl1a	cyclin L1a
ENSDARG00000030789	-0.373694	0.107066	0.000482477	0.0114796	ddx18	DEAD (Asp-Glu-Ala-Asp) box polypeptide 18
ENSDARG00000117617	-0.840334	0.241197	0.000493948	0.0117358	NA	NA
ENSDARG00000067958	-0.535867	0.153866	0.00049642	0.0117778	sh3gl1a	SH3-domain GRB2-like 1a
ENSDARG00000087188	-0.551766	0.158511	0.000499665	0.011838	nfil3-6	nuclear factor, interleukin 3 regulated, member 6
ENSDARG00000100722	0.434654	0.124951	0.000504046	0.0119007	NA	NA
ENSDARG00000040465	-0.601787	0.173008	0.000504455	0.0119007	irf2	interferon regulatory factor 2
ENSDARG00000002391	-0.558775	0.160639	0.000504301	0.0119007	tlcd1	TLC domain containing 1
ENSDARG00000025549	-0.363687	0.104624	0.000508678	0.0119834	ndufaf1	NADH:ubiquinone oxidoreductase complex assembly factor 1
ENSDARG00000086881	-0.516362	0.148662	0.00051392	0.0120898	ier2b	immediate early response 2b
ENSDARG00000001873	0.367334	0.105804	0.000516943	0.0121438	phgdh	phosphoglycerate dehydrogenase
ENSDARG00000091756	0.437284	0.125974	0.000518084	0.0121535	insm1a	insulinoma-associated 1a
ENSDARG00000004396	-0.80433	0.231772	0.000519765	0.0121701	b3gnt5b	UDP-GlcNAc:betaGal beta-1,3-N-acetylglucosaminyltransferase 5b
ENSDARG00000044803	0.700612	0.201899	0.000520251	0.0121701	dhrs3b	dehydrogenase/reductase (SDR family) member 3b
ENSDARG00000031774	-0.567139	0.163474	0.000521823	0.0121897	pus7	pseudouridine synthase 7
ENSDARG00000100349	0.584164	0.168468	0.000525296	0.0122195	prkacaa	protein kinase, cAMP-dependent, catalytic, alpha, genome duplicate a
ENSDARG00000041339	-0.45269	0.130541	0.000524745	0.0122195	zgc:92380	zgc:92380
ENSDARG00000103443	0.505589	0.145801	0.000524997	0.0122195	vwde	von Willebrand factor D and EGF domains
ENSDARG00000098992	0.579304	0.167089	0.000526231	0.0122243	zgc:114119	zgc:114119
ENSDARG00000089922	0.760792	0.219556	0.000529957	0.0122766	dsn1	DSN1 homolog, MIS12 kinetochore complex component
ENSDARG00000017165	0.715751	0.206555	0.000529886	0.0122766	slc3a1	solute carrier family 3 member 1
ENSDARG00000078069	0.404222	0.116675	0.000531193	0.0122882	rrm2	ribonucleotide reductase M2 polypeptide
ENSDARG00000052061	0.425133	0.122809	0.000536695	0.0123983	col4a6	collagen, type IV, alpha 6
ENSDARG00000053104	-0.714252	0.206414	0.000539591	0.0124479	fam102ba	family with sequence similarity 102 member Ba
ENSDARG00000063292	0.393782	0.11386	0.000543257	0.0124979	ssuh2rs1	ssu-2 homolog, related sequence 1
ENSDARG00000020007	0.435869	0.126018	0.000542595	0.0124979	col1a2	collagen, type I, alpha 2
ENSDARG00000003931	0.437323	0.126533	0.000547864	0.0125865	cndp2	carnosine dipeptidase 2
ENSDARG00000073742	-1.54437	0.447206	0.000553642	0.0127018	prss59.2	serine protease 59, tandem duplicate 2
ENSDARG00000039650	-0.365379	0.106018	0.000568159	0.0130169	itm2cb	integral membrane protein 2Cb
ENSDARG00000098280	-0.663506	0.192551	0.000569203	0.013023	rbm5	RNA binding motif protein 5
ENSDARG00000059406	-0.55247	0.160514	0.000577687	0.013199	raf1b	Raf-1 proto-oncogene, serine/threonine kinase b
ENSDARG00000056008	0.319669	0.0930247	0.000589513	0.0134507	atp5mc1	ATP synthase membrane subunit c locus 1
ENSDARG00000057484	0.328342	0.0956406	0.000596768	0.0135977	srsf2a	serine and arginine rich splicing factor 2a
ENSDARG00000034309	-0.414492	0.120805	0.000601182	0.0136796	cox10	cytochrome c oxidase assembly factor heme A:farnesyltransferase COX10
ENSDARG00000091757	-0.840509	0.245195	0.000608229	0.0138211	NA	NA
ENSDARG00000041799	-0.296703	0.0866053	0.000612713	0.013904	cx43	connexin 43
ENSDARG00000010792	0.525562	0.153448	0.000614745	0.0139312	cdc25b	cell division cycle 25B
ENSDARG00000017744	0.536446	0.156796	0.000623216	0.0140867	smc2	structural maintenance of chromosomes 2
ENSDARG00000067520	-0.528946	0.154605	0.000623299	0.0140867	zgc:158482	zgc:158482
ENSDARG00000003132	-0.468582	0.137028	0.000627113	0.0141537	apip	APAF1 interacting protein
ENSDARG00000044861	0.36221	0.105969	0.000630654	0.0142144	opn1lw2	opsin 1 (cone pigments), long-wave-sensitive, 2
ENSDARG00000105046	0.871011	0.254987	0.000635705	0.0143089	ccnf	cyclin F
ENSDARG00000113076	-0.971218	0.284429	0.000638687	0.0143567	NA	NA
ENSDARG00000037640	0.535842	0.15696	0.00064048	0.0143776	aurkb	aurora kinase B
ENSDARG00000116457	-0.554129	0.162529	0.000651019	0.014575	zmp:0000001088	zmp:0000001088
ENSDARG00000027088	-0.382785	0.112262	0.000650243	0.014575	ptgdsb.1	prostaglandin D2 synthase b, tandem duplicate 1
ENSDARG00000075831	-0.321233	0.0942642	0.000654905	0.0146423	slc7a8a	solute carrier family 7 member 8a
ENSDARG00000045958	0.400224	0.117692	0.000672343	0.014972	egfl6	EGF-like-domain, multiple 6
ENSDARG00000099351	-0.511776	0.150466	0.000670712	0.014972	igfbp1a	insulin-like growth factor binding protein 1a
ENSDARG00000042948	0.636763	0.187232	0.00067156	0.014972	dnajc5aa	DnaJ (Hsp40) homolog, subfamily C, member 5aa
ENSDARG00000058666	-0.567258	0.166976	0.000680673	0.0151373	dennd2da	DENN/MADD domain containing 2Da
ENSDARG00000011020	0.433973	0.127789	0.000683753	0.0151855	hnrnpa1a	heterogeneous nuclear ribonucleoprotein A1a
ENSDARG00000041483	-0.69494	0.204834	0.000692078	0.01535	paqr6	progestin and adipoQ receptor family member VI
ENSDARG00000101277	0.393712	0.116132	0.000698408	0.0154698	znf207b	zinc finger protein 207, b
ENSDARG00000015422	0.428594	0.1265	0.000703823	0.0155691	ppil1	peptidylprolyl isomerase (cyclophilin)-like 1
ENSDARG00000041450	0.306745	0.0906199	0.000711889	0.0157266	rab11a	RAB11a, member RAS oncogene family
ENSDARG00000039099	0.597519	0.176573	0.000714424	0.0157618	aep1	aerolysin-like protein
ENSDARG00000037061	0.593847	0.175514	0.000715766	0.0157705	aldh9a1b	aldehyde dehydrogenase 9 family, member A1b
ENSDARG00000061096	-0.734321	0.21717	0.000721373	0.0158731	dapk2a	death-associated protein kinase 2a
ENSDARG00000101637	0.307811	0.0910509	0.000723158	0.0158914	ccnd1	cyclin D1
ENSDARG00000059323	0.309176	0.0914655	0.000724211	0.0158936	rpn1	ribophorin I
ENSDARG00000011245	-0.490875	0.145239	0.000725448	0.0158998	esrp1	epithelial splicing regulatory protein 1
ENSDARG00000052470	0.423945	0.125527	0.000731984	0.016004	igfbp2a	insulin-like growth factor binding protein 2a
ENSDARG00000031929	-0.536843	0.158958	0.00073212	0.016004	stard14	START domain containing 14
ENSDARG00000077295	-0.468586	0.138824	0.00073709	0.0160915	akap6	A kinase (PRKA) anchor protein 6
ENSDARG00000117133	-0.538629	0.159656	0.000741688	0.0161707	cst14b.1	cystatin 14b, tandem duplicate 1
ENSDARG00000018178	0.479997	0.142366	0.000747401	0.0162647	pgm2	phosphoglucomutase 2
ENSDARG00000046124	-1.05099	0.31174	0.00074795	0.0162647	rab11fip1a	RAB11 family interacting protein 1 (class I) a
ENSDARG00000054363	-1.03217	0.306249	0.000750652	0.0163022	si:zfos-464b6.2	si:zfos-464b6.2
ENSDARG00000008433	0.58978	0.175031	0.000752849	0.0163287	unc45b	unc-45 myosin chaperone B
ENSDARG00000099004	0.405541	0.120412	0.00075731	0.0164041	NA	NA
ENSDARG00000089626	0.41448	0.123093	0.000759321	0.0164263	ptges3b	prostaglandin E synthase 3b (cytosolic)
ENSDARG00000079183	-0.815613	0.242558	0.000772257	0.016663	sod3b	superoxide dismutase 3, extracellular b
ENSDARG00000101199	-0.455915	0.135578	0.000771722	0.016663	rbp4	retinol binding protein 4, plasma
ENSDARG00000079347	-0.354221	0.10538	0.000775604	0.0167136	zgc:194659	zgc:194659
ENSDARG00000014591	0.320086	0.095345	0.000787546	0.016949	ilf2	interleukin enhancer binding factor 2
ENSDARG00000095715	-0.459237	0.137014	0.000802983	0.017259	si:ch211-202e12.3	si:ch211-202e12.3
ENSDARG00000100041	-0.413576	0.123475	0.000809674	0.0173804	NA	NA
ENSDARG00000089368	-0.435513	0.13008	0.000813842	0.0174027	hopx	HOP homeobox
ENSDARG00000105117	-0.394349	0.117783	0.000813681	0.0174027	sdad1	SDA1 domain containing 1
ENSDARG00000025670	-0.506959	0.151395	0.000812239	0.0174027	fstl3	follistatin-like 3 (secreted glycoprotein)
ENSDARG00000056938	0.665299	0.198745	0.000815427	0.0174142	kera	keratocan
ENSDARG00000055388	0.804134	0.240251	0.000816727	0.0174197	vtna	vitronectin a
ENSDARG00000045887	-0.471164	0.140843	0.000821864	0.0175069	mmp30	matrix metallopeptidase 30
ENSDARG00000022767	0.478627	0.143165	0.00082825	0.0176204	apobb.1	apolipoprotein Bb, tandem duplicate 1
ENSDARG00000044491	0.786689	0.235346	0.000829711	0.017629	kif20a	kinesin family member 20A
ENSDARG00000105362	0.776288	0.232384	0.000836158	0.0177434	faim2b	Fas apoptotic inhibitory molecule 2b
ENSDARG00000096508	-0.861621	0.258063	0.000841402	0.017832	NA	NA
ENSDARG00000077298	0.365402	0.109458	0.000843024	0.0178436	gas1a	growth arrest-specific 1a
ENSDARG00000115610	0.82022	0.245747	0.000844891	0.0178605	ccl25a	chemokine (C-C motif) ligand 25a
ENSDARG00000076815	-0.292527	0.0876638	0.000847112	0.0178848	eif3s10	eukaryotic translation initiation factor 3, subunit 10 (theta)
ENSDARG00000087616	0.479673	0.143871	0.000855945	0.0180484	maptb	microtubule-associated protein tau b
ENSDARG00000029204	0.48411	0.14532	0.000864304	0.0181682	tyrp1a	tyrosinase-related protein 1a
ENSDARG00000020596	-0.506588	0.152076	0.000864894	0.0181682	miga1	mitoguardin 1
ENSDARG00000098777	-0.544952	0.163583	0.000864258	0.0181682	crybg2	crystallin beta-gamma domain containing 2
ENSDARG00000055592	-0.622661	0.186964	0.000867282	0.0181955	capn2b	calpain 2, (m/II) large subunit b
ENSDARG00000052721	0.535719	0.160891	0.00086938	0.0182166	prim2	DNA primase subunit 2
ENSDARG00000074867	-0.539722	0.162294	0.000882337	0.0184649	stim2a	tromal interaction molecule 2a
ENSDARG00000055192	0.354537	0.106663	0.000887733	0.0185545	zgc:136930	zgc:136930
ENSDARG00000003808	-0.477903	0.143834	0.000891796	0.0186161	aqp3a	aquaporin 3a
ENSDARG00000070721	-0.555662	0.167519	0.000909858	0.0189694	vdrb	vitamin D receptor b
ENSDARG00000001057	-0.361585	0.109045	0.000913424	0.01902	bysl	bystin-like
ENSDARG00000096554	0.708077	0.213582	0.000915614	0.0190418	si:dkey-25o16.4	si:dkey-25o16.4
ENSDARG00000019752	0.449576	0.135838	0.000934147	0.019403	rom1a	retinal outer segment membrane protein 1a
ENSDARG00000056725	0.306893	0.0928185	0.000945089	0.0195815	hmgb3a	high mobility group box 3a
ENSDARG00000105154	-0.433103	0.130989	0.000944998	0.0195815	creg1	cellular repressor of E1A-stimulated genes 1
ENSDARG00000040255	-0.499255	0.151159	0.000957102	0.0198058	ephx2	epoxide hydrolase 2, cytoplasmic
ENSDARG00000095577	-0.929033	0.281488	0.000965348	0.0199517	cybrd1	cytochrome b reductase 1
ENSDARG00000021124	0.268084	0.0812756	0.000972181	0.0200681	cfl1	cofilin 1
ENSDARG00000058597	-0.38219	0.115883	0.000973514	0.0200708	nt5c3a	5'-nucleotidase, cytosolic IIIA
ENSDARG00000077069	-0.456647	0.138531	0.0009795	0.0201692	srgn	serglycin
ENSDARG00000073773	0.663167	0.201309	0.000986772	0.0202939	tti2	TELO2 interacting protein 2
ENSDARG00000099776	-0.243955	0.0741328	0.000999084	0.0205218	glula	glutamate-ammonia ligase (glutamine synthase) a
ENSDARG00000074345	1.01076	0.307351	0.00100681	0.020623	si:ch211-214b16.3	si:ch211-214b16.3
ENSDARG00000056259	-0.379989	0.115556	0.00100772	0.020623	tmem131	transmembrane protein 131
ENSDARG00000103337	-0.4369	0.132838	0.00100559	0.020623	rrp1	ribosomal RNA processing 1
[truncated: 31,705 more rows]

## Sheet: male livers DGE
ENSEMBL	log2FoldChange	lfcSE	pvalue	padj	SYMBOL	GENENAME
[truncated: 32,520 more rows]

[truncated: 2 more sheets: female livers DGE, livers normalised counts]
